# Supplementary material for: A prevalence and molecular characterization of novel pathogenic strains of Macrococcus caseolyticus isolated from external wounds of donkeys in Khartoum State –Sudan
Source: BMC Vet Res. 2022 May 25;18:197. doi: 10.1186/s12917-022-03297-2 (PMC9131596; doi:10.1186/s12917-022-03297-2)
Supplement: Supplementary file 2 — Additional file 2. [file 12917_2022_3297_MOESM2_ESM.txt]

>dan_contig_1
TACTTATGTCCCAAACTCTTTATTTTATATAATTCCTTAAATTTTCAATATTTCTTAATA
GAAAACCGTCAAATGGGAACACGTTATTACAATATAAATATTCTAGTTTTTCTTTTAGGT
GATTTACCTCTGTTATTAAGCTATCTAGTTATTGATATTTTATTTTGTTAATTTCAAACT
CGTCTTCATCGTGTATGATGAATAAGCTTTCTGAGTAGACGAGACTTAAGAAGAATGTAT
GATTCATTCTCCTCTATAAGTTCTGATTTCCACGAATAGTAAATAGTATGGTCGTATTTA
TATGTATTAACATTGTATTCTTTCATTTAAACCTTCGTTGTAAATTTATTGATTTAATTA
TATGATATATTAATCAGAAAATTCTTTAAATAAAATTATATTATTAGAGGGGTAATTTAT
GGACATCACATTTACAAAAGATAATATGCGTTTCAAATACAGAGCTTCAGCGCTAATTAT
AGAAAATAATCATATTTTATTACAAAAATTCAATAATTACTGGACACCACCTGGCGGTAA
AGTTCAAATGCTAGAAGATTCTAAAATAGCCTTGAAAAGAGAGATATTAGAAGAACTATC
AACTGATATAGAGATAGAACAAATTGCTATTTTTATTGAACAAACATATCATACACAAGA
AAAGTCATTCCATGAACTTGGCGTTTATTATTTTTGTCATTCCAGATCATTATGGAATAG
GGGAATATCTATAATCGGAAATGAAAATGGAGAAGATATGGAGTATCGATGGTTCCCGGT
AAATGAAATCGATAAGATCAATATTCAACCGACAATATTAAAAGAAAAGCTGTTAAGCGA
GAATAAGGATTTTGAACATATTATTAATCATGAAAAGGACTAAGGAGGAGAACAGATGTA
TACATATAAAGAGAGAGAAGAGATATATGATAAATTATTAAATCAATTAATACATCATGG
AATTGAAGGTGCTGTGCAAATTGGATCAGGCGTTAATGGCTATACTGACGACTTTTCCGA
TATAGATATGATGGTAGCAGTAAATCAACCTGTAACAGAAAACAAAGAAAAAATAAAAGA
GTTACTTTTAGATTTGGGAGCAATCTATGTTCATGAAGGCATGTTCAGGGAAGATATTTA
TTTATTAATTCCGTTCTTTGAAAATGGTCTGGAAATGGATATTTCTATCATGCCTCCTGA
ATTATTAAGTGTACAATCACCACTCTGGAAAGTGGTCTATGATTCAGACGGTTCTGTATT
AAAGAAGATGAATGAACTGAATGAACAATTTCTAAACAAACAACAACCATATCGAACAAC
GCCGAATATAGCTTTTCAATTTATTTATCGTTACCGTAAAGCAATCATCGACTTAAAAAG
AAAGAATTTAATTGGCGCCTTAGCTCATATTGATATAATGAAAGAATTTATTCTAGAAAT
TCAAATATTAAATGAAAATCAAAAATTACATCAATTTAAGCAATATCAACTCCTAGACCC
ATCTTTCCAGGAAGTATTTCTAGAACTATATCAAATGGATATTAGTATCGATGGTGCAGA
AGAACTTTTAGAGAAGACCATGCAATTATTTAAAGATACCATCAGTAAAAATAAGAGCAT
AAAATATGACGAGGATATTTATTCTATTATAGAGAATTTGTAGGTGATACATTGAAGAAT
TTAAATCATTTGTTAAAAGAAAATCATTTAGTTTATAAAACAGTAGAAACAACTGATGGA
AAAATTAGCTATTTTGAAACGGACAATAAAAATAACAAGTTTGAAACTTTATTGCTTTTA
CATGGATTTGGTGCAAATGGTTTAGATTATTTACCGATTATTAAAATACTTAAAGATCGA
TATCATATTATTTCTTTAGATCTACCTGAAAGAGGAGAATCAAAATTAATCAGTAATAAT
GATTTCACACCAGAATCTATTGCTAAGTGGCTATATTCATTTATAAATAAAATCCAAATT
GATAATTTTCATTTAGTTTGTCATTCAATAGCAGCACATTACGGATTATACTATGCAAGC
AAATACTCGCTAGAAACTTTAATATTGCTTGATGGTGGATATTTAGTTCCTAAATACTTT
GATGACTATAGTTTAGAAAAAGTAATCAATGATACGCGAAGCTTAATTCAAACTCTTAGT
TATAATTCAGAGCAAGAGTTATTTGAAAGCCTAATCACACAAGGAAACACATTTGAGAAG
AACATCATTGATAGAAGATTATTTATAGAAGAAGACGGTAAATTAGTGTTTACTTTATCG
GAAGAAGTAGGCGTACAGATGACTTTGGATGTCGCAAATTATCCAGATTATGATTTAATA
CGAACAATTAATAAAGATATTTATATGATTCGAAGTGACAAACCAGAAGAGATTAATGAT
ATTCGTGAGAAATGCATCAATCAGTTTATTAAAGCAAAGGAAATAAGTATTACAATTTTG
AAAGATAGTAATCATAGTTTATATCATGATAAAGCACCTGAGGTATCAATCCTAATTGAT
AATTGGATAAAACAAAACAGCCATCGATAAACGATGGCCGTTAAAATTCATGTAAATTAT
TGTAAAATTATTTTTGTTACTTCTATAATACATCATACATATTTTTATAATATAAGTCTA
TTCTTTTTTATATAGTTTTATAAAATATAATTACTGGGCCCAAGTATAAATAGGAGATGA
ATAGAATGTCACAAAACATTTATGATAATGAGCATTTCTATGAAGGTTACACAAAAATTC
GTAACAATAAGTTAAGTTATAACGAAATGATCGAAATGCCCGTAATGAAAGAAGAGTTGC
CAGATATAAAAGGAAAAAAGGTATTAGACATTGGCTGTGGTATGGGATATTTTATCCAAT
ATATGTTGGAGTTAAATCCAGAGCAAATTGTAGGTTTAGATATTTCGAACAATATGATTT
CTTATGCGAAAGAGCATGTTAATGAGGAACGTGTGTCATTTGTTGTATCTGATATATTTT
CATATGATACAGACATTAAATTTGATGTGATAGTTTCTAGTCTTGCATTTCACTATATAG
AAGACTATGAAGCACTCATTCTAAAGCTATTTGGAATGCTAAATAGTGGTGGGGTATTAC
TGTTTTCTACAGAACATCCGTTAACAACTGCAACGAAACAACAAGAAAATTGGTCTCATA
TTGAAAGTAGATTTAATCATTATAAATTGGATCATTATTTTGAAGAAAGCGCGCGACCGA
TAGAGTGGTTAGATACAGAAGTAATACGTTATCATCGCACAATTGGTACAATGATGAATA
CTTTAATCGATAATAGATTCATTATTGAACGAGTAATTGATACAGGCAATACAGGGATGT
CTTTACGATTATGGGATGCAGAAGATATTATGAAAGTTAATCATAGACCGCCGTTTATAG
TGATAAAAGCGAAAAAGTCATAATGTATGAAAGAACGTAAGAAAGAATAGCCGACTAACC
AGTCGGCTTTGTTTTATTCACTTACAGCGAAGTAATTCCCTTGACCATCTTGAAAGTTAA
ATACATGTACACCGTTCATATCAACAATATCATGACCAGTTAAATTTAATGCTCTAAGCT
TTTCGTATAATGCATCGAAATTTGTTTCTTTAAACATTAATGAAGGCGCACCTAGTGTTA
CTTCCGGGCTGTATTTATTAATGAATCCTTTGACAAATAAAGTAAGAGAAGTTTCAACAT
TCACATTAGGTGCGATTTCAACCGCTTTATAATTCTCGGGTAACTCCATTTCCTGTACCA
TTACAAACTCTAGCGTTTCAGTCCAGAATTTTACCGCACTGTCTAAATCATCCACATAAA
TCATGACTTGCTTCAATTTATCCATAAATTCATCTCCTAATAAACTCACGCATTATTTAA
ACGATGAACCCTTTTGATATTTCTATTTTATTGTAATCGATGTAATGTTAATTAGCTATT
AAGGTAAAAGATAATGTGTAATCAAATCAATATCCAACAAGTAGTCAATCATTTTAAAAG
TTGCTAGTAAAATTTAAGGTTAATTTTGTTTAATACACTTACAAACAGGATCGATAAGTG
CTATTTATAACCATAATTCATCACTTTATATAGTGCTGATTAAACTTCATTGTTATATAA
TTATAATGCGAATATTCTGTTTATTCTACTGATAGGAGCGTTGCTTATGTTTAAAACTGA
ACTAAATTTATTAAATAAATATTTAAATGAAGAATATGTCGGATTTAATGATAAAAAGGA
TATTATTGCATCAATGGATTTTTCAAATATTCATGATTTCTTTCCCGGTGTAACTGAACA
ACTTAATAAACTACATGATCCTCATTTACGTATTATTGATAAACTGAATACAAAAAAAGT
ATCAATTTTATGTAAGAACCACAATAATCGGCTGTTTGTTGTAAAATCTATTGATCCTGA
AATAGCAGTTGGTAGTGAAATAATAAAAATAGGTGAGTACTCAATTCAAGATATAATTGA
GAATGAAGCAGATTTATTATTTGATCCAAATCCAGAACGTTATGAATGGCATAATGTTCT
TCGTAAGCATAAAACTGTAACTATAAAAAATGGAGAAGTTAAAAATATCTTTATCGCGTC
TAATGATGAATTATATGATAAAGAATATAGAATAGAAAATCATGATGATTATATATTTAT
CAGATTACCTGATTTTAAAAATGTTAATGCATTACACGAACTCACTAAACAAAATAGTAA
CTTACTTAAACGTAGTAAAAAATTTATTATTGATGTGCGTGATAATAGAGGTGGTAGTGA
CTTTGCATATTTTCCGTTGTTAGAATACATCTTTCCACCTGGATATATATTAAATATCGA
TTACGGCTTAACGTTTAATTATACTAAAAAATATTGTGATTATATGATCAGTAAAGTAGA
TAAAGATTTGATGAAGATGGATGAGGGAGAGACGAAAGAAGCGTTTAAGGAATATCGCAA
AAGAATGGCTGATAACTATGATAAAGGTATGACTAAATTCAGTGATGATATTAAACCGAT
TGTACTTGACGGAATTGCTCAAGATATTAAAGTTATTGTAATCGCTAATGAAAGATGTGG
AAGTTCAGGTGACAACTTTGTTGAGACCGTTAAACATAGCGAATTTGTGACTGTTATAGG
AAGAGCTACTAAAGGTATGAATGATTATTCAAATTGTGGTTATCTCTATTTAAACGACCA
ATTTGATTTGCTTTGTCCCTATTCAAGATATAATGGTTTAGATCATGGTGTCTCTATGGC
TTTAAAAGGAATTACACCAAATATCCAAATTCCATGGACTACTGAAGAATTATCAGATGA
CGTTTTACTTGAAAGAGCGATTAAGTTGGTTAATGAATGATTATAATATTATTGTTTTAT
ATTTAGTTCTAAGAAAGTCGAGGAATTCCAATGAAAATATTTGGGGAAAAATGGAAAATC
TTAATTATATAAACATTCCCAGTGTATATTCTGTTATTTTAAATGACGCTAAAGAGAAAG
TTTTAACGGTCAGGAATGGAAAAGGGCATTACTTTCTTCCTGGTGGAGGATTAGAGAAAA
ATGAAAGTCATTAAGAAAGTATTGAAAGAGAAATGTTAGAGGAAACCGGATACAACATTT
CAATTAATTCATATATTGGTAAAGCAAAAATGTATTTTACTAGTTCTAATAAAGAACCTT
TATTAAATGACGGACATTTTTATTCTGTAAAGTTACTAGATAAAATTTGTGAACCCATCG
AAGATGACCATATTATGCATTGGATTCCTATTGATAGTGTAAAAGATTATCTATTTCATG
AACATCATATTTGGGCAGTGAATAAGTATGTAAATGTAATGTATTAGTTAATTATTAATA
ATCTTCTTTAAAATACACTTAAATGATGCTATGATGTACAACATGACGTACATATCAAGG
AGGTTAATGATGAATACTTATACACCAACAAGTGCTAGAAAAGATTTTTTCAACATCATC
AAATCTGTTAATGAAGATAGTAAAGAAATATACATCGCACCAACTAAAATTGGAGAAAAA
GGTGCTGTTTTAGTCGGTGATGATGATTGGAATGCCATTCAGGAGACTTTATTCTTATTA
GAAAAAGGTATCGCTTATCAAATTGAACAACGTAAAGACGAAGAAGAAATTGATTTTGAC
AGTACATGGGATAATATTTAATGTACAAAGTTGTTATGAAATCTAGTGTCAAGAAAGATC
TGAAGAAGATAAAAAACACACACTTAGAAACGAACTTTCTAAAAATCATTAAACAGCTTA
AAGAAAATCCATATAATAATAACCATTCTTTCGAAAAACTAATTCTCCCAATAAAGAGGT
TTTATTCGAGAAGGTTAAATGTACAATATCGTGTTGTTTATACAGTAAATGACGAAGATA
AAGTTGTAACAATCTATTCAGCGTATGGATACTATTAGTGCTCACTTTACAACTTTACTG
AGCATTATCTTATCCATCGCCCTAATACCATTTTCCATAATGACTTCTTTGTATTCATTG
ATAAAGAAGTCTTTTTCTATTTCTTGAATTCTAAATCCACACTTTTGATATAACGCGAGT
TGATTTAGACTTGAGTTCGCTGTGGCAATGATTAACTTATCGTATCCTGAATGCTTCGCT
ATTTTCTCCGCTTCTTCTAACATCACCTTACCATAACCTTTCCCATGATAAGCTTCACTT
ACTGCAATGTTCATTATTTCAATGGTTGATTCACTAACTTCTTTTAATACGACAACACCA
ATAGGTTTACTTTGTTCTAATATATACATTGAACTTTCACTAATATATCGATTAATCATT
TCAATCGAAGGGTCAGCTAATAGCAATAACTCTAAAATTTCATCGTTGATTTCATAAACT
TGTTTTAACATCGAATCACCTTTTTGTAAGAATTTTCTGTATAATGTCATTATATATTTT
TTTCTTATGATAAACACAGAAAGGTGCATATTAATGAAACCAATCTATACTTTTGAACAA
GCAGTTGATTTAAATAAGTATCATGCTGATATAACATATTTCCATACACAAATTAATGAT
TTCCAACAATATCTTGAAGATTATTTTCAGTTAAAGGATATACCACATGGTGTATTCTGG
ACATCACGTTTTGTGATGGAGGAGGTACTCGAAAAGCCAGTACCTGCTTTTACGAGAGAT
GAAGCGATTTATATGTGTGCTGACCAAGATTACTGGGCACAATATTTAACAGCGTTGCTA
CCAGAAGCTTTAAAAGATAAATACACGTCATTTTATACCGAACACACTAAAGATGAGATG
CTTGCAATATTAGGACATGAACTCGCGCATCATATTGATCTATTTCTTGCTGAATTCGAT
GAAGAGAATCCAACGTGTGAAGATATGTGGTTTGAAGAAGGAATGGCGACTTATCTTCCC
AGAAAGTTCTTTTTTGATGAACAGTTATTCGATGACATATATCATCTTGAAAAGTCACTT
TACGAATATTATTTAAATGAATTCGGTGACTCACCTTTAGAACACTTTACATATGATATT
TACTCACACCCAAAGGAATATATTATGTTTCATTACTGGATGAGTTTTGTTAAAGTCACT
CAGTTTGTAAGTCTTGTAGATGGAGATGTATCACGTTTATTTAAACTTTATCATGATTGG
GATAAAGATGGGAAAAAGGTATCTTTAGCACATTATTTTGAAACACATATATAGGAGGAT
GCCATGCATATTGATGATTTAAATGAACGTTTGCCAGGCTTTCATTTTGTGAAGTTAGAA
AGCTTCAACAAAGGCTGGTCGGATGACCAAAAATATATCGTTACAACTCGGGATGAAAAG
TATCTATTACGGCTTTCTTCTATTGATAGAATAGAAGATATTAAATTGCAAATTTATTTA
GTTGAACAGTGTATGGACCTTGGGCTTCCTGTGCAACAATTAGTATCACATGGTAAGTAT
CATAATCATTATTATTTATTATACCAATGGATTGAAGGTCATGAAGCTAAAGAAATATTG
CCGACATTAACTTTAGAAGAGCAATATGAACTTGGTCTTGAAGCCGGCAGAATATTGAAA
GCCATTCATGCTATACCTGGAGCAAATCAGTTTGGATGGCGTGACTTTTTCCTAAAGAAA
ATCGAACGTAAGAAATCGATGTATCTAAACTGTGAATATAAATACGATAATGATCAGTGT
TTATTTAATGTAATAGAAAAGTATGAAAATCGTATCATCGATAAACCTGTTGTCTACCAC
CACGGCGATTATCATGTTGGGAATATGGTCATTGATGAAAAAGGGAAACTATGGATTATT
GATTTTGATAGATGTAGTATCGGTGCACCATTTGAAGAATTCAATCGTATCAGCTGGTGT
GTAAATACGAGTGAGGCATTTAGTAGTGGGCGCGTTGATGGATATTTTGATAATAAAGTA
TCGATTGACTTTTGGGAAGTATTATCTGTTTATATCGCTACGAATATCTTATCTTCATTA
CCATGGGCAGTCTCATTTGGTCACAAAGAAATACAAGTGATGAAAGAAGAGTTTGAAGTA
CAACGTAAGTATTATGAAGATTTTAATATTGTAATTCCTAAATGGTATAAATAATATTGC
GAATTACATCATTGGAGGGATAAACTTGAGTGAAATATGGGAACTTCTAGATATGAATAG
ACAAAAGACCGGTATCATGCATGAAAGAGGTGTTACAGTACCTGATGGATTGTACCATTT
AGTAGTAGAAATCTGGGTACAGAAACCAAATGGTGATTTGCTACTTACACAACGTCATCC
TGATAAACCACTTGGTTTGAAATGGGAATGTAGTCGAGGATCTGCTGTTGCAGGAGAAGA
TGGTGTACTTGCTGCACATCGTGAGTTATCTGAAGAAGCAGGTATATTTGCGCCTTTAGA
AGACATTCAATTTAAAGGCTACACGATGCATTCACATTATATTACTGAGACTTATCTATA
CGAATCATCGACGAATGACATTATATTTAATCTTCAAGCTGAAGAAGTTGTTGATGCTAA
GTGGGTCAGTCCGAATGAAATTGAACAAAATTTAGATGAATTAATACCAGAATTATGGGA
TAGATATTGCAAGTTTATTAAAGTGGGGTAGTTTACATGCGGAATTTGAAGTTCGAGTTT
GATCTTTTCTTTATATCATAAGCTTTCTTAAATCAATATCAGCATAATTTAATAAACACT
TTAGTTGTACCGAAAGAAGAGTTTAAGAAAAACAGTAGCTTATCGAATGTTGTTAACCAT
TCAACGTATCAAACATGGCATCTGACATATGAATTTGTTATTGTAGCCGAACCAGGATGG
TATGAAAGCATAGAAAATACATTTAAAGATGCATTGAAACAAGAAATGATCGATAATGGT
ACGCAGCTGATCAATGATGATAGATTAATAACTTCTTAACGATCTATCCAATCGCATTCT
AGGAGAAGCAGAGTTTGAAAAACTATGGATTGAGAGATGTCAAGATCATATGGAAGATAT
TCAGGATACGCGTGATGCAGATTTTGCTTACCGTGAGCATTTGAACCATAAATTAACCTA
TACTCACGAAGAAGTCATGAAACATTTCAACTTGTAATCCTACACCAATCTGTTATAATG
AATGTATAACAGATTGGTTTTTATTTTTGCCTTTAAATCTGTTCTATACTTTATATAACA
GAGAGGTGGTTCAATGTACATAGAGATTGATGAAACGAGTAGTGTACCGGTATATTTACA
GCTTGCCAATCAAATGATTCATCATATTGCAGAAGGGAACGTCGTACCTTATGATCCATT
ACCTTCTGGTCGTGCATTTGCGAAGAGTCTTCAGATTAATATGCACACAGTGAACAAAGC
CTATCATTATCTGGAGGAGAAACAATTGATTCTTGTGCAGCCGAAGTCGGGAGCGGTAAT
TCATCCTGATGCTTTAAAGGCTGCGACAAAAGTTGAACGGGAAGATTTAATGAGTCGTTT
GAAACCGATTATTGATGAAGCAAAGTGCAAACAATTGGATGTAGCTGATTTACTGAAATT
AATTGAAAAGGGAGAGGGTTAATGATGGAAGGTTTATTACTTAGTGGCGTATTATTTTTA
ACCGGCTTATTATTCTTATTGAATGGTCGTTTCGTTCGTCGTAATATAATCTTTAGTGTC
TTTGTACCTGAGAGTGAAACAGATAATGGTGCAATTGCATCGGCAAAGGGGCAATACAGA
AAACAAATTTTAATGTTAGCCATTGCTGTAGCACTATTATTTATAGTAATTTATTTATTT
GCCAGTCATTCTGCAGCTTTATTAAGCTTTGTTGTATTGCTACACGTTTTAATTATCGGT
GCAATTATTATCTATAAAAGTGCGCATAATCATTTGAAAGCCGTAAAGTTAAGCGAAGAG
TGGATGAAAGATATTAAAGTAGTGAAAGCGACAGATACACGTTTAATGACAGAAAGTACA
CCACTTCCGAATGTTCTATATGTAATGCAGTTGATTGCATTTATTGCTGCATTTATATTT
GTTGCATTAAATTATGATAATATACCCGAAACAATCGCTACACATTGGAATTTTGAGGGT
GTAGCTGATGATTTCAGTCAAAAGAATTTCTTCAGCGTGTTTTCTCCAGGCTTACTTGGA
TTAGCCATATTATTATCACTTTGGGCAAGTTCAAAGGGGACAAGATTTTTCAATACGACT
GTAAATCCTGCTGTAAAAGATGCTTCTATCAATTTTATAAAAAATTCTAAGCTGATTAAT
AGTATGATGATTCATCTTATGTCATTTACGATGACCTTATTATTTATATTAATCTTTATT
CGACCTGCAGTGTATAAAGACAATTATTTGCCGAATGGCATCATGATGATGCTGATTGGA
ATGCTGCTTTTAATTACAGTAGCTTGTATCTATTTACAAATTTCGGAAGATAAGAAGTAT
CGTCAAGCCGTAGCTACTACAGACAAAGCGCCATATTACAATGAGGACCATTATATCTTT
GGACTATTCTACTATAATCCTGATGATTTGAATGTCTGGGTACCTAAGCTTTCAGAAATG
GGGATGACATTAAATATGGCGCGACCGATGTCTTGGTTTATATCATTTATTTTACTTGGA
TTGCCGATTGCTGTACTAATTGTAATTACAATTTTCTCATAATGTTTTAATATGAAGTTA
ACTTCATTTTTTACGGATGTTTCGTTAGATCTGAAGTTAACTTCATTTTTTATTTATTCT
GTTTTCTATTATTATAAAAATATAACAATTAAATTATTAGGAGAGATGCTTATGATTTCA
TATGAACAATTACAATACAAAGACGTTAATCAATTAAAAGACTACTTTAAACATGTTATT
TCACATACATTTTTAAACAATGGCGTTGATGATGATGAAGACCTTAATAATGAAATTAAT
AAAAAGATGACTTATATCAATCGTTATTTTAATGGTTCAGATGATATGTTTATCGTCGCT
AAGGATGGCGACGTTGTTGTTGGAATCATTGGGTTTTATACACCTAATCAAATGATCCAG
GAGCTTGTCGGAGATAAAGTTGATGGATTAAAAGAGATGGGGACATTATACATACATCCT
GATTATCAGAGTAGAGGAATAGGTAGTCAACTTATCGCGCTTTTGACACAGTTTATGAAA
GGGCAGGGTGTCGATTCGTACTGCTTTGACTGTGGTTATAAGAAAGCGATGGCCACGTGG
ACGCGTAAATTTGGTCAACCTACGTATTTCTTTAAAGATTACTGGGACGTAGGAGATCAT
TATGCTGTTTGGGTTGTGGATATCAAGGAGACGTTTTTATGATTCAATCTTTAAGGTTAG
AAAAGTAGAGACCGTAACCAACCTTGCTTTAAGACTATGGCCGGACAATATATATGAAGA
TTTAATAGATGAATTTAAGTCTTTAATCGATCATGATAATCAACGTGTATTTCTGTATCA
TGACAATCATCTGGATGTAGGCTTTGCGCATGTCAGTTTGCGTGTTGATTATGTTGAGGG
GACAGAAACAAGTCCTGTAGGTTTTCTTGAAGGTATTTTTGTCTTACCTGAATATAGAAA
TCGTGGAATAGCACGAGCACTTATTACAGCTTGTGAACAGTTTGCTAAAGAGAATGGATG
TACTGAATTTGCTAGCGATTGTGAGTTAACAAATATAGATAGTATTTTAATGCATGAAAA
ATTAGGATTTGAAGAAACAAATAGAATCGTGTGTTTTAAAAAAAAAATAGAGTGATTTAT
ATGTTTATTACATGTGTTCCGGCAAATGTGGCGTTGTATTCCATATTTGCCGGACTTTTT
CGTAGGTTTTTATGTTTTTTTGCGGTTAATATGGAGTGGCAGCCCATATTAACCGTTTAT
TTATTTTTATTTTAATATCCTGGAAATCAAGAACATATGTTCTATTTTTATTGAAAACGA
ACATATGTTCTGTTATGATTGAATTGACATAAAGATTATAAAGAGGGTGCTTAATATGTA
TGATTACAGTTTATGCGAGAGAAGAGATGTACTCTGTATTGATCAGAAGAGTTTCTTTGC
CAGTGTTTCCTGCATCATGAAAGGGCTTGATCCTATGACGACAAAGCTTGCTGTTGTAGC
AGATACAAAACGCCAGGGTTCTGTCGTTCTTGCTGCTACATCGCCACTTAAAGCTATTGG
TATTAGAACAGGATCACGTCTATTCGAAATCCCACATCATCCGGATATTTATATTATCAA
TCCCTCAATGAAGGAATATTTAAAGGTCGCAAGTCAAATTTCAGAAATTGCTCTGAAATA
TGTCGCACCGGAAGATTATCATCAATATAGTATTGATGAGTTTTTTATGGATGTGACAAA
CAGCTACCAACTGTTTGCAGATTCGAGTTATGATTTGGCATTAAAGATAAAGGATGAAAT
CTATGAGAAGACTCAAATTCTCTGTGCTGTAGGTATAGGTCCAAATGTGTTGCTGAGTAA
GGTTGCGCTAGACATGGAAGCTAAGAAAGCAGATCACGGTGTTGCGCAGTGGTGTTATGA
AGATGTACCGGAGAAGATGTGGTCGATAGAACCATTAAGTACTTTCTGGGGGATTAATCG
ACGTACAGAGAAGAAACTGAATCAGAAGGGCATATTCACCATTGGACAACTTGCAAATTA
TCCTCTTCACTATTTAAAGCGTGATTTCGGTGTGATTGGTGTTGATCTTCATCTGCATGC
AAATGGTATTGATTCCAGCATTATAAGAGAGAAACATCTGATCTACAAACCTTCTGTGAA
TAAGAGTCAGATTCTAATGCGTGATTATCATTTTCACGAGCTCCGTGCAGTCGTGATTGA
ACATATCGAAGAGATTACATTTCGATTGCGTGCGGATAATCGTATCGCTAGAACAATCAG
CTTTACAATCGGTTATAGTGATGAAGGAAGTGTCAGTAAGAGTTATACGTTATCAGAAGG
TACAAATCTTACTTCAGATATATTTAGAATCGTATGGGGGTTTATGCAGCAGATGTGTGA
TTCGAATAGAAAGTATCGCACTGTAAATATCGCTCTGACAAACTTGATGAAGGAAGAAGA
TAGACAGCTTTCACTATTTGTAGATGAGTTTGAACGTGCGAAAGAAGAGCGTCTAGAAAG
AACAATTGATGAACTGCGTACCCGCTTCGGGAAGAATAGCGTACTTCGTGCAATTTCCTA
CACTGAACAAGGTACCGCGCGTAAACGTAATGGGTTGATTGCCGGCCATAAGGCATAGTA
GTAATTATAACTATCTAAAATAGCATGATAAAAGATTATATCAAATCTATAAAATATATA
GTATAGATATTTAATGAAATTTGTTAAGTTTACATTTTACTATATTGAATGTACAATATT
TATACATAGTATACAGAAAGGATGATGTATATGAAATTAGTTAAATATAGTGAACTTACA
AAAAATGCACTAGATAAAAGAGGAAAAGTTATATTAGCTATGAAAGAAGTAGATAAAAAC
TTTGATATTGGACAAAGAAACTATGATGCTAAACGTATCGATGGTAAAAAAGAACAATTG
AAACGTATGAAAGAAAAAGAGTATGTATTACACTATTAGACAAGCTAAATTAGATTTAGA
AAGAATTGAAAGCTGTCAACCTTTAGTACAGAGAATGTTAAAAGTTGCTCACATCATAAC
TAAAGTTTTGGAAACAGAAGTTACACAAATAAATGATAAACCCATTATTGTTGGTGGATT
AGCTATGGAGATTTATACACATAGTGAATATACAACACACGATATAGATTTTGTCACCAC
ATCTAGTATTAGATTGGCAGAAATATTACTTGAATTAGGTTTTAAAAAAGAAACAATATA
TGAGTACGAACCATTAAAAGTAGCTGTTCAGATTATGTCAGAACCTTTAGATCCTATGAG
GTATGAAGATACTCAAATAATAGAATTTGAAGATAAAACCAGAGTGTATTGTATAAGTAA
AGAAGGACTGTTATACAATCGAGCACTAGATTATCAATCACTTGATAATAGAAACTATTC
TATATATTTATTAATACAAGATTTTGACACCATAGATACTAAACAAATTTTAAGTGATTT
AGAAAAACAAGACATTGATGCTTGTAAAGCGTTCAAAGAATGGATTAATATTGCTATAGA
AAAAAGAAAAAAATTTAATTAAGTGCACCTCAAAAAATCAGACTTAAAATCTAACTTTTG
AGGTGCACTAGTTGTATAAATGGATGCTATTTATAGTGAACAATCAATGTATAACCTAGA
AAAAATTAAAATGAACAATCAAAAACAGTATGAAGAGTATTTATTTTCATTACAATATGC
TTTAAATATAAGAATGCTGGAAATTGCGACACAGCAATTGAAGACGCATTAATATAAATC
TATTTTATTTGTTTTGTAGCAACCAAATACAAATATGGTATAATTACATCAATCTAAGAT
AACGAGGTAAAAGATTATGGTAATTCTATAAATCCAAATGATGATATTGAATATAATATG
ATAATTTGTGATGACAGGATTACTATGTCCCTTTTTAATATCATCATTTGGACTTTCATA
TATTAAAAGATGAAAGGAAGAATGACATGATGCTACAATTTCATAATATTCATAAACAAG
TTAAAGATACTACTTTATTCAAAATAGACCAATTAAAGATTAACCAAGGAGATAAGATTG
GCTTAATCGGTAAAAATGGTTGTGGAAAATCAACTTTACTTAAAATGATTGCCCAAATAG
ATACTTCATATTCAGGAGTAATAACTAATCCGTTTCAAACAAAATATGTTCCACAATTGA
AAGAAATAACGAGCCAGTCAGGCGGGGAACAGACGAAAAGTTACTTACTTGATGCTTTTA
ACAACAATAATGCGTTATTGTTACTTGATGAGCCATCCACTAATTTAGATATGAACAATA
TCAAGTGGCTCATAAATCAAATCAATCAATTTCAAGGAACAATGATAATCGTGAGTCATG
ACAGATCATTACTCAATCAAACAGTACAAAAAATATTAGAAATAGAAGAGAAAAAACTTA
ATATATATACCGGTAACTATGATGATTACGATGAACAAAAAAAGAAACAATATGAGCAGC
AATTAAAAGAATATGAACAGTATCAAAAGAAAATTAATCAACTCCAGCAAGAATCAATTG
AAAGAAATAAACATGCCTCAAACTTTAAAAAAAGAAAGAAGAATATTAGTATTTCCGACT
ATAAAGTCAACTCAAGAATGGGTGCTTATGACAGTCAGGAAAAAGCAATCGCTAAATCAA
GTAAAGTTCTGCAAAAACGAATTGAACAAATAGAAAAAGTAGAAAAGCCTCTGAGTGACA
AACAATTTAAGATTAAAGCAATAGGTAAATTAAAACATACTGGTGCTACGTTAATTCATT
TAGATAGTTTTACCGTTAGCGTTGAAAATCATCTAATATTTCAATCGGGCATCTTCAAGC
TAGTTCAAGGGGATAAAATTGCAATAACTGGATCGAACGGGAGTGGTAAGACAACTTTTA
TTAGACAATTAATTGAAAAGGAAATTAATGGCTACTATAAACCAAATTTAAAAATAGGCT
ATTTTGCGCAAAATTTAACGACGTTAGATGAACAAAAAAGTATATTTGAGAATGTACGAA
GTACATCAGTACAGGACGATATACTTATTAGAAACGTACTCGCTGCATTAGGATTTGATT
ATTCTAGATTGAATCAAATTGTTAAGTTTATATCCGGCGGAGAACGTGTCAGACTACAAA
TCATAAAGTTATTACTCGGTGATTATGATCTGTTAATCTTGGATGAACCTACAAATTTTC
TTGATATTTCTACATTACAAGCATTAGAGCACTTCTTAAAAGATTATCCTGGAAGTTTTC
TGATTGTATCTCATGATGAGCAATTTATAAATAATACGTCAAAGAATAAATATGTCATAA
AACAACAACAACTATTAGATGACACAAAACAGAAAGAATATCAAACGACTGATAGTAGTC
ACTTACAGCTATTAGAATATAAATTAGAACAGATGATACTTGATCCTGATATTGATATAC
AGGATGTTATTGACCTTAAAAAGAAAATAGAAAATCTTAAAAAGTAATCACCATTCATAA
AACAAAAAAACTTTCAGGTCTCCTGAAAGTTTTTTTATCGTTTAATCACAAGTTCTGAAA
AGTTATAGAATCCAGCAGTAGTCACTTTGGCATTATGAATGCTATTTGGTACTTTAACTT
CTTGAGTAATGTTGAAGATAGGGTAGAGTATATGTGATTCAAATAACGACTGATTAATCA
CATGATTCAGTTCGTGCCACTCGCGGGTATCTGTTGTGATATATCTATTATAATAATCCC
TTAAAAGAGGATATTGTTGTGATAAATGGTGATGCATCGTTTTATTTTGATAGAGCAGCG
TAAAATATTCAAAGGATTCCGCTTCACTAAAGAACATACCATGGATATAGATATCCCCCT
CAACTGTTATTTCACTTTTGAAGGAAGTCATAATATCGATTGGTTTTAATACCGCTTCTA
TATTGTATCGCTTTAAATATCTTTTATACTGGAGCATCTTTTTTTCAATATAGCTCGGAT
AGACAATTGTTATAGAGAAATGATCTTCTAATTTATTTAATGGTTTAAGCGAAAATGGCT
GATCTTTCAGAATATAAGGGGTTCCTTCACTTGTGTGTATATCTGTAACATGATGAACGG
ACTGCTGAAATAAGTAATGCACAGTTGCTTTCTGCAGATCTGATAACTTATTTTGAGCGA
GTGACAGCACATAATAAAACCCATCTGTTACTTCGATATGCTGGAACGTATCACTATCAC
TTAACGTAAAGTTAGTTTCTTTAAGCTTCGGTATATAAATTAATTCAACTTCATCAAGGT
ATGATTGATAGCCATAATACTGATTAAATGATTTTAAAGTCGTCTGAAATTCATTATTCA
TTGCGATATAAAATGGTCCTGTACCGATAATTTGCTGCTTATCCTGCTTATAGATTGCAA
GATTTAACTTACATAATACGCCTTTGAAATATGGGAAATCGTGATAATATACTTTAACTG
TAAGTTTATTAATCACTTCAATTGAAACAATTGGACTTAATAACACTTTCGTCTCCTGAT
ACGCTATCGCATGACTCAGACATCGTTTAATATCTTCAGCAGTCACTTGAGTACCGTCAT
GAAAGTAAACATTCTTCCGTAAATATATCACTGCATGATCATCATAGAAATCGATATGCT
GTGCTATCTTAAAATGATATTGATTAGAATGTCTCTCATATGCGATTAACGTGTCATAAA
TATTACTTAATATATTTGAGCTATTGATATCAACCACTTCTAAAGGATGAGAATAAAGTG
GGGCGTAGCGCTTCTTAACGACTAATTTGTCTACATCAGCTGTAGATACCCCAAGTAATT
GATTCGCTTTCGTAATCAGCATCTGTTTATGATGAATAGACCAGTCCCATGTTAAATATT
GAATAGCATCTGACAATTGATGTCGCGTTAGCATTGCATTCACCTTATTGAAATATAATG
TATCGATATCCACAAACCATTGAACCGTTGATTGATTCCCGCGACCACGTGCACTCTTAA
AAGTTAGATAACCACTATCCTGCCATCTTTTTAAACTTCTGGATAAATGCTTCTGACTCA
CCTTTAACTGTTCACTGACAGACGATTGATGAAATGCTGTAATCTTTAAATTATAGAATG
ACAGTAATAATCGCTCCATAGCTCCTCCTAAAAGTGGACTAAAATAAAATATTGTCCATT
TTTTAATCATTAAGTCTACTTTATCATATGTAGAAAGTTAGGGGGAATGAAAATGAAAGT
TCGTGATTTACCGATTAATATCCAGCTTAGATTGTGGGGTTCATTTGTCAATCGCTGTAC
TTATAGTGCGACACTACCATTTATTGCACTATATTTAACTGATCAGCTGGATGCAAGAAT
CGCTGGATTGTTTTTAGCATCAATCGTCTTTGTCCAGTTTATCAGTAATATTTGGGGAGG
TTACTTAGTCGACCAATTCCCGAGAAAGAAGATGCTGATATTTGGTTCATTTGCTGAAGC
ATTATCGCTAATATTTATGTGGCTAACCGTTGTCAACTCATGGATTTATCTATTTATGAC
GACATTTATACTCTTTACCATATTTAGTGCATTTCGCAGACCTTCTATGAGTGCACTTGT
ACAGGATTCAGCAACAGATGAAAATAAGAAATTATTATATCGTATGGATTACTGGCTAAT
AAATTTATCACTGGCAATCGGAGCACTCCTGGGTGGGCTATTCTATAGCGAACATAAAAG
CTGGCTATTCTTTGCTTCAGCGATGGTGGCACTTATATTAAGTTTCTTATATATGAAATA
TATTGAAGAAACAAACAGCTTTATCCGTAAAAAAGAACATAATAATGTCTTTGTAGACCT
GTTCATTGCCTATCAGACTGTCGTTAAAGATAAACGATTCGTATTGATGGTAATCGGTAC
GATGTTCATTGCAACTGTGGAGCTCATGACAAGTACTTACGTTGCTGTAAGGCTTCACAA
GAACTTTGAAACGATTTACTTATTCAACTTTGAAATTACCGGTGTTCGAATGTTTACAAT
CATTAACCTCGTTAATACAATTACCGTTGTTTCATTCTCTTTACTAATTGGTAAATGGTT
AGATAAATTTAAAGTAAGTAGAATCCTAGGATTTGGGCTATTGATGTACGCAATAGGATA
TGCTGTGCTCACTTCAGCAAATATGTGGTGGCTGATTATCATAGCCATACTTATTGCTAC
ATTTGGTGAAATGATTTTTGCGCCGATTAAAAGTGCTGAAATGCTGACACTAATACCAAA
AGAAAAACGAGGTACCTATAATACATTCAGTTCATTCACGTTTAGTGGCGCACAGCTATT
ATCTAATGGGTCTTTAATCCTCGGAACATATTTAAATCCATATGCAATGAGTGTAGTTGT
GTTTGTGATTGTTACAATAGGGGCAATGCTCATGATGAATAGCTTATTTAGAATGAAAAA
AATTAATAATACACAGAAATAAAACTTTCAGTAGACTGACAATTTCTTAGAAAATTTAAT
AAACTTTCAGTTAACTGAAAGTTTTTGTATTTTTATCTTCAACCATTGTACTCCCTCTCA
TTATCAGATAAGATTAAATTATCAGTAAATTTGAAAAGGAGAATGAAAATGTATCCAGAT
GTTAATAGCACGATGCAAGAGATTGAGCGTTTAGTAAATATTCCAGGTCCGTCAGGTTTT
GCGTTTAAAGCAATTGCCTATGTGACTGAAACGTTAGAAGCGGTTGGTTACGATGTACAG
CAGACTAATAAAGGTGGGGTATTAGTTACTGTACCTGGAAAAGATGATACACGTCATAAA
TATTTAACAGCGCATGTTGATACGTTAGGTGCGATGGTTAAAGAGATTCTACCGAGCGGC
CGCTTACGTCTATCAATGGTGGGCGGTTTCAGATGGAATGCTGTTGAGGGCGAATACTGT
GAAATCCATACGAATAATAAAGTATATACTGGAACGATCTGTCTCCATGAGACAAGTGTC
CATGTTTATCGTAACGCAGGTGATATCAAACGCGATGAGGATCATATGGAAGTTCGTATT
GATGAAATCGTGAAGTCTCAGGAAGATACTGAACAGTTAGGTATCAGTGTCGGAGATTTT
ATTACGTTTAATCCAAGATGTGAAATTACTGAATCCGGATTTATAAAATCGCGTCATCTA
GACGATAAGGCAAGCGCTGCGATGCTGATTCAGTTATTACGACATTTAAAAGCTGAAAAT
ATTGAACTGCCGCATACGACACATTTCTATTTCTCAAATAATGAAGAGATCGGTTATGGT
GGTAACTCTAATGTTCCGGAACAAGTTGTAGAATATATCGCTGTTGATATGGGAGCTTTA
GGTGATGGGCAGGCATCTGATGAATATACGGTATCCATCTGTGCAAAAGATAGCTCAGGC
CCATATCACTATCAATTGAAACAACATTTAGTAAATCTTTGCAAAGACAATAATATTGAT
TATAAAGTAGATATTTATCCATATTACGGTAGTGATGCAAGTGCTGCAATGAGTGCTGGT
CACGATGTTAAACATGGTCTATTTGGAGCGGGTATTGAATCTAGCCATGCGATGGAACGT
ACACACAAAGATTCGCTACTGAACACAGAAAAACTTATCTATCATTATGTCATGAGTCCT
GTACTTTAAGTTAAATGTTTTTATTCACTCTCTTTCTTCGTTATAATGTATTTATATCAA
AGAAAGGGAGTGTTTATTATGGCAAAGAAAGTTCTAATGGTTTTAACGAATCACGACACT
TTGAACGACGGCACACCAACAGGTCTTTGGCTCGGTGAGGCTGCAGAGCCTTACAAAGTA
TTCCAACGCAATAATATTGAAGTAGATTTCGCTTCGATTCAAGGTGGTGCTGTACCACTT
GATCCCAATTCTACTCAGAACGACGAAACGAAGAAATTCCAGGACGTCGTACAAAAACTA
GGGAAAACATTGAAACTAAGAGATATCGTATTTGAAAACTATGACGGCATATTCATACCA
GGAGGCCGTGGTACAATGTATGATCTACCAGGAGATCCTGATTTACAGAATATATTGGCG
TTCTATAAAGATGATAATCGCGTTATCGGTTCAGTTTGTCATGGTCCGAGCGCATTTATA
GGGGCTAAACTAAAAGATGGCAGTTCCTTGATCGATGGCGTCAAACTAACTGGATTCACA
AACGAAGAGGAACAACAGATGAACCTGGACAACAACGTTCCGTTCGCTTTACAGACTGAA
CTCGAAACAAACGGTGCAAGATTTGTGAAAGGTAAGGCATTTGAATCAAATGTCGTAACG
GATGGTAAGTTTGTAACTGGACAGAACCCTCAGTCCAGTACAGATGTTGCAGAAGCATTT
GTAAAGGTACTATAATAAAAACCGCACTCTTGTGCGGTTTTTATTATATAAAGACAAGCT
TGAAAATGATGCCGTTAATGATGCCTATAAGAAGACTTAGCATCGTTCCAAGTAAAATAT
ATTCACTTTTTTTATCGATTTTATCAGAATTATGATGCGTACCATCATCTTTAAGATCAT
TAAACCGTAATATTGATTTGCTTGCTATTACAAGCCCGATTGCTGTATATTCGCCGAGTA
TAAAAAATAAAATAACCAGCATTCTTTCTATATAGCCTATAAGTAATCCGATATTATCGG
ATGTCTTCATTTCACTCGCGCTCATAAAAGTTAAAATGCGTTTAACGACTGGGCCTGATA
GCAGGTAGAAGAGTGTACCTATCAGCATGATGATTATTTTTAGAGCCATGTTAAACCTCC
TTGCAACGACTGGATGATCGAAGGTTCAATAGTGCATTGTGCATCAGAAAATGTTAAATG
TTTCTTGATTAGTCCGAGCTGCTTATAATGCGCTTTATTCAGATGTTCTGAAATGGTGGA
AACGCTCTTGTTATTCAGCTGAGCAATTTCTTTTTGAGTATCGATATAGAGCGACTGCTG
GAAGATCGCTTGCTGTAACAGAGAATGATTTTGGACAATTTCAGTAAGATAAGGGAATAA
GACATCATTATAAAGCGACATGTCTGCCGCTTCAATTGTAACATAAAAATCACTGATATC
TGATTTCTTAATGCGATCTAGATTATTACGTGCTGCTTTTGTCAGCTTACTGTTCCAGTG
TTCAATATGCCGTTTAGGAACCTCCTCATTGCCTGCTGCAATACCAAATTTTACTGGCTG
AGATTTATAGGGCCATAACAGTTTAATATAGTACGATATCAATAGTGTCGCATGTGTACA
ATCACTAACAAAAAAAAGTTCATCGCCCATTCTGTAATTAATATAGCTGAAGTTAAGGGA
TTGCGTCCATTGTTCGATACTTTCTGTCATCCCTTCAAGAGCTTTACTGATGTCATCCGT
GTTATTCAGCTGTGTACTATTTGAAACGTCCATAATAAATATAGAAAGCATAATACCCCT
CCAAAATTCGGTTATATAGCCGAATTTTTAAAATTCCGGCTATATAACCGAATTTTATCA
TGAACAGCGTAAAATCACAAAGATAGTGCATTAAAGATTGAAGTAATAGCCTTAAAAGGA
GCCGAACTATAATTATAAATGATTTTTACGGTATGAATATGTTAATATGATGCTTGAGAT
GATAAAAGAAGGAGAAAACAAATGAAATTTACAACACTTACACGTGAAGCATTCAGTGCT
TTTACGGACCAGCATCCAAGTCATTTTACACAGATGGCTGTAAACTATGATCTGAAGATC
TCAGAAGGTATAGAGACACATCTGCTCGGTGTGAAAGATGAGAATAATGAAATCATAGCA
GCAGGTCTATTTACATCAGTTCCTATAATGAAAATCTTCAAATATTTCTATTCAAACCGT
GGTCCTGTCATGGATTATCACAATAGGGAACTCGTAACGTTCTTCTTTAATGAACTTAAG
AAGTATATGAAACAGCATAAAGCGTTAAATTTAAGAATAGACCCTTACGTACCATACCAG
TTACGTAATCACGATGGGGACATCATCGAAACATATAAGACAGATGATATTTTTGAAACA
TTGAAATCCCTTGGTTTCAAGCATGACGGCTTTACAACTGGGTTTCACCCGATACACCAA
ATCAGATGGCATTCAGTCCTCAATCTTAAAGGTAAAACGAAGGAACAGCTCATAAAGGAT
ATGGATAGTCTTAGGAAGCGTAATACTAAGAAGGTCATTAAAAATGGTATTAAAGTAAGA
TATCTGGAAAAAGACGAGCTCCATATTTTCCGTTCATTTATGCAGGATACAAGCGATAAG
AAGGATTTCGAAGATCGTGGAGATGAATATTATATCTCAAGATTAGAAAAATTTGGAGAT
CGTGTGAAGATGCCGCTTGCCTATATTGACTTTAATACTTATATTCCTGAGCTGGAAGCA
GAGCTTACAGCAATAGAACGTGCGATAGACAAAGTCAAAGCTGATATCGAGAGCAAACCA
GAAAATAAAAAGGCACAAAATAAGTTAGAGGATAACGAAAGACAAAAACAAGCACTTTTA
GAGAAACTGAAAGAAGCACAGCAACTGAAAGAAAATCATGGTGACACATTACCGATTGCT
GCTGCGTTTTACTTTATAAATCCGCATGAAGTAGTCTATTATGCCGGAGGGTCTTCGAAT
GAATTCAGACATTTCTCTGGAAGTTATGCAATACAGTGGCACATGATCAACTATGCTATA
GATCATGGCATCGATAAATATAATTTCTATGGCATTAGTGGTATCTTCAATGAGGATGCA
CCTGATGCGGGTGTTATTAAATTTAAAAAAGGTTATAATGCCGATGTTATTGAGTATATC
GGTGATTTTGAACTCCCTGTCAATAAAGGTGTCTATAATATATACAAACGAATCAAGAAA
TAAGTATTACTGGAGGCAGTATCTATGAAGTTTACAGAATTAACCGTTGAGGAATATGAC
CAATATATGTGGAAAACTGAGGCGATGAGTCATTATTTTCAAATGAAGGAGAATATAGAG
AATCGTGAACAAAAAGGTTATCCCGTTGTATTGCTTGGTGTAAAAGAAGGAGAACGCGTC
ATCGCTGCAAGTCTCTTCTCGAAGATTCCGATTTTTGGAGGTTATCAGTACTATTCTAAT
AGGGGACCTGTGATGGACTTCCATGATTCGAAACTGGTTGACTTCTTCTTCAGAGGTCTT
GACCGTTATTTGAGACGTCATCAGGCAGTGTTCGTAAAGCTTGATCCTTATTGGATCTAC
AAATGCTATGACAAGGATGTCAATGAAAAGGATGATGCTGCAAACGATGAGATTATTCAT
CAGCTCAAACAGCTTGGCTATCAGCACAAAGGATTCAAAAGAGGATACTCACCAGATGAG
CAAGTACGCTGGATGAGTGTCATGTATTTGCATGGAGAAACACCGCAATCTCTGATGAAA
CAGTTTGATTCCCAAAGAAAGCGCAATATCAAGAAAGCACAAAAGTATGGTGTAAAAGTA
CGAATGCTGCATAAGGATGAACTGAATCTATTTCTTGACCTCTATCGAGAAACTGAAGAG
AGAACCGGATTTATATCAAGGGCGGATGACTATATGCAAGGATTTAATGATACATATGGA
GAAAATATACTACTACCATTAGCGTATATAGACTTAGATGAATATATGCAGCAACTTTCG
GAAGAACTTACACAAGCAGAAACTTCACGAGATCAGATGATGGCAAATGAAAATAAGAGC
GAAAAACAACTGACAAAAATTGCACAGAAAGATCGTGATATCGATCACATAAAACAAGAG
CTGCTTGAAATAAGCGAATTGCGAAAAACAGATGGGCAAATACTAAATCTGGCAGCGGGC
ATGTTCTTCCAGAATCATTATGAAGTGAATTATTACTCAGGGGGTTCAAGCACAAAATAT
AACAAGTTCATGGGTCCATATGCAATGCATTGGTATATGATTAATTATTGTCTGGACCAT
GGCTATGACCGTTATAATTTTTATGGTGTGTCCGGAGATTTCACTGAAGACAGCGAAGAT
TATGGTGTATATCGTTTCAAACGTGGGTTTAACGCACAGATTGAGGAGCTCGTCGGTGAC
TTTATAAAACCAATCAATAAAACTAGATACAATGCATATCAGCTATTAACAAGTGCGCGT
ACTAAAGCTGCACAAATAAAACAACGTATAAAAAAGTAATCACTTTAAGCGATTACTTTT
TTATATATTTTAGTTTACATAATATATATTATCAGAAGTTATAGATTAGAAACAAACCAG
AACCTACTCGTTCTGGTTTAATGCTCTTTTTCATGACGTTTTATAGATTCCATCTCTGAT
TGATTCTGTATATCATCATAACGTTGCTGTTCATCTAATGCTTGTTGTTTCATGCGTTTT
GCTTTTCTATGATCGCGTGTCACATACCAGAAAATAATGCTTAAAATTAATGCAATCACA
GACAGAAATACCGCATATCCTAACAATGGCTGATATTTGATGGCATAAAAATTAGGTAAA
ATAAACGCAGAAATCGCTAAAGCTAAAAACGTTAGAACCGGTGCGAAAATAAATCTTCCC
ATCAACAATCCAAATAATATTGAAATAACAACCATTCCTACAATCGAAATCAATAAAAAG
TTTGGGATTTCATAAAAACTAATATCTCCTACTATAAACATCCAGTCACTCCTTTATCAT
TTATTTAATACTTTTAGTATTATATCCAATTTGTCGCTAAATATAACATAAAATCATAAA
TAAACGAACTTTCTAAATTATTAGAATAGTAGTACAATGAGAGTATTGATTTAAAAATGA
AAGGAAGATGATTTATGGGATTACCATCAAGAAGCGAAGTTAATGTGTCAGAAACATGGG
ACTTATCTCCCCTATTTAAAGATGATGCTTCGTTTTATCAAGCGTTAGAACAAGCAGTAG
AAAATGCACGTGAATTCAACAAGAAATATAAAGGTAATTTAAACAACGCAGACATAATCC
ATGAAGCGTTAGATACATATGCAGAGCTTAATATCGCATTAGATACTTTAGGAAATTATG
CAAACTTGCAGTTCAGCACAGATCAGACAAACCCTGATGCCGGAAAACTATACAGCAAAT
TTTCTTCAAGTTACGGTAAGATTGCAAGCGAGCTTACATTTTTAAATTCGGAACTTATAG
CAAAAGAAGAATCAGAGCTTATAACTTTGAAAGATACCCTGCCATATAGTCGTTTCTTTG
AAAAATTAATTAAAGCGAAACCATATGAATTACATCCAGAGGTTGAAAAGGCTCTAGCAT
CGTTCTCTCCAGTGTTTAATGCTCCTTATAATTTATATGATACGACTAAAATGCAGGATA
TCGATTTCGGTACATTTGAAGCACACGGTAAGACGATACCGATGAGTTATGTTTCATTCG
AAGGTGAACTAGAAGTTGATAATGATACAGAAGTTAGACGCAACGCCTTTAAAGCTTTCT
CTGATACTTTGAGAAGGTACGAACACACTACAGCAAAGACTTATGATACACAAGTGCAGC
AGGAAAAGATTGAATCTGAATTAAGAGGATATGATTCAGTCATTGACTTCCTGTTACATG
ATCAGGAAGTGTCACGTGATCTATACAATCGCCAAATTGATTTAATAACGAAAGAACTTG
CTCCACATATGCGTCGTTATGCAAAACTGATACAAAAAGCAAATAAACTTGAAACAATGA
AATTCGAAGACTTAAAAATTTCATTGGATGAGTCATCTGAACCAGATATTACAGTAGAAG
AATCACGTGATTACATTAAGAAAGCACTTTCTGTAATGGGCGAAGAATACATGCAGCTCG
TGAACGATTCTTATGACAAACGCTATATTGATTTTGTACAGAATAAAGGGAAATCTACTG
GCGCTTTTTGTGCAAGTCCATATGCTACCAATCCATTTATCTTAATTTCTTGGACGTCTA
AAATGACTGAAGTATTTGTGTTAGCACATGAATTAGGACATGCTGGTCATTTTAACTATG
CGAATAATAACCAGAATATATTTGATGCTAACTGCTCACTGTATTTTGTTGAAGCCCCAA
GTACGATGAATGAGATGCTTATGGCAAATCACTTATTAAAAGAATCGGATGATCCTAGAT
TTAAACGCTGGGTAATTGCATCGATTATCTCTAGAACGTACTATCACAATTTTGTGACAC
ACTTGTTAGAAGCGGCATATCAACGTGAAGTCTATAATCGCGTAGATGCAGGTGAATCGC
TTACTGCCCCACTTCTTAATGAAATAAAGCGTAACGTCATTTCAGATTTCTGGGGAGATG
CTGTAGAAATTACTGAAGGTGCAGAACTGACATGGATGCGTCAACCCCACTATTATATGG
GATTATATCCGTATACGTATTCTGCAGGACTAACGATTGCGACACTTATGTCTAAACGAA
TATTAGAAGAAGGACAACCTGCTGTAGAAGCTTGGACTGAGGTATTAAAGGCTGGTGGCT
CTAAAACTCCTGTAGAGCTTGCCAAAATGGTCAACATCGATTTAACTACCGATGCCCCAC
TTAAAGAAACGATTGCTTATATCGGAAGTCTCGTTGATGAACTTGAAAAACTAACAGAAG
AAATTGAAAATTAATAAAGGACTGATATGTAATGTCTAAACAAAAAGTAGTTGTGATTAC
TGGTGATCAGAGTGGTATCGGTAAATGTGTTAAAGAAAGTTTTGAAAAAAATGGCGCAAT
TGTATGTGGTATCGATATACAGGAAGGAAGTTTTTATCACGGTGATATCGCTGATGAGAA
GGTGCTGGAAGCATTTGTATCGAAAGTAATAACACACTACCAAAAAGTAGATATTATTAT
TAATAACGCATTACCAGTCATGAAAGGTATTGATGATTGTACATATGAAGAATTTCAACA
TGCGCTTTCAGTCGGTGTAACTGCCCCATTCTACCTTGTGAAGTTACTGAAACCTCATCT
AAGTGAAGGTGCATCAATTGTAAATATCAGCTCTACTCGTGCAATGATGAGTCAAGCTCA
GACTGAAAGTTACAGCGCAGCAAAAGGCGGTATTCATGCGCTTACCCATGCATTAGCAGT
GAGTTTAAGCGGCATTGCGCGTGTAAATGCTATCAGTCCGGGGTGGATTGACACTACAAA
TACAATCTATAAAGGTGCAAATGCGTACCAGCACCCTGCAGGTCGTGTTGGCAAACCTGA
AGATATTGCGGAAATGGTCAAATTTCTATGTTCAGAAGAAGCAGCATTTATAACAGGTGA
AAACATTACGATTGACGGTGGTATGAGCAAATTAATGATTTATCACAATGACCAGGGATG
GTCGTTGCAATAAAAAAACGGCTGATTCAGCCGTTTTTTTATTGATTTAATTTAATTTTA
TCGGGTTCAATAGTAATGCGCTTATTCTTGTATAGTCTGCCGATTGCGCGTTTAAAGCTC
CCTTTACTCATATTAAATACGTCTTTAATCGCTTCGGGATCTGATTTATCAGAAAATGGA
AGTTCCCCACCATACTCATTCAGCATCGTTAAAATCATTTCGGAATCATCATCCATACGT
TCATGCGCAAGTGGTAAAAATGAGCCATTTAATGTCCCGTCTTCTTTATGACCAATGATA
CGTACTTCAACAGCTTCACCAAGACGTGGCTCGCTACGTCGCTCTGATTCATGGACGAAG
ATTTTATACCCTTCTTTTGACAGTAAAAATGTGCCGACACGTAAGAGGCGATAAGGATGT
GCCGTAATCGTTGTATGAAGTAGTGTTTCAGGCGCTGCTGTATACATCGTATCTACAATT
GTTTCACTTGCAAGACGACCGTATAATTGATCATTTCGGTCAACGCGTAAACAAGCAAAT
ACTTCATCCCCTGCCTCTGGCCACACTTCTTTTAATTTTGGAAGATCTTCCCACGGAATA
ACAATTTCACGCGGTATACCGATATCTACGGTTACACCATCACGGTCTTTTTTGATAACC
TTTACCCAGTCATAACGATCGGTCGAGATATCAGGTATGTTTTGTGTTGCAAATAGATCG
CCAGTACGACCTGGATAAACGAAAAATGAATAATCTTCGCCGATTTCCAGCTCATCATCC
TCTAATACTTCAGATGCATTGAGCTTTACTTCTTCGCTGTTTGGTCCTAATAAATAATAA
GTAGATCCTTCTAGACGGTCTACACGAAGGAAGTCGATACTTCCTGATAATTGTTTTTGT
TCCATATGTCTCTCCTTTAAGGCTCTGCCTTTATCAATTACTTATTATAACACATAATTA
AAATATAGTCTGTTAATGTATAAATGTACTGTAAAGCATGCTATTATTGAATGTGGAATG
CAAATTTGTTATCCATATATGGTATAATTTACGCGAAATAATTATAAAGGAGATCATACA
TGTTACAAGTATCTAATGTAAGTTTACGTTTCGGAGATAGAAAGTTATTCGAAGATGTAA
ACATTAAATTCACTCCAGGCAACTGCTATGGATTAATCGGTGCGAATGGTGCCGGAAAAT
CAACTTTTTTAAAAATCCTATCTGGTGAGATCGATTCGCAGACAGGCCACGTTTCACTAG
GAAAAGATGAGCGTTTATCTGTTTTAAAACAGGATCACTTTGCCTATGAAGATGAACGCG
TATTAGACGTCGTACTTCGTGGAAATGAAAGATTATGGAATGTAATGAAGGAAAAAGATG
AAATCTACATGAAACCTGACTTTTCCGACGAAGATGGTATGCGCGCAGCTGAACTTGAAG
GTGAATTTGGTGAAATGGGTGGCTGGACTGCAGAAAGTGATGCACAAGTATTACTCTCTG
GACTCGGTATTAAAGACGATCTGCACGAAAAGAAAATGTCAGAGCTTGAAAACAATCAGA
AGATCAAAGTGCTCTTAGCTCAGGCCCTATTTGGTGAACCTGATGTATTATTACTGGATG
AGCCGACGAACGGTCTTGATATCCCTGCCATTAGCTGGTTAGAAGAATTTTTAATCAACT
TTGAGAACACTGTGATCGTAGTATCCCATGACCGTCACTTCTTGAACAACGTATGTACGC
ATATTGCTGATCTTGACTACGGTAAGATTAAGATCTATGTTGGTAACTATGACTTCTGGT
ATCAGTCAAGTCAGCTTGCACAACAAATGTTACAGGATTCAAACAAGAAGAAAGAAGAAA
AAATTAAAGAACTTCAGGACTTCGTTGCACGTTTCTCAGCGAACGCATCAAAATCTAAGC
AAGCAACGAGCCGTAAGAAGATGCTTGAAAAAATTGAACTTGACGACATTCAGCCATCAA
GTCGTAAGTACCCGTTTGTTAACTTTAAACCCGAACGTGAAATTGGTAATGAGCTGCTTC
AAGTACAAGGATTATCAAAATCTATTGATGGCGTTAAGGTCTTAGATAATATCTCATTCA
CAATGAATCCGAATGATAAAGCTGTGCTTGTTGGTGATTCAGAGATTGCTAAGACAACAT
TACTTAAAATCTTAGCTGGAGAAATGGAGCCTGATGAAGGCACTTATAAATGGGGTGTAA
CTACAAGTCAGACGTATTTACCGAAAGATAACTCTGAATACTTTGACGGTAAAAATATTG
ACCTTGTAGAATGGTTACGTCAGTATGCTCCACCAGAAGAACAAACTGAAACATTCTTAC
GTGGTTTCCTGGGACGTATGCTTTTCTCAGGTGAAGAAGTCCGTAAGAAAGCAACGGTAT
TATCAGGTGGAGAGAAAGTACGTTGTATGTTAAGCAAAATGATGTTATCGAGTGCGAACG
TATTATTATTAGATGAACCGACAAACCATCTGGACTTAGAAAGTATTACTGCAGTAAACG
ATGGCCTTAAAGCATTTAAAGGCTCAATCATCTTTACTTCACATGACTTTGAATTCATCA
ATACAATCGCCAACCGTGTCATCGACTTAAATGTCACTGGTGGTCTCTCAAAAGAAGTTA
CTTATGAAGAATACTTAAAGGAACAAGGCGTATTAAAATAATTTTCTAAAAATACTTTAC
AATTCAGAATACTTTTTGTATGATTATATTCATAACTTAATAAAGAAACAGATGAGGCGC
ATCAATCATGAGTACATAACTACCCTACTGCAATAAGTTATGGAAAGGGTGCGATGCCGA
AACACTATATTATGTTGCAGCATACATAGTGTTGGATTCACAGGTTAAGAGCTAAGAATC
TGTCATTATATTACTATAATGGAGTGCATCGCTTGTATATAAACGTTAACAAGTCCGGAG
CATATCCAGGCTTGTTTTTTTGTTGCAGATGCCATAGGAGGATTTTAATTGCATAATCAA
TTAACTCAATCAAATATTCGGATACTAAAGTTTGGAGGTACGTCAGTTAGTGATTTCGAT
AAGATTAGCACAGTCGCTAATTACTTAAAGGAACGCACAGAAAATAATGAAAAACTAGTT
GTCGTCGTTTCTGCAATGGGAAAAACTACAGATGACCTCATGAGAAATGTCAGTTCAATC
TCTCGTACACCGAAAGAAAGTGCATTAGCGATGCTGCTTACTACTGGAGAACAGCAGACC
ATCTCATACTTATCGATCATATTGCATGATCTCCACGTTGCATCTATTGCAATGACCGGT
AGTCAGGCGGGTATTCGCACGAAAGGACATTATCTTAAAAGTAAGATTACTGAAATTAAT
GATCAGAAGCTCATTGAAAATTTCAGATCATATGACGTTATCATTATCGCAGGGTTTCAA
GGTATAAATGAACAGGATGAAATCACCACGCTCGGCCGTGGCGGTAGTGATACTACAGCG
GTAGCACTGGCAGCAGCGTTAAGTGCTCCTTGTGAAATTTATACAGACGTTACAGGTGTC
TTTGGAACAGATCCACGTATCTATCCTGAGACAAGACGTATAGATGAGTTAAGCTTTGAA
GAGATGATGGAACTCTCCTCTCTCGGAGCTGGGGTGCTTGAGACAAGAAGTGTTGAAATT
GCTAAAAATCATAATATTCCGATCTATCTCGGAAAAACTTTATCAGATGAGAGAGGAACC
TGGATTATGCCAAAAGACCAAATACTCGAGAAAAAAGCAGTGACTGGTGTCGCTCTAGAT
AATGATATGGAGTATGTGACGCTAAGTTACCCTATGAATGACACAAAATTATTAAATCAA
TTATTTGATGAGTTAGAACAAGAAGAAGTCAATATCGATATGATATCTCAAATCGTAAAC
TTAGATGGCCTTCAAATTTCATTTACAATGAAAGACACAGATAAGTTACAGATTGAGCGT
ATTTTTAATAGATTAAGTACAAACTACCCGGCTATCAGCCATCAGTCGCGTTCAACGTAT
GCGAAGCTTTCTGTCATCGGTTCAGGTATGAGAGATATGAGCGGAGTGGCATCAAAGGTA
TTTAAATCATTGATTCATAATGAAATCCCCTTCTATCAGGTAACAACAAGTGAAATATCG
ATTTCATATGTTATAGATAAAGAAAACGGTGAACATGCAGTACAGTCATTATGTAAAGTA
TTTAATATATAAAATTAAGGAGAGTCAATTATGTATAAAATTGCAGTTGTAGGTGCTACA
GGTTTAGTCGGACAAAAAATGCTTGAAGTTTTAGAAAGAAAACAGATTCCGTTTAATGAA
CTCGTATTATATTCATCTCCGCGTTCAGCCGGTAAATCTGTAGAATATCAAGGTAAAACG
TATACAGTAAGAGCTTTAAACGAAGAAGAAGCAGCTCAGAAATTTGATTTTGTCCTTATG
AGTGCAGGAGGTGCTACAAGTGAACGCTTTTCACCAATCTTTGAATCTGCCGGCAGCATC
GTAATCGATAATTCAAGTGCTTTTAGAATGCATGAGGATATCGACCTCATTGTTCCTGAA
GTCAATTCACCTAAACTTAAACGTAAAATTATCGCTAATCCGAACTGTTCTACGATTCAG
TCTGTCGTACCACTTAAACCACTGCAAGATAAATATGGTATTAGACGCGTTGCCTACACA
ACTTATCAAGCTGTGTCAGGAAGTGGTGCTGCAGGTATCAACGACCTTAAAAATGGCGCA
CAAGGCATTGCACCGACAAACTATCCCCACCCTATCTATAACAATGCTTTACCTCATATC
GATGTATTTTTAGACAATGGATACACAAAGGAAGAACAGAAGATGATTGATGAGACGAAG
AAGATTCTTGGATTACAAGATGTAAAGGTAACAGCAACTTGTGTCAGAATCCCAGTTCAG
GATAGTCATTCTGTCGCAATCAATGTCACACTTGATAAAGAAGCTACAGTTGAAGAAATA
AAACAGCTCTTCGAGGATGACGATTCAGTCGTGCTTATAGATAATCCACTGGACAATGAA
TACCCGATGGCGATTACAGCGACAGGAACTGATCATGTTTATGTAGGACGAATCAGAAGA
GATGACTCATTAGAGAATTCCTTCCATATCTGGTGTACTGCCGATAACCTTCTAAAAGGC
GCAGCACTGAATGCGGTTCAAATTTTGGAACAGATCCATACGCACCAATTAAATCGATGA
TTCTAAGGAGCGATATAATGAACATACACTTTAAAGGAACAGGTGTTGCAGTAACCACAC
CATTCAACGGACAGACGATAGATTACAACTTATTTGAAGATCATTTAAATTTTCTTATCA
ACAACAATGTTGAAGCATTGATAATTAATGGAACAACTGGTGAAGGTTCTACATTAACAG
AAGAGGAAAAACTCAAAACGATTGAAATAGCGGTGCGCGTTGCACATGGCAGAGTTCCTG
TAATTGCTGGTACCGGAACAAACAATACTCAGGCAACAATAGAACATTCATTAAAGGCCA
AAGCTCTAGGTGTTGATAGCATCATGCTAATTACCCCTTACTATAATAAAACAAGTCAGC
GTGGCCTCATTGCCCATTTCACCGCAATTGCAGATGCTGTAGAATTGCCAGTATTACTCT
ATAATGTACCCTCCAGAACCAATATGACGATAAAACCAAAAACTGTCGCAACCTTAGCGG
CACACCCTTATATATACGGTATAAAAGACGCAACAGGTGATATGAACCATATGAAAGCAC
TAAAATCTGTAGTCCCCGATGACTTCGCATTGTATAGTGGTAATGATGATAGTGTCCTGC
CATTTTATGAAGCGGGTGGTGATGGCGTGATTTCAGTTATTGCAAATGCGATACCAGCAG
AGTTCAGTGATATTTACCGAACATTTCAGGTTAATCGCCATGAAGCTGAGCGTCAGTTCA
ACAACCTACTCCCCCTCATAAATGCATTATCTGTAGACGTAAATCCTATACCGATCAAAG
CATTGGTCGCTTATATCGGTTATGCGAATGGTGAATTACGATTACCATTAGTTCCGATGT
TAGAACAAGATACAAAACAGCTGATTGAAGTATATAATCGTATTGCTAAAGGAAGTGATC
TTTCATGAAGATTATTTTAAATGGTTACGGAGCTATGAATGAACGTGTGGCACATCTAGC
TGAAAATAGAGGACATGAAATAGCAGGTATAATATTAAGTAGAAAAAAGTCAGCACCCTA
CCCTGTCTATACATTAGACAAATTAGAAATACTTCCAGAAGCTGATGTTATCATAGACTT
TTCTAATCCAGCCTTATCTATTCCATTATTAAAAAGTGATGTCGATATCCCTATCGTTAT
GGCTACAACGGGAGAAAAAGAATCAATTATCGAGCTGCTAGAATTAAAAAGTATGCACTC
TCCTGTATTTTTCAGTGCAAATATGAGTTACGGTGTCCATGTACTCACGGAACTCGTTAA
ATATGCAGTACCGTTGTTAACGAATATGGATATCGAACTGATTGAACGTCATCATAATAA
AAAGGTTGATGCGCCAAGCGGGACACTCGTTAAACTGTTAGATGCAATTACTTCAAAACG
TTCATTAAACCCCGTCTATGATCGTACAGATACTCATACTCCGCGAAATAAGGATGATAT
TGGCATCAGCGTTATACGTGGGGGTACGATTGTCGGCGAACACGAAATATTATTTGCAGG
ACATGACGAAACAATTCAGATTACCCATCAAGCATTAAGCAAAGATATATTTGCCAATGG
AAGTATCGATGTTGCAGAGAAATTAATTCAGAAAGAAAAAGGCTATTACACATTTGAAAA
TTTATAATAAAGGAGCATAACAATGCAGGAATTTACAGCACAGGAAATCATACAATACAT
TAGTGAGTCAGAAAAAAAGACACCAGTTAAAGTTTATCTAAATGGAAACTTTTCAGATGT
AACTTTTCCGGAGACTATGAAAGTATTTGGATTCGAGACATCAAAAACAATTTTCACTGA
ACTGTCAGAGTGGGAAAAGTTCTACGAAAATAATAAAACACTTGTGACTGATGTTGAAAT
TGAATATGACAGAAGAAACTCAGCAATTCCATTGATTGATCAGACAAAAGTTAACGCTAG
AATTGAACCAGGAGCTTTCATTCGTGAACATGCAGTCATTCATGATAATGCAGTTATCAT
GATGGGTGCAACGATTAATATCGGTGCTGTCGTGGGAGAAGGAACAATGATTGATATGAA
TGCCACGCTTGGTGGTCGTGCAACAACTGGTAAGAATGTTCATGTTGGTGCAGGTGCAGT
ACTTGCTGGCGTAATTGAACCTCCAAGTGCACAACCAGTGATCATAGAAGACGATGTACT
TATCGGAGCAAATGCCGTTGTACTAGAAGGTGTACGTATCGGCAAAGGTGCAGTTGTAGC
AGCTGGAGCGATTGTTACTGAAGATGTCCCTGCTGGTAGTGTGGTAGCTGGGACACCTGC
TAGAGTAATTAAGCAAGCTCATGAAGTAGAAGGCAGTAAGATTGAGATTGTACAGGCATT
AAGACAGTTAAAGAAATAGCAGGAAGCTAATTGTGCTTGTCACAATTAGCTTTAAATTTT
ATGAGGTGAAACAATGGAATTAGATTATATTACATATATTAGACGCACGTTGCATATGTA
TCCAGAATTAGGATTTGAAGAATACAAAACAACAGAATTAATCAAATCAGAACTTGATAA
AATGGGAATCGCTTATGATTCTCCCCTAGGTACTGGTTGTGTTGCTTATATTAAAGGTAC
AGGAACATCTTCAATTGCTTTTAGAGCAGATATTGATGCCCTGCCGATTCATGAAGAAAA
TGATGTGCCCTACCGTTCTCTACGTGATGGAGTGATGCATGCTTGCGGACACGATGGTCA
TACGACAATGCTACTCGCATTAATACGACGCATTAAACAAAGCCATGATATTACACCGTT
AAATTCAACTGTTTACTTTATATTTCAGCCATCTGAAGAGTCAGGTGCTGGCGCTCATCA
TCTACTGAATGCATATCAATTTGAAATTCAGCCTTCATATATATTCGGATTACATATGCA
GCCCGATAACGATGAAGGTACATTATTAAGCAGACCTGGTGCATTAACTGCCAGCGCTAC
TGAATATCGTTTCTTTATTAATGGCACATCGAGTCATGTTGCGAACAAGGAACAAGGACA
TTCGACTGCTGAAGCCTTGACGATGATACTCAATCAACTCTCTCAAATCCAGCATTATCA
TCTTCCAGGCTTAAAGTCGAATATCATTCATATCGGGAAATTACATGCGGGTGAAGCAAT
CAATACAGTGCCTAGTAATGGTTATTTAGAAGGTACAATCAGAACATACGATATGGACAA
TTTAGCAGTTATTAAACAGCAGATGGAGCATATTGCAAACTCTGCTCAGGTAATTACCGG
TTGTACAATAGAAGTTAAATTTGCGGAAGGGTATCCTCCAACGATAAATAACGAGTCAGC
ATATGCATTCATGAGCGAAGCTTTGATTGATAGTAAAATCAATAGAATAGAAAAAGAAGA
ACCTTATTTATTTGGAGAAGATTTCTCTTTCTACGGAAAAGTCATAGCCAGCACCTTCGC
ATTTTTAGGGTGCAGAAATGAAGATAAACATTTTGTTACAGGGCTTCATACGTCGACGTT
CAACTTTGATGAATCTGCATTGATATATGGGATTGACGTTCTGGAAGCAATTTTTAACAG
ATTTGAGGGATTACAATGACTGCGCGATGGACTGTAGATCGTACTAAATTTATAGAAAAT
GTGAAATCCGTGATGGGTAATACTCCTGTAATGGCCGTCGTAAAGAACAATGCCTATCAT
TATGGACTGGAATTTGCAATAGATGCATTTCTACAAGCTGGTATTACAACTTTTAGTACA
ACGAATTTAAATGAAGCAATTCTCATAAGAAAAATAGCACCCGAAGCTACTATATTTTTG
ATGAATCCTGTTACTCAATTCAACGACTTAAGACAATATAATATTCAAATGACGTTACCT
TCTCTAGCATTCTATCATAAGTATCAGACTGAATTAGATGGGATATCAGTACATCTCGAA
TATGAAAATCTTCTCCATCGCTCTGGATTTAAAACATTTGAAGAAATGAAAGCTGTAATT
GATGACAATAATCAGTTACCTGTTCACTTACAGATGAATATTAACGGGATATGGACACAT
TTCGGTTATGCCGATGAATTTGATGTTACGGAATACGAAAATGAAAAAGAAGCCTGGTTA
AAAGGACTGAAATGGATTTCTGAGTATCATGCTTTTGAAATGATCCATAGTCAAAATAGC
GCAAGTTTTATACGAGATAAGATATTTGATGAACATACACATGTCAGAATTGGCATTATT
CTTTATGGAAGCAGACCCTATGCATCATTAGATGAATCTGTTACCCACCAATCATTGACT
GTTAGTGCAAATGTAATTCAAGTAAGAAATATATCAAAGGGAGAATCTGCAGGATACAGC
TTCGCCTTTACAGCAGAGAAAGAAACGAAGCTTGCTGTAGTAGATATCGGTTATGGTGAT
GGCATATTGAGGACGAGAAGTAAGTATGACTGCATTATCAAGGGTAAACGTTACCCTATT
CGCGCTTTGATGATGAGTCATATGTTTGTAGAAGTAGATAATACAGTAGAAGCTGAAGAT
GAAGTAATATTGTATAGTGATGAGATTCGTATCGATGAATTTACCTTTAAGGGCATCGGA
GCAAATTCAGAACAACTCAGCGCCTTGAACCATCAATCACTAATAAAGGAGTATATCAAT
GACATTAACATATATCAATAATCAACTTACTATTAACGGCCATAATATTCGACAAATCGC
TGAACAATATGGTACACCATTATTTATTTACGATGAGGATGAGATACGCAATCAGTGCAG
AAGATTTCATCGTGCATTAAAAGCTTCTGGATTAAATTATACGATTTCATATGCCTCTAA
AGCTTTTACATCTGTGCAATTATTTAATTTGATGCACGAAGAGGATATGGGACTTGATGT
GGTTAGCGAAGGAGAACTGTATACAGCACTTAAGTCTAAAGTTTCTGCTTCAAAAATGCA
TTTTCATGGAAACAATAAAACGGATCGAGAAATTAAATACGCGATCGAGTCAGGTGTTGA
GTATTTTGTTATCGATAGTCTTGATGAAATTGAACGCATCAATGATATTGCGCATTCATT
AGGTCAAACTGTAAAAGCAGTACTGCGCATCAATCCTGGTGTTGAAGCTCACACGCACGA
ATTTATTCAGACCGGCCAGGAAGATAGCAAATTTGGCTTAAGTATCAGACATGGACTCGC
AATAGAAGGTGTGAGACAAATTGAAGCTGCGTCTCACATAGAATTCAAAGGTGTTCATTT
CCACATCGGATCACAAATATTTGAGTCTACAGGCACAATCAAGACGATTGAACTGGTCAT
AAACTGGCTGACACAACACAAAATTGACATTGATATTTTAAATATTGGTGGTGGTTTCAG
CATCAAATATACTTCAGAAGATATCAGCTACCCTATCGAAGAAGGCATTAAAAGGATAGC
CGAAACACTAAAAAATGAATGTAAGAAACATTCCTATCCTGTACCAGAAATATCATTAGA
ACCTGGGCGTTCGATCGTTGGTGAAGCTGGTATTACAGTCTATGAGGTTGGTACTGTCAA
AGAGATTCCTGATACAAACTGTTATGTATCCATAGACGGTGGTATGAGTGATCATATTCG
CACAGCATTGTATAACGCGAAATATGAATTACTACTTGCAGATCGTAATGAAATACACGA
TAAAGAGGTAACCGTCGCCGGTAAATTATGTGAATCTGGAGACATTATTATGCGCAATAT
AATGCTCCCCTCGTCAATTAAACGTGGTGATTTGCTAGTGGTTAAAGCTACAGGTGCGTA
CCATTATAGTATGAGCTCTAATTATAATCAGATGTTAAAGCCAGCAGTAGTATTTGTCAC
TAAAGATAACGTACGAGAAGTAATAAAAAGGCAATCTTTAGAACATCTGATTGCAAACGA
AATTTATTAACCCCCCCTTTGTAATTCTTGGGGTTTTTTAAATATATATAAAGTTTACAT
AACATTATTATAATTATTTTTTATAATAAAAAATATCAACCCCCAACAATTAGTTGGGGG
TTGATATTAACGTTCATATATAATTTATTGCATTAAAATTATAATTTAACAACGTTTGCA
GCTTGTGGTCCGCGGTCGCCTTCAACAACTTCGAATTCCACTGCTTGTCCTTCTTCTAAT
GATTTGTATCCTTCTTGATTGATTGCTGAGAAATGTACGAATACATCATTTTCCCCTTCG
ATCTCGATAAATCCAAATCCTTTTTCTGCGTTAAACCATTTAACTGTACCTTGTTTCATG
ATAAGAAACCTCCACACTATATAATTCAATATGTGATTATTCACATATTACAAAATAAAC
ATGTGCAGTATATTTATTATACATCTTCTTACATTTACTTTGTAATATGGAATAACCCTA
TTGCTTATATAATATTATAAGATACACAATCTATATATGCAATACAATAAACTGTATATT
TTAACTTTTTACAATTTTTACTCTATTGTAATATTAAAGCTCCATCGTGATGACCTGCTT
ATCTTTAAAGACGATCAGACTATGAAAGATTTGAATATCATCATCACAATCTTCACAGTA
AATCAATTCACAGTTATTATAAAATACATGAATATTATGCTTTCCGACAAGCTCATTTTT
AAATTTTTTTCTTAGCTTATTAAGTTGCTCATTATAATATATCTCTGTATCTTCTAACGT
ACTAAATCTATTAAGTTCTGTCACACGGTCCCATAAATCATCAAACAGCCACCATCCTTC
ATATTCTGTTCGAATAGTAATGACTTCATACATGGCATTCACCTCTTCAATATATTATGA
ATGTCATCATAGAAAAGTTCAAGCAAATGCTATTACTAATGCGATTTATTAGGAGTTTTG
TGTATTCTTAATTATAATAATGAATAAGGGGTGACATTAATGAAAACATTGCATATTAAA
GTTTTCGGCAAAGTTCAGGGCGTTGGATTTCGATATTTTACCGAAAGACTAGCGCTACAA
TATCACATTACTGGCACTGTACAAAACGTGGATGAGCATGTAGAAATCTATGCTACCGGC
AATGAAACATTATCACAATTTGAACAGGCCGTAATACGCGGTGCGTCTCCTATGTCTCAG
GTGGAGTCATATACATCAGAAGAAATATCGCCTCAGCAATTCAATAGGTTTACAACGCTT
AAATAAATGACAAGGATTGATCAGATGAAATATAATACCTCCTATATATTAGGTGCAATT
TTAGCTATACCCGTTGCGATTATTACCGGTATAATCTCAATGAACATATTTCAATTTGAA
ATGTGGATTGATACTTTAATAATGTTAGGATCTTATATCATGACATTTTTACCTGTACAG
CAAAAAGCAGCGCATACTTACCTTAAAGACATCGGCCTATCAAAAAATGACTATAAATAC
GTTAGGAAACAGTTAAAAATTGCAGCACCAAAAATTAAACACCTGTTAGCTCAATACAAG
AAAGTCCGTTCATTAAGTGAACTAAAAAATGTTAATGAGATAAATAAGCTGGCACGCGTT
ATTTTTAAGAATGTTCAAAAGGCTCCATCAAAGTTTTTTAATGTAGATAGCTTTTTTTTC
TCACATCTCGATAATACGGTCAATCTATTGAATGAATATCTTTATTTATCAAGAATGCCT
CATAAAACAAAAGAAGATCAGCAACTGTTAAATCATGCAAAACTGACGTTAGATGAACTA
AAGCGTACGTTACAGGCTGATCTACGTGCACTTAATAAAGAAAATTATGAAACGATGAGA
GTTGAAATTAATCTAGCAGATAACTATACAACTAAACAATTATTTAACCAAAAGCAACCA
CAGATCGAGCATAAAGAGAAGGCTCCAATTCAATTCAAAAATAGAGTTCACCATGAAGAA
GAGAGGAAATAACCATGAGCGATAAAAAATTAACAGACGAACTTATAAGCAACCCATTCG
AAATGCAGAAAGAAATAATTCCTGAACAACAAGACAATATTACATCGACTTTTGATAATA
GTGAGATGTCTATTGAAAAACGCGAACAAATCAATCAAATTAAAAATCAGCTTGTACCAT
TAGATAATGAAAAGCTCCTTCTTTATGGTGCAAACGCGCAACAGAAATTATCACAGTTCT
CACATCAAATATTAGATGAGGTTCAAAGAAAAGATATTGGTTCTATCGGCAGTAACCTGG
AACAGCTTATGAAGAAGCTTAAAGAAGTTGATCCAGATGAAATACAGAATATCGATAAGA
GTAAGGTGAAACGATTATTTAAACGTGTATCAAAATCTGTAAATGAACTTATTTCAAGAT
ATCAATCTGTAGCGAGCCAGATTGACAGAATTTCTGTAGAACTCGATAATTCAAAGAATG
TATTGATGCGCGATATACATATGCTGGATCAGCTATACGATCAGAATAAGGCATATTTTG
AAGCGATTGACATGTTCATTATCGCAGCAGAAGAAAAGAGAGATGAAATCAATAATAAAC
TGCTACCTGAACTTGAACAAAAAGCGATGCACGCAAATGATCAGATGATTGTCCAGGAAG
TTAATGATATGCGACATTATGTCAACAGACTCGATAAAAGAATCTATGACCTTAAACTAT
CCAGACAAATTACACTGCAATCTGCGCCTCAAATCCGTATGATACAAGATGTTAACCAAA
CTTTGGCCGAGAAGATTCAAAGTTCAATTCTCACAAGTATTCCGTTATGGAAGAATCAGA
TGGCTATTGCAATGAGCCTGCTTCATCAGCAAAAGGCTTCTAAAGCACAGCAGCAAGTTA
CAAATACGACAAATGAACTCCTGCTTAAAAATTCAGAGATGTTAAAGATGAATACCATTC
GTACTGCTGAAGAAAATGAGCGTGGTATCGTTGAATTAGAAACATTAAAGATAACACAGC
AAAATATAGTCGATACTATTCGTGAAACAATGCATATACAGGCAGAAGGAAAAGAAAAAC
GACGTAATGCCGAAATAGAGCTCTGCAAGATGGAACAGGATTTAAAAACACAGCTTCTAC
AACTACAACAAGAACAAAACCAGAGATATTAATCTCTGGTTTTATTATGAATATACAATT
TTTTCTTTATCCTTACCAATTAAAAGGCCGATTACATAACCTACAATTGCAAATAATAAC
CATTCCATCGATTCCTCTTTAAGCGGTAAATGATCCATAAATGGTGCAATCTGGAACTGA
CTTTGTAGTACAGATAGGATTGCAATGATCGTCACGATAAATATTGGAATCTGCATTGCA
AGCTGTGGAGTCGGAATAAACTTAGCTAAGAGCATTGTCAGTAAAAGTGTCATCGCAATT
GGATATAGCACCAATAAGACAGGTATACTCATTGCGATTACTGAACTTAAACCTTGATTT
GCTAAAACTAAGCTAAACAGGGTAAATACAACTGCATACATTTTATAGGATATTCTTGGG
AATATTTCATGGAAATATTCTGATACAGCTACAACTAAACCTGTAGATGTCGTTAAACAT
GCAAGTGAAACGATAGCACCAATCAATAGTTTCCCGAAAGTGCCATATGTTGCGTTAGCT
ACATGTGTTAATAAATAAGTTCCTAAATCTAGCTCGTTATTCGAAATATTTGATAGTTCA
TCTTGTGTTAAATGATAACGACTGCCTATCCAGCCCAATGAAACATAGATAAATCCTAAT
GCAATCGCAGCTATAATTCCTGAAAAAGCAGTCTGTTTAAATAAACCTGTCTCCTTCGTG
ATACCTTTCCCTTTAATCGCAGAAATAACGATTACACTGAACGCAATTGCAGCGATAGCA
TCCATGGTATTATACCCATTTGTAAATCCAGTGAAGAAACTACGCGTATTACCAGTATAG
ATATTACTATCCGCTGTTACTGGAGATTCATCAGATAATAGCATAAACCCTTTAATAACT
AATGCAATAATTGAAACGAGCAGTAATGGTGTTAATATGGAGCCAATTCTATCCACCATC
TTGGACGGATTGATTGATAACCATAAAGTAATTCCAAAGAAAATTAAAGTGAAAATAAAT
AAAGACATTGCGGATGGTTTATCTAAGAATGGCACAACTGCCATCTCGTAAGAAGTAGCA
CCTGTACGAGGAATCGCAAAAAGCGGTCCAATCGTCAAGTAAATTGCAACTAAAAAGATG
ACACCGAACGTAGGATTAATCTTCTTTAATGCACCTTTATACCCATCCTCATCTAATGAC
CCTACAATGATGCCTAATAAAGGTAATCCCACGCCAGTTATCACAAAACCAAAGATTGCT
GGCCAGAAGAACTGTCCGCTAGAAAAACCTAAATTCGGAGGGAAAATTAAGTTTCCTGCG
CCAAAAAATATTGCAAATAGCATAAAACCCACAATCCAAGTGTTCTTATTCATATATTAC
CTCCTATTGATTAATAAAAATTATAATAACACTTTAAACCGTTGAAAACAAGCAATTTTT
TATATTTTCTGAATATTTCAAAATTGTTTCATGCTTTGCAGTAATAACGTTTTTAGTAAT
GGCTGAATGACGCTCGGTAATTTTTCCACTCCTTCCACAAAAATACAGTAATCATTATAG
ATATTACGTACAGTTGCACGTGTATTATCATCTATAACTGACTGACTCAAAAATATATTG
ATGACATATATATTTTCTTTTCTGAGAGCAACAACGGCATCATGTGTATCAATAATTCCA
TTCGATTCATAATCAAATGCAGATGGCTCACCATCTGAAAATACAATTAAAAACTTCTGT
TTTTCATTTCTTTGCTTCAGCATTTGTCCAGCAACTCTAATTGCAAGCCCATCACGATTA
TCTTCTCCATTTTGAAAACTCACAATATTTGCTGAGTAATTATCATTTAATGCATGTTCA
TAAGGAATAATATGTTCAAAATAATTTGGTTGATTATATTGATCCGCTTCAAATCCATCT
TCATTGAATGCAATAATTTCATGATTTATCATAAGCTGCATGAGTGTCTCATGAAATAAC
ACAATCCCTTTCATCGTTTCTACCATTTTATCTTCCATGCTGTAAGAAGCATCAACAAGC
AGCATAAATGTAGCATCGAGTTTGTAGGATGCCTGATCTTCTTTATAGAATACACGTTTT
TTATCATCCAGGAACCAGTTAGTAAGTTTGCGACTTAGCTTCCCTTTGCTTAAATTCATA
CGGGCAGATGTCTGTTCGTGTTCAATACTTTTATTAATCACATTTACTAAAGATTTTATT
TCTTTATTCACTTCATCTTTGTACAAATTGTATGTTGCTCTGCTGGACTCCTTCTGTTCA
CTGTTTTTCCATATAATTTCAGTGTATTTATTCTCTTCTCCGACAAATTCACTGATATCA
TTACCGTGAGCATCTACTTGAGGAGGCGATGCTTTTCCTTTAGCCATCAACATCTCTGTG
ATGTCATCACTCGCATCCCCTTGCCTGTCATTCTCTTTAATATTATTACTATTTGATCCT
TCAGTTACTTCTGTTTCCAGATAAGCACCGTTCTCTGTCTTTATATCTTTTTGTTTCGTC
TGAACATGCTCTGATGCTTCCATATCATCAACATCCTGATGTGCTTTATCCATATTGGCC
TTCTTATAGGCATGTGCATTCATAAAGGCATTTTTAGGGATATGATAGTATTCATTGAGC
ATATCCTGATGGATGACTTGCTCTAGTATATAATAAACTCTATTTGCAAGATTCATACTG
TCATATGTATCCTTAAGTGTAAATGCATCCTGCAATGCGAGTTGCATAGCAAGTTCAGTT
TCCGGCTTATAGTATGACGTAAATGACAATGCATTTTCCATAAGTAATGCATGCTCAACT
TGTAGAAATAATTCATCCGTAGGCATGGCTTTTGTTCTATAAAAATCAATCTGACCTTCA
TTGTCTTTTATTTTTTCTTTTACACGTACAGTAAAGAATTTATTTGTAAATGGACGGCTT
TTTCTGATAAGGTGCATCAATCGGTATTCTTCAATCATCATAAATAACTGCTGAAATAAT
GATGGATACTGTACATCTTCTTCGATAATCTCTTTTACAGCATCAAGTGCTATATATTGA
AATCCATAGGCATATAGTATACAGTCACTCTTTAATAATTTTATAACTTCATCTTCTTTA
CGATGTTTCCATTTAAATGATACATTAATCGTATTTTCAACCAGATCATAATAGGCAAAT
TTCTGAAAATCAACTTTCACTTCATTATCTTCGAGCAACAATTGCGCAAGGTCTGTTAAT
GTCATAATTAATGAAGGATCAACAACTTCATCATTAAAAAGTATAAACTTTTCACTCATT
AGAAATTCAGTTCCAGTGCATTTTGAATCGCATTCTGTTCTCGCTCATCATCTAATTTGT
CAATGATAGCTCGTTTTGCTGCACGCTCGACTGGCATCACCGTCGTTAGATCACAAAAAT
CTAGTAACGCACGTATTGAGCTCGCTTCTTCACTAATTTGACCTTGGCTCGCCATTGTAA
TTAAATCATGGTTAAACTTTATGATCTGATCGATTAACTGCTCATCTTCAAGTAATGTCT
GCTCTTTGATCACAGCTTTTAATATGTCACCAGAAATATAATCCATATCTATCACAACAA
ATCGATTTTTCAATGCTTCGTTCATCGGTAATGTCCCTACATAACCGACATTAATCGCAG
CGATAACCTTAAAGTTTTCATGAGCTGTAATCACTTCCCCTGTAAAAGGATTCGTAATCG
TCTTACGGTAATCAAGAACACCATTTAAAATCGGTAATGTTTCAGGTTTTGCCATATTGA
TTTCGTCGATATAAAGAATATTACCTTCTCGCATCGCTTCAAGTACAGGCCCATCAACAA
AGATGATTTGGCTTTCTCCATCTATATTTTCAATGGTCTTATATCCTAATAAGCTTTCTG
CATCCAGATCGACAGAACAGTTAATGCTATTCATCTTTAAATTTAATTCATTCCCTAAAG
TTTCAGCTAACTTTGTTTTACCTGATCCTGTCGGACCTTTTAACAGTACATTTTTCTTCA
GCTTCAACATAGTTAATGCATCTTCTTTTATACTCGTATCACTATTTTGATATTTAATCA
TCATATTCATCCTTTCAAATTATCCAATAAAAAATAGAGGATTTGCATCCTCTATTATAC
TATATTGTATCCTTTTATTAAACGGGTCTGTACTATACCTGAATATTGCAGAACAAATAA
ATTAATCATCTGTATCATCTCTGTTATCAATCTGTACTACTGTACTTCCTTAAAGTAATC
TTTATAGTAGCCGCCTATCTTACCACTATTATCTCTAATATGATAATACTCTTCTGTTTC
ATTGACAACTTCAAAAACGTTTCCAATAGTCAGCATATCACTCACTTTATATTTTTTTGC
ATCTACATTTATTACTTCAACGTGCTTAATTGCTTCTTTATTGTGCCATTCTTCATGTAA
CATATTCATTCTCCCTTTATGATAAAATTCTTTCTATTTACAGCTTACAAATTAAAGTCA
GGCTTTGTACTTAATTCAAATACAATTCCGCATGGATCTTTAAAGAAGAGTGTCTTATAA
AATTTGCGATCACTAATCTCTGAATGCGGGATATTAATGGATTCCAGTCGTGTCTTATAT
TCAGACAATACTTCTTCGGTTACTGACAATCCAACCTGTTCAATATTCGCTGTGCGTTTC
TTTTCTGATACAGCACCTTGGATGACATGGATTTCTCCACCACTACCTCCATCACCTGAA
GTAAACACTTGAACATCATTACCATGTGCTGCTAGCTGATAACTAGATGTGTGCTTTAAG
TCTAATACTTGTGTCAGTATACTGGATGTTAACAATTGTTTTGAAACATTAATCAGAACT
GGTCCTAAACCAAGAATTTGATGAATTGCATCTACATTACTGTCATCATCAGGCTCACCT
AACGGAATTCCTTTATTATGTTCATCAGAAATGAGGTATACGCATCTGCCATCACAGTCG
TAAAATGGTAATGCATGCCTGCCATTTAACTTAATAACGGTATCATACTTGATATTCATT
TCATCAAAACGGAGTTTAAATACATAGAGGCTATAGTCCGTTGGTACTCTGAGTGAATAG
GCATAAATTTCATCAGTTGTATATTTAATAGATAAAGGGTTCGCAACTTCTATTACAGAC
AGTAATGTTCCTGCATTCCCCTTATTGTCACCGAAATATAAGTTTTTCATCGCTGTATTT
TCTATATTCTCAGTTTCCTTAAGTAGTTTAAGTCCAAGCACCTTATTGTAGAAAGTATAA
AATCGCTGTATATCATGCGTAATAACCGTAACATGATGTAATCCATTCGTCTGCATATAA
ACCTCCAAAAAAATAAGTCCACTATACATATTATACAATGTATAGTGGACGAACGTAAAT
CAATATTAGCTTTCAAGCAATAAATCTTCAGGGCTTTCGATCAGCTCTTTTATTGTCTTT
AAGAATCCAACAGCTTCTTTACCGTCGATGATTCTATGATCGTAGCTTAATGCGATATAC
ATCATCGGACGATTTTCCATACGTTCTTTATCAATTGCAACAGGTCGAGTAACAATCGAA
TGCATTCCTAAAATAGCTGCTTGTGTTCCGTTAATGATTGGCGTAGACATCAATGAACCG
AATACACCACCATTTGTGATTGTAAATGAACCACCCATCATATCATCTAAGGAGAGTTTC
TTATCTCTCGCTTTGACGGCAAGGTCATAGATACTTCCTTCTATTTCAGCGAAGTTCTTC
TTATCACAATCACGAACGACGGGTACTACTAATCCTTCTTCAGTAGAAACAGCGACACCA
ATATCATAGAATTGCTTTAAGATTAAGTCATCTCCATCAATTTCAGCATTTACAGCAGGA
TATTTCTTAAGTGCTGCTACAACAGCTTTCGTAAAGAATGACATAAATCCTAGACGCGTT
CCATTATGATCTTCCTGAAACTTATCTTTTTTGCGCTTACGAAGTTCCATAACATTCGTC
ATATCTACTTCGTTGAAGGTCGTTAACATCGCAGTATTGTTAGATACTTCCAACAATTTC
TTTGCGATAGTCTGACGACGACGAGACATCTTTTCTCTTATTACAGGTTTCTCCGGATTA
GATGCCGTTTGTTTTGATGCCTCTGGTTTTAGTTCCGCTGCTGATTGTGAAGGTGCTGAT
TGTGAATTTTTAACATCATGCGAACGAATAAGTCCTCGTGGATCTTTACTATTTACATCA
CTTAAATCAATACCATTTTCACGTGCATAGCGTCGTGCAGATGGTGTAGCTACGATGCGT
TCTGATGATTTATCAGCAGCTTCCGTTTTCTCCTCAGATTTTACCTCTTCTATAGATTCT
GACTGCTCTTCAGGTGCTGATGTTTCTTGTTGAGATGCATCATTGGTAGCTTTTTGTGTT
CCCCCAACTTCAACAATTGCAATGACCGAACCTACTTCAACTGTATCACCTTCAGCCGCT
TTAAGCTCTGTAATAACCCCCGCTTCTTCTGAGATAACTTCAACATTCACTTTATCTGTT
TCAAGTTCTACGATATTTTCGCCTTTTTCAACACTGTCTCCAACTTGTTTGAACCAAGTC
GATATTGTACCTTCTGTAATTGATTCTGCTAATTCTGGAACTCTGATTTCAGCCAATTTA
ATTTCCCCCTTAAATGTTTAACGCTTCACTAATAAGTTTTGATTGTACGATTTTATGAAT
TTCATTATCACCTTCGGCTGGTGCTGCACGATGTGGGCGACCATAATATGATAATTTTAC
CTTAGCAGGCTTAATGTTATTTAATAATGGATAAATATAATGCCATGAACCTTGATTCTT
CGGTTCTTCCTGAACGAAACCAATTTCTGTTAATCCTTTTAGATCATCTATAATCGCTTT
AATATCTTGTTCTGGGAACGGATAAATCTGCTCAAGGCGAATGACATGAACTTCGTCATT
TGGATTTTTAGTAAGTTCTGTCATAAGGTCCACAGCAACCTTACCACTTGCAATCAGTAA
TTTCTTAACTTTTGTCTTCTTGTATTCACTAGAAATAATCGTTTTAAAGCCGCCTTCAGT
GAATTTCTCAATCGTATCAGAAACAAAATTATTACGTAATAAGCTCTTTGGGCTCATTAT
TACAAGAGGACGCATTCTATCTGTTCCTAAATATTGAGCTTGACGTCTTAATAAATGGAA
ATAGTTTGCCGTGCTCGATAGATTTGCAACTGTCCAGTTGTGTTCAGCAGCTAATTGTAA
GAATCGCTCCAATCTAGCAGAAGAGTGCTCTGGACCTTGTCCTTCATATGCATGTGGCAG
CAATAATGTGAGTCCACTTTTTTCTCCCCATTTTGCTTCGGCACTACTAATGAAATTATC
AAAGATCATTTGCGCCATATTAGCAAAGTCGCCATACTGCGCTTCCCAAACTGTTAAAGC
TTTATTGTTTTGCAGGTTATATCCGTATTCAAATCCAACAACGGCCGCTTCTGATAACGG
TGAGTTGTGAATATCGAACGAACTTTGGGCACCTTCAATATGTTGTAAAGGAATATACTT
ATCACCATTCTTAACATCATGGAGTACTGCATGACGGTGTGCAAATGTTCCACGTTCAGC
ATCCTGACCAGTATGTCGAACTGGATTACCATCTTGAATAATTGTTCCGTAAGCTAAAAG
TTCAGCATGCCCCCAATCAACAAGACCATCTTTCGTAAACGGATCATTACGTCTTTCTAA
AATCTTTTGCAGTTTATTGAACACTGTGAATTCTTCTGGCGTTGATAACATATCCTCATT
TAACTGTTTCAACTGTTCTAATGCTACACCTGTATCTAATTTTTCATATCCAGCTTCAAC
AGCTTCCGGCATTTCCATCTCACTGTCATTATTGACTGAAGATTTATCAATTGCATCATG
AGCTGAACGAAGTCTGGAAGCTACATCTTCAAAGATTGTATTCATTTCATCCTCAGTAAT
TACAGAAGCTTCGACCAGTGACTTACCATATAAAATCTCTATACTCGGATGACCTTTAAC
CTCTTTATATAGCATTGGATTCGTCACTGTAGGTTCATCCATTTCATTATGTCCGTAACG
TCGGTAACCTACAAGATCAATAACGAAATCTTTATTGAATTTCTGTCGATAAGCCATCGC
AAGTTCAATTGCTTCGATACATGCCTCAAGATCATCAGCATTAACATGGATGATTGGTAA
ATCATAGCCCTTAGCAACATCTGTGGCATATGTAGTTGAACGTGAATCATAAGATTCTGT
TGTAAAACCTACACGGTTATTTGTAATGATGTGCAGTGATCCTCCAACTGAATACCCCTT
AAGATTACTTAAGTTCATACTTTCGAAGTTGATACCTTGACCCGGGAATGCTGCATCACC
ATGTATTAACACAGCAAGTGCTTTATTAAAGTCCTGTTCTGGTTTATTGACACCATCTGT
AACTTCCTGTACCGCTCTTGTCTTTCCTAGTACAACGGGCGCAACTATTTCAAGATGAGA
TGGGTTGTTCGCTAAAGAAATGGTCTGCGTTTTACCAAAGCGTGTCGTTGTTTTTGTACC
ACCTAGATGATATTTAACATCCCCAGTCCATCCTTTTGTGACAACTAGAGAACCATCTTC
AGGAAGGAACTTCATTGGATCGGTATGCATAAATTCTGACAGCATCATTTCGTATGGTTT
TTCAAGGATATGTGTCAGAACGTTTAGTCGACCGCGATGTGCCATTCCAATTTCAATATC
CTGAATGTTATTTTCACTGGCAAACTTTATAACATTCTCAAGCATTGGTACAAGCGCATC
TACCCCTTCAATAGAGAAACGTTTTGCACCGACGAAATTCTTATGGATATACTTTTCAAA
GCCTTCTACACGCGCGACGCTTTTAAGCAATTCAACCTTCTCTTCTTTACTGAAGTCTCT
TTTCACCTTACTTTCAATCGTGGTTTTCAGCCACTCGCGTTCTTCACTATTGTTGATATG
AGAAACTTCATAAGCAATCGGACCTTGATAAGTCTGCTGCATTTCAGTAATTGCTTCAAA
AGCATTGTTCAATCTTTCTCCATAATGCTCAGAAACAAGAGACGCAGGTAACTGCTTTAA
TACTTCTTCAGAAAGTCCGAAATCTTCTATAGAAAGCTTGATATGCTGATCACGCTCCGG
TTTATATAATGGATAAATATCAGCTTTCAGATGCCCATACTGTCTGATATTATCGATAAG
GCGCATCAATCTCTTAACGATATCTGCGTCTGTACTACCCATTCCAGAATGCCCTGTACT
ACCCCTCTGAATATTAGAAAACAGTTCCTGTAGTTCATCAGAGACTGATGAAGGATCATT
TTGATATTGATCGAACATTTCGAGAAGTATTCCTAAATTTGTACCAAATCTAGGAGGTGC
TTCTTCTAGGCTCTTACCTTTTGTCATGGTTCCACCCTCCATTTTTTATAAAACGTTTAC
ATTTTCATTTTAACAAAGCAAAGTATGAAATTAAAGAGGTAAAACATAACTTTGTGAAAT
ATTATGAGCGTACGGGTAGCTGTATCTTAACTTTTGTATAGACATGTAATTCGCTTTCAA
TAGAAACTGTACCTGAATAAGTCTCAATCAATTTCTTTGCAATTGACAGACCAAGACCAT
TTCCACCTTTAGAGCGTGCGCGCGATTTATCTACACGATAAAACCTGTCAAAAATATTCT
GTAGATCTTCTTCAGGAATACCGATGCCATAATCTATGATTTCGATTTGTGCAAACTTAT
TTTTTTTTGTTGTTCTAACAATGATATGTTTGTTTTTCTGATCATATTTAATCGCATTAT
CTAAAAATATCGTTAATATCTGTTCAAAATGAAATCGATTAATCGTCAGTCGGATTGATT
TTTCTGAACTATGGAAATCAAAGATATATTCAGATTTTAATTGTGAGAAGGCATTAATTC
TTGACTTTATTTCGTCATTAATATCAATTACTTCTTGCGGCGAAGACTCAACCAGCGACA
AATCTTTCGATAAAATCAACAGTTCTTCAACAAGCTTATTAATTCTAGCCATTTCTTCAA
TAGATATTGATAAGGATTCTTCAAGAACTTCCGGCTTATTCTTACCCCATCTCTTTATCA
GATTAAGATGACCATTGATAATCTGTAAGGGGGTTCTAAGTTCATGTGATGCGTCTTCTA
CAAACTGTTTTTGCTGGTTGAATGACTGTTCTAGCTGCGTCATCATCTCATTGAAAGTTT
CAATGAGATCATTTGTTTCATGATATTGAGTGGAAAAAGCGAGTTTGTTTTGAAAGCCAT
CTCTTTTTATCCTTTTCATCTGTTCAGCAATCATACGAATAGGTTTCGTAATCTGACCAG
AGAACACATAGCTGAGCATAGCCGTTAAAAATAGGGCGGTTAAACTCGAGAAGCTGCTGA
TAATGATTAAGAATTCAATGACATCGTCATGGTTTTTTAATGAGTGTACCAATACAACAT
AACCATGAAAGTTGGCATTGTTAAGTGGTGAATACATAACGATATAATTCTTGCCTTGAT
GTACTTCGTCTTTAGATATTATCTTAGTTGTCGGATTAAATGCGATATCCACCTTCTCCG
CAGATTGACCTGATATACTGAAAAGCTGTTCTCCTTGCCTATTAAAATAAACAAACGTAT
CTCTCGAAGATAGAGATCTACTAAGATCATCAATCTTCAATTCCGCAATATTTTTAGTAG
CCATAATCACTGATATATCAGACAAGCTTCTTTTTGCTATTTCAGCTTCCTGCTCCTTCT
GATAAACACCGATCAGATAAATGATTAAGAAGCTAAAGAGCATGAAAACGATAAATGAAA
TTGTCGTTGTAAGCAGCATCCATTTAATTCTTAAGGACTGTGATACTTTCATCGAATGAC
ATATCCTACACCACGAACAGTTTCTATCAGCTGATCCTGACCAAATGGTTTCAGTTTGTT
TCTTAGATAACGAATGTAGACATCTACGACATTTGTTTCTACCTCATTATTATAGCCCCA
TATAGCTGTAAGCACTTTTTCTCTTGTCATAACATGTCTTTTATTCATCGCAAGTAATTT
CAGCAGTTCAAATTCAGTTTTAGTCAGCTCGATAAGCTGATTGTCACATGAGACAGTAAA
CGCCTCCTTATCAATCTGGAGATTTCCTACAACAAGCAGATGTTCACCACCATCTTCATT
CTTATTGCGGCGCAGTAACGCTCTTAATCTCGCTAACAATTCTTCAATATCAAATGGTTT
AACGATATAATCATCTGCACCATAGTCAAGCCCTATTACTTTGTCATATGTCTCACCTTT
TGCCGTAATCATAATTACAGGCGTGGCCTTTTCACTTCTAAGTTTTCTGCAAACTTCAAG
TCCATTGAGTTTAGGCAGCATTATATCGAGTAATATACAGTCATATTCAGTGCTAAGCGC
CTCTTGCAAGCCACTTTCCCCGTCATACATTACAGTTACAGCGTAAGATTCATGTGTAAG
CTCTAGCTCAATAAACCTTGCTAAATTCGCTTCATCTTCAACTACTAGAATACGTTTCAT
CCTGACACTTCCTATATTAAATATTTCTTCTGGATCTCCTGTATCTTTTTCTTTACATCC
GGCCACTCATCATCAATGACAGAATAAATGATTAAATTTCTTCTGACACCATGTAAATTG
CGTTCCTTACGGATCACACCTTCTTTTTGGAAACCAAGTCTTTCGATCGCTATATTTGAT
CTCTCGTTACGTTCATCCGCTTTAATCTGTACACGTACCATATTAAGTGTCTCGAAACAG
AATTCGAGCAATAAATATTTACTATCAGTATTTACAAAGGTTTTCTGAGCTTTTACACCA
AACCAGGTTGTTCCAATCTCACAGGCATCATTCTCATAGTCAATATCCTTAATGCGTGTG
GACCCCACTACTTCATTCGTCGCTTTCAGCACTACGATAAAAGGAATAGACTTCAACGTT
TCTCTAAGATGGACTGCATCGATCACCCATTGCTCCATAAGATCCATATTAGTAGCCTGA
AACAGCATGTAGCTCCAGATGGATTCGTGATTGATTTCATGAAGGTCTTTTGCATGCTCA
ATCTGCATCGGAATTAATTTTATTCTGTCATTTTCCAGTACAAGTGATTCAAATGTATGT
ACGCTCAATTCAATTACCTCATATCATTAATTTATAAAAAAATAATACCACAAAAGGTTT
AAAGTTAGCTATTGTTTAGAAATGAACAATAAAAAAGCACCTGACCGGGCAAGTCAGGTG
CTTTTGGGCATAAAAGGGGGTGAAAATGCTCATCAGAGGGGGAACTCTATTTAAATGAGA
ATCATTTTCATTTATTATTATACCTTATTGAGAACGATTGTCAATTACTTTATCTAAAAT
TAATTGTGATAATAGTATACAGACAGCTCCGCCAATTACCCCTGCAATAATATCAGTCGG
ATAATGTACGCCAAGATACACCCTGCTACTTGAAATCATGAGGATAATAAATACACACAT
ACCGATAAAGTAAGGCTTAAAAGAGCTGTTCGAATGGTATTTGATCAAGATTGCCAGACT
ACCGAAAAACGCACAAGATCCCATAGCATGGCCACTTGGAAAACTAAATCCTGTAATATC
TATAAGACGCAATAATGTTGGTCTCTCTCTATCAAAGATATTTTTCAGCAGAGGATTAAG
CACGCCAGACAAGATCATGGATAATGCGAAGAATAGCGCATCTATTTTTAACCTTTTAAG
CAGAAGATAACATACTATGAGTAAAGACAGCAGAATCATAGACCAGACTTCACCGATCTT
TGTGAACCCGAGCATAATTGTAGTTGTAATGAAACTTTCTGAAGAATATATAAATTCATA
GACTTCATTATCAATCCATTTTCCAATGCGTGATTCATGGAAAAATGCAATCATTCCAAA
GATAAAACTGAATATTAATATCAACAAAATTCTTTTCGCCTGAGACATAATTCTACTCCT
TAACTAGCATCGGCTATTATTTTCATCATTAGATCATTAGCTGTATACAATGATTTTTGT
GAACTCATATTTTGCTGGATTTCGTGTTGATGTTCATTTAAATATTCCAGCTTATCCATT
AAATTATTCAGCGTGAATTCTTCTTCCTGTATGACCATAGCATATCCCTGGCTCTCAAAC
TGAGCAGCATTTTCAATTTGATCTCCTCTACTTTGATCTTTACCGAGTGGCACTAAGATC
ATAGGCTTCTTTAATGCAAGAAATTCAAAGATAGCATTTGAACCCGCTCTTGAAATAACA
TAGTTTGTAATCTTGAACAGATGATTCAGTTCTTCACCTGCATATTCTGTTTGATAATAT
CCTTGCCTTGAAATATCATTGGAGTTCCCTTTACCTACAAGATGTATGAGCTGATAATTA
TCAAGCAGCATATCTAGATTTTCAAATATCACATCGTTGATTTTCTTAGAACCTAATGAA
CCTCCCATTATCATTACAACAGGCTTATGTTCATTCAATTGCGTGATGGCATATCCTTCT
TTAATATCCCCCTCAAAGAGATCTGTTCTGATGATACTACCGACATGATCTCCGCGTTCA
GCGGGGATATCGTCCAGCGTCTTTTTAAATGTCGTGTACATTCTGTCAGCAAATTTGAGT
GCAATCTTATTGGCAAGCCCCGGTGTAACATCAGATTCATGGATTATCGTTCTTATATTT
AAAATCTTTGCTGCAATTGTAACAGGGACAGCTACAAATCCACCTTTAGAAAAAATGATA
TCCGGTTTTTCCTTCTTAAGTATCCTTAAAGCATCTAATACACCTTTTTGAACTTTAAAT
ATATCCTTGACATTTTCAACCGAAAAATATCTACGTAATTTTCCGCTCGAAATCGCATAA
TATTTAATTTGAGGAAACTGCTCCTTTATGACCTCTGCTTCTATTCCATTTTTTGATCCG
ATATAAAGACAGCTCACTCCTTCTTTTTCCGCTTCAGGAATGAGTGCCATATTAACGGCA
ACATGCCCAATCGTTCCTCCACCAGTAAATGCAATCTTCAATTAGACAACCTCCTATTTT
TTCTTTGCTTCTTGTATCGCTCTTTTAAGCTGTACATCATCATTTTCAATCTTTTTTGCA
AGCTGTGTCATAAATTTATCTGTAGTCTTACCCGTCATTATGCCATCTACGGTAAGATTA
TTTTCCATTTGAAAGTTCTGGACAGCATACAAAGTAGATTCATCAAATGTGTTATCAACT
TTACCCGGATCAAAACCTAATGCTTTAAGGCCCATCTCCATGGATTTTACTTTCGTACTT
TTTACATGCAGTGTGAGTACTTCATCCGCATCGAGCATCTGACCATGCACATAAGACGGA
AGATCGACCTTAATATCTGGGGTAATTCCTTTTTTATGGATCCATGTACTGTTTGGTGTC
AACCACTTCTGTTCAGTATATTTAATCATTGATTTATCTTTAAACGTCGATGTTGTCTGT
ACGATTCCTTTTCCAAATGATTTATGACCAACAATCTTCGCCTTACCATTATCTTTCAAC
GCCGCTGCGAAGACTTCCGATGCACTCGCCGATCCTTCATTTAAGAGAATAACTGTTGGA
AGATTCTTTGTAAGTGCGTCTTCATCTTTAGAAGCTTTCAATAATTCTTTATTACCCGAT
ACATCTTCCATCTGAACAATAACCTTACCTTTTTCTAAGTAAGTTTCGGCCATCTTTGCC
GCTTCATCTAAATAGCCCCCTGGATTATCTCTCAAATCAATTACAACTTGTTTCATCCCT
TTATCACGTAGGGATTTAAGTGCATCGGTAAATTCATCAGCGGTGCCTTCCTGGAATTTC
ATTACGGTAATAACCCCTGTACCATCCTTTTTGAAAGTATATTCAATACTGTTCATATGT
ATTTTATCACGCGTAATTTTAACATCGAAAGGTTCAGCATCTCCTCTTTTTAGCGTTAGT
GTGACAACCGTCCCTTTCTTGCCTCTCACAAGTTTAACTACATCTTGCGTCGACTTTCCT
TCGACAGATTTATCATCAACCGCCATGATAATATCACCAGATTTAACTCCAGCCTTCTGA
GCCGGGGCACCCTTGATCGGACTGCTGATCATAATTTTGTTATCTTTCTCTTCAATCTCA
GTTCCTATCCCCTGAAAATCTCCTTGCATTGATTCCGTAAAATCATTTTGTTCAGCACTC
GTCATATATTCACTATATGGATCGTCAAGTCCACTGACCATTCCTTTGATTGCACCATCG
ATCAGTTTATCTTTTTCCACCTTCTTATAATACTTTTTATTTAACGTATCATATACGGCA
TATAACTTTACAAACTCCGATCTTTTTTGCGTATCGTCGCTTATAATCTTCTCGTTGCCA
CTGAGTATCGCAAATGCTGTTACAGCTGCTGTAATTATTATAGTTGATAAAAGCATCATG
ATAAATTTAAATGGAGATATCACATAGTTTCTCTCAACATTTTCGGTTGAAGATTTGTCA
TTCTTGTTATTGTCTTTCATATTTTCACATCCATATACTATTGATTATTATTTTAGTATA
TAAAAAATATATTAATAAAGCACGTATCATATAAGATACGTGCTAAAATTTTAACCATTC
TAAATATTTCTCATATAAACGATCATATGTTGATAAGGACATGGCTGCTGTTCCATACTC
TTCGATATATGTTGATAGCTGATTATAATCGCTTTCATCTTTTGGAAACATTAAATCCAG
GAACACCGCTTCGGCAAATTGACCAAACTCATTGCCCGCACCTCGCTCAGTCAAAACAAA
ATGATAAAATGAAGACCTTACCATTAATTTGTCTCGACAGACAGAACAATAGTTTCGCCT
TGAATCAGCAATTCTGGTGCATCTGTAGTAATAGATTTCAGAGTATCTGAATTTGTGATA
ATTACTGGAGAGATAATAGATGACGCTTGTTCTTCAATTTTTTTGATATCAAATTCAAGC
AGTGCATCACCTTTTGTCACTTGATCTCCTTGGGTAACTAACGCATTAAAACCTTCACCC
TTCATTGTAACAGTCTCAAGACCAACATGGATTAACAGTTCTACACCATTATTGGCCTTT
ATACCAATGGCATGTTTCGTTGGGAATACATTGATAATTTCACCATCAACAGGAGCAACG
ACCAAACCATTAGACGGTCTGATTCCAAAACCTTCACCCATCATCTTCTGGGCAAAGACC
GGGTCTGGTATATCTTCGATTGCTATAAAACTACCTGCAATAGGGGCGACGATCTCTAAG
TTCTTCTCAGGCTGACTCCCTTTACCAAACAATTTCTTAAACATAATACCACTCCTATTT
ATTTGTTATTGAACAAAGATAGATATTGTGTATATCCTAACGCTTCAAGTTTATCGTAAG
GTATAAACTGGATGCTTGCAGAGTTGATACAGTATCTTAACCCACCTCTGTCAGCTGGAC
CATCATTGAAGACATGGCCAAGATGGCTGTCACTTGCATCACTCCTTACTTCTGTACGTG
TCATACCATGAGATTTATCAACGAGTTCAATGATCTCATCATCAGAAATTGCCTTAGAAA
AACTCGGCCAGCCGCAAGATGAATCAAATTTGTCTTCAGAAGTAAAAAGCGGTTTACCAC
TCAGTTTATCGACATAGAGTCCTTTATCAAAATGGTTCCAGTATTCATTTTGAAATGGCG
GCTCCGTACCGTTTTCTTTAATCACATAATATTCCATCTCTGTAAGTTCATTTAAGTCTT
TATCTTTCATCTTTATTCCCCCAATGCTTTTCAATAAATGCTTTTCTTCCAGAACCCACC
TGATAACGTTCATAATGTCCTGGCGCCTTCTTATAATAATCTTGATGCTCTTTTTCTGCA
GCATAGAAATTTTTATAAGGTAATACCGGTGTTGTTATCTTTTGAGCGAATATGCCCGCA
TCATCGAGCTTTCTAATATACTCTAATGCTTCAATTTTTTGTTGATTGTTATGATAGAAG
ACTGCCGGCGTATAGCTTTCACCTCGATCATAAAACTGACCTTTATCATCTGTAGGATCG
AAAGTCATAAAATAGACCTTTAATATATCTTGGTATGAAATTTGAGATTCATCATAAGTG
ACTTGTACTGCCTCTCTATGACCGGTTGTATTAGTACATACTTCTTCGTAAGATGGATTA
TCGACATGTCCGCCACTGTATCCACTGACTACTGACTGAACACCGGGAAAAGTATCAAAA
GGTTTCACAAGACACCAGAAACATCCACCTGCAAAAGTTGCTTTTTGCATGGAATCACTC
CTTTATTTTTATATCAAATACCCATTCCTTCGAGGCGTTAATCTCCTTGAGCAATAAATT
TGTTTTACCATGTTCTATCACTCCTAAATCATAGTAAAAAGCAGCTTCATTCTTATTTAA
GCTTACACCATCCGGCAGATTGCCAAACTCAGAAACGATAGCCAATAGTTTCTGTTTGCT
AAAAGGCAGCTTTCCAATGATTACATCATCAATTTTAAGCTTTAAAATTCCGTCCATATA
CACTTCTGGTGTTGTGATAAAAGATACGTGGACATCTTGATTTAAAAATTTCGATGTACT
ATGGATCAAAATCTTGTTTGATTTAAAATAAATCTTGTTGTCTTTATCTTGTGGTAAATA
CTTTGCTACCGTGGATTGCGAAAGAATCAATGTGTCATTACTTGATAAATGATTCGTCTT
AAAACTCTGTTTTGATACCTCATCGGTCAGCTTAAGATTAAAGAGAGTGAACCCAACAAT
GAAAACAGTAACTAATAAGATTGAGAGAATAAACCAGATGGGTGATTTAATTATTCTAGT
CATTGTAACCAAATACCGATAATCCTATTGCACCAGGTCCAGTATGTGTTGACACAATCG
GCGTCGTAGTATGGATCGTTATATTTTCATCAGTAAAAGGTTCCAGCGCTGATTTCACTT
TTGTAAGTAAATCATTAGCCTGTGCTTCTGATATACCGATCCTCAAATATTTATATTGTT
CGCTCATTTCTTGCACTTCTTTAGTAAGAAGTTTAACGACTGAATTGATCGTACGTGCAT
TCTGGAGGACGTGAATCTCTCCATCTACCACTTCTGCTACAGGTTTGAGATTCATCAGTC
CACCAATAAAGCCTTTTCCTCGCGAAATTCTTCCGCCTTTTCTTAAATAATCAAGCTGAG
AAATCACTAGAAAGAGCTTTGATTGAGTTTTCATATTCTCAATCGCCGCTACTATTTCAT
CCATCGATTTATGCTTGATGATTAATTCTGCTACATTTTGTACAATGAATCCATAGGATT
GAGCGATAAATCCAGAATCGATAACTGTGACATTTCCATCTACCATACCGGCGGCTGTCT
GCGCACTGCCAATAGTACCACTTAAACGATGTGTCATATGCAGACTTAATATTTCATAAC
CTTCCTCGATATATTTTTCGTATATTTCGACAAATTTACCTGTTGCCGGCTGACTCGTTT
TAGGAATTTCTTTAAGTGTTATTAGTTTTTCTAAATATTCATCAGATGTGATTTCTTCCT
GGTCTAGATATGTTTTACCCTCCATTACAATATTTAAAGGTACTTGTACGATACCGTGAT
CTTTTAAATATTGAGCTGGCAAATCGTGTGTAGAATCTACGATTAATTTAATTTTACTCA
TGTCGTCATCCCTCTTTATTTATTTCTGTTGTAATTATATTCTTGATATAATCAGCTGTT
TCCTGTAACGTCCGATCATTAAATATATCTGGCGAAATTTCAGGCAGAATAGTCACTTCC
ACAGTTCCGGGAACCATTTTCTTACTGTTATATTTCTCCATAATATTCGAAGTACCTTTT
ATAGCCACTGGTATAATCGGTACTTGTGCTGATTTTGCAAGCTTCAATGACCCTGCTTTA
AACTCGCCTATACCATGTCCTTTACTTCTCGTTCCTTCAGGAAATATAAGTACACTATGC
CCTGCTTTTAATGATGCGATTCCATCTTTTATCATCTGTAATGAAGAACGGCGATCTGTT
CGATCAAGGTATATACAGTTCATCAGTGTCATCCACTTATCGAGAAACGGTATTTTCTTG
ACTTCAACTTTGGATACAAATCCAAACGGCTTATCAATCGCGTGGATCAGTACAGGAATA
TCAAAATTACCTTCATGGTTACTGACAAATAGGACGCTTTTTTCAGGAAGTGGATTTTCC
TGGTTAACTCGAACTGTGACACCCGCAGTCTTCAGTACAGCATGTGCCCACTTCTTAGGT
TCGATAAAAGCAAGCCTATCTCTTTTATACACATCATCCTGTTCAAGTAATTTTTTTTCG
ATTCGTTTAAATTGCGGTGTTATAAATGCAGCATAACCGATAATTACGCTGACTGTCTTC
ATCATTCTAATCATTTGTATACCTCACAAGATGCATAAAGTGATGAGGTATCATATTCTT
CTCATCAAGTACACCTTCTTCTATGGATTTAACTTTGAAATCTTTAAATGTATATTCAGG
GAAAAATGCATCTCCAGGGTATTTCTCTTCAATAACCGTGACATACATATCATCTACCTT
ATCAATCATTTGTTCATATAAGTTTTGTCCACCGAATATAAACACATGACCCTCAAGCTG
ATCAATTTCATCTAAACTATAGATTACATCTGCATCATTCGGTTTAAAATCTTTATCTCG
TGTTAGTACAACATTTCGGCGATTAGGTAATGCTTTACCTAATGATTCATATGTTCTGCG
CCCCATTACAATCGTGTTATGCGTTGTTAATGTTTTCACTCGTTTGAGATCATTCGGAAG
GTGCCAAGGCATCTTATTCTCAAATCCAATCACTCTATTTCTATCATGACAAACAATTAT
AGATAACATATCTGCTCCTTAGACTGCAATCGGCGCTTTAATCGCCGGATGTGCTGTGTA
ATCGATTATTTCTAGATCTTCATACTCAATATTAAATATATCCTTATTGCTGTTAATTTG
AAGCTTAGGTGCTTCATAAGATGACCGCATCAACTGTGTTTCAACCGCTTCGATATGATT
CGAATAAATATGCGCATCTCCCATAGAATGGATGAATTCACCCACTTCTAGCCCACATTC
TCTCGCAACTAAATGTGTAAGCAGGCTATAGCTTGCAATATTAAAAGGCACGCCAAGAAA
TACATCTGCACTGCGTTGATACAGTTGACATGAAAGCTTATTATCATTCACATAAAACTG
AAACATCGTGTGACAAGGTGGCAGTGCCATGGACTCTATTTCTCCAGGGTTCCAGGCTGA
TACAATATGACGTCTACTATGTGGATTCAACTTAATCTGTTCAATCACTTCCTTTAGCTG
ATCAGTCACGCGATCCTTCGTTTCAAATTGACGCCATTGTTTACCATACACATTCCCGAG
ATCGCCATAGCGTTGCATAAAATCATCATCCGTCAGAATCTTTTCTTTAAAAATATTCAG
CTGCTCTCGATACTGTTCATTAAATTCAGCGTCACGCAATGCGCGATGACCAAAATCAGT
CATATCCGGACCCATGTATTCATCACTTTCAATCCACTTTAAGAAAGCCCACTCATTCCA
TATATTGTTATTATATTCAAGCAAGTATCTGATATTCGTATCCCCACGGATAAACCAGAT
AAGTTCAGTTGCTACAAGTTTGAAAGATACTTTCTTTGTTGTCAGCAATGGAAATCCTTT
AGAAAGATCGAATCGCATCTGATGTCCAAAAACTGACAATGTCCCAGTATTTGTTCTATC
ATCCTTATCCTTACCGGTCTCTAAAATAAGTTTTAATAAATTATGATATTCAAGGTCAAA
AGAATTCATATCGCCACCTCTTTCTATTTTTACTTATATACATTATAATACAGATATATA
GGCGACATTTAAAGAATTACATATTGTAATATTAAACGCGCATATTTGTATAACAGAGGA
GTGAATTGCATGGATGCTTCAATCATGGTAGTTTCAGGATTATTTCTTTTATTATGCTAT
ATGATCAGTATGTGTATTACTGAATAGTTATTATTCAGTGCATAAAAAATAAGGATCCAG
GACAATTCCTGAATCCTTATTTTTTTAATATGCCATAATGTGTAATCGTATTTCTTCTGA
TATTCATTTTAAATGGGTACTGCGAGACGAGAGGTGAATTATATTCTGCACGTAAGACTA
CTTTGGCGTTCCTTTGAACAACATTATCCAGTAACGACCTTTCATCTTGCTTATCCCCAG
TCAAAAAATTGACTAACGCACTAATATTAGAAGTATCAACAGTATTCTGATAAAGACAGT
CCACATATATCACATCAAATAGTGTATCATCCTGTTCAATGGAGCCAAAGACAAAATTAA
TCGAATTAAAAGCTTCTCTCAGTTCTGGGTTGATAACATTACAATAGTAATTCATACTCC
ATTTTATCGCAAAATGTATATAAAAATTTTGTTCATAGGCATAAAAGTTTGCGCGCTGTA
ATGTTCTGGCCATCAGCATCAGGTCGTTACCTAATCCCATCGTACAATCTGCGATAAGAA
GAGGGGCCTCAGCATTATCAGTAACCGCAGCAACAAGCGGTGGAAGTATGCCTGTTTTTA
CGTACTGTTTATATTTAATATTCATCGTACTTTCCTGGTAACTGATTTTGTTATCAATTT
GAGTATAAAGATAGATACCGTTTTTCTGGATGATTAGAAGCGGTATATCACTTTCAATGA
AGAAAGACTTTACTGTCTTTTTCCCTCTAATGATAACCTTCGTATCAGAATAATAATTTT
CCAGATCCTTTACGATCATACTGACGTAATCAAGAACACATTCATCCGGATTAACACACG
TTGTTATCCTCAGCTTATACGCAGTGTTCATCAAACTGCTCTTTAATATCCATACATAAT
TCTTCAACCGGTCGTCCTTCAATATGTTCTCTCGGTATAAAGCCTACGAGCGTACTTCCT
TTGAATAATGCCATAGATGGACTTGAAGGCGCTTGCCCGATATAACCTCTCATTGTTTCA
GTCGCCAATTTATCCTGTCCAGCAAAGACCGTAACAATATGGTCTGGTTTAACTGGATTT
TGTGTCGCAACCGTAACAGCAGCAGGTCTTGCAAGGCCTGCTGCACAGCCACATACAGAG
TTAATGACAACAAACGTAGTAGCATCCCCTGCCTCACTAAAATGTTTATCGACCGCTTCA
CTACTTTCTAATGATTTAAAACCATTGTCTGTTAATTCACTTCTCATACCCTCGGATAAT
TGTTTCATATATTGTTCATATGCGTTCATAATGATTCTCCTTTATTTCTGTTAGCTATTT
GTTTCCAAACTGACCCGGCTGCGCTTTCACCATTTTTGATGCGTTCGTATGCCATCTGCA
CTTGTAACTTTACATCAAATGCTTCATCTTCTAAATGAGCTTCTAGATACGGAAGACTAG
TTTCATCTCCTTCATCATAGATAAACATAGCAGCACGCCATCTGACGATTGGTGCTTTAT
CATTTAATGCCTGGTGCATCGTATCAAGACTTTCTTTATATCCTAGATCACTAATTGTGT
CTCCTGCAGTTCTTCGTACCGCAGTATTTCTATCCTTCATTGCCTCATCCAGCAATGAAA
GGACATCACGTGATTCTATCATGCCAAGGAACATTACAGCAAGTCTTCTCAGCTGAGGCT
TGTCATCACTTAATACCACTTTTAAGAACGGAATATCGCTGAGATCAGGTGTCGGGTAAT
GATCCAGCATACGATAGCGTTCCTTCCAGTCATCTACACTTAAATAAGTCTCTATTGAAA
CACGTTCCAGCTGTTTAGAATGATCTTCGTATCTATTTGCTTTACCCGCTTTAACAAGTT
CCTGTAATCTTTCAGCAGGATAGAGTGCATCAATCTCTTCTTTTACAGTATTAACAATTT
CTTCATCTGTACCATACCTTATTCCATAATCGACCCAGCGTCTCAATAATATAACATTAT
CATCATCATTCTGACTGTCGAGCATTGCGTCAATAAAGCGTAAATCAAGTTGTTTACGTA
CTTCACTATCCAGATAAGTTATCTTAATCTGATATGGGATATTTTTGAATTCCAGTACTT
CTACCTGCTTTTCACCCGAATCACTAACTGGCTGATGATTAACATCCGCTATCGATCCAC
TTGCAAATACCTGTTTTATTTCTGGTAGCAGTATATCCCAGTCGCTGCTAGGATTTTTAT
CCACTGAAATAAAATCTAATGCATGAAATACTGCTTTTACATTTTTAATATTCAGTAATT
CATTGATAAATGCAGGATTAGATGCTTCAATACTTTGGTAAGTTGTACTCTTCATATCTT
CTTTGTTAAAATCGAGCGTAATTTTTAATGTGTTTGGACTTGGTGTAGGTTCTATCTTTT
TTATTTCCATCTTATCCTCCTATTGCAATACGTTTCCTAGTCTTTTGATTTCTATTCCAA
CCGTACATTTCTTTATACAGTAATTATGTGCGAACGTCTTATTATGTTCTTTACGATGAT
ATTCCTTTAAGAGACAATGACTACAATAATGGTCATTGAGCTTATCAATAGTACGTAACG
TAATTTGCTGATCACTATTCAATAAATCCACCTCATACGATATTATAACAAATTTATATA
TTTAAGCATGATGCTTTGCTTAACACATGTTGCATTAATACATTTATACCACTATAATAC
TTAAGTTAACTTTAAAAGGAGGTTTATTATGACAAATGAACTATGGGCTATCGCTGCATT
TATCATGACATTTGTGATGCTCGTTATTATGTATAGGTTCTTTGGCAAAGAAGGACTTTT
TGTATGGGTTGCAGTGGGCACAGTCATCGCAAATATTCAAGTCACTAAATCAGTTGAACT
TTTCGGAATCACTGCAACGCTAGGAAATGTATTATTTGCATCAATTTACCTGGCAACAGA
CATTTTGAATGATCGTTACGGCAGACAAGTTGCTAAGAAAGCTGTATGGTTAGGCTTTTC
ATCCGCAATAATAATGACCGTTTTAATGACGATATCTTTACAATTCCATCCAGCTGCAAA
CGATATTGCACAGCAAAGTCTTAACACATTATTCGGGGTTGTACCAAGAATCGTACTCGG
TTCAATTGTTGCTTATATTATCGGGCAGTACGTGGATGTCTATCTTTTCAATTTGATTAA
AAAACGTTTTTCTTCTGATCGTACATTCATTGTAAGAGCTTATGGCAGTACAGTACTCAG
CTCAATTATCGACACCGCACTATTCTCATTGATTGCCTTTACAGGCCTCATGCCAGGAAA
TGTTCTTTTTGAAATCTTTATGACCACATATCTATTTAAACTTTTGTCCACTATTTTTAA
TATTCCGTTCGGATACTGGGCGAAATCGTTCCGTAAAGAGGAAGCATAATGACCCAAGTT
TATATAGATGCAGCAACGAGACAAGATCCTTTACAAAGTGCCTGTGGTATCATCTTCAGG
CATGATTCTGACATTGTAGAGTACGGTGAGTATCTAGGAGATATTGATAATCATCATGCG
GAATGGCAGAGTCTGATTATCGCTCTGAGATTGAGTCTACAAAACAACTACACATCATTA
TTAATAAAAACAGACTCCAAAATTGTCGCTGATTCTATACACAAAAAGTTTGTGAGAAAA
GAAGCCTATAAAATTTATCTTCAGGAATATCTAGCTCTTGAGCCTCAATTTGAACTTGTC
ATCATAGACTGGATACCTAGAACAGAAAATAAACATGCAGACACTATCGCAAGAAGAACA
TTAAACAGATATAGCTGAGCTATATCTGTTTAATGTTTTGTTCTAATACACTAAGTGCAC
CACTTTCATTATTGGAAGGCGCGATAGCACTCGCGTAAGATTTCACCTTATGAGGTGCAT
TTATCATTGCATAACTGTGACTTGACAGTTTGAACATTTCTATATCATTTTCTCCATCAC
CAAAGACAACAAGGTCATCCCTACTTACACTTAATTGTTCCATCACTATTTTAAGCATAT
GCGCTTTATCTGCATAGGCTGTAATATCTATACAGTGCGCTCCGCTATAGACACAATCTA
AACTTGCAGGAAGCAACTCAATTATATGTGAAAGTTCATCAGCGGCAGCCGTGACTGTAA
TTTTCAATACAGATTCATCAATATCATCATTAACAGTAAACACCTTGATATCTGGATAAT
AGGGCTGTATCATCCTTCGGTAACTTTCTGAAGCTGTCTGGTGAATAAAGGCATTGTTTA
TCGTTGATACTACAAACTCATAATTTGCATCAATAAGACGCGTTATCGCTGTACAAACAT
CACGTTGCGCAATCAACTTATATCTCTTTATATCATCTAACTCAAGCGATGCGCCATTGG
CACCAATATAAATAATGTCATTGTACTCAGCAAAAAAATATTTTAAATACGAAGAGTGAT
TACTACTGGCTACAACGAAACGAATATTATTGTGCAGCATTTTATCATAAATATGTTTAA
ACCTTACCTCGTCATATTCATTATTATCATTTAAAAAAGTACCATCCATATCTACCGCAA
CTAACTTCATTTAGTTTTTCCTTTCACGTGAAACATCGTATTCAAAGTATATTTTGTTGA
TTTTCCTATACCAACCTTCTTTATCTCATCATCTTTTTGAAGGCTCACTAAGGCGCGCTC
TATTGTTTTTCTGCTGATATCAGCCAGCTTAAGTTCAATATCCGTTCTAGACAAAGGTGT
AAATGACTGATTAATTACTTCCAGCACTCTATAATAAGGATCGTATTTGTTCATATTAAT
CAGTTCGAACTGATTAAAAAACTGCTCATAACATTGATGGATAATCTCGAGATAAAAACA
GTAAAAGTCAACAAACGGACTATCTGGCTGCATCACTTCAAGATACTCATCTGCTCTTTC
GGCTATGTATTGCTCTATATTATGGTACTTCACAACAATAAATCCACTTTTAAGCAGCAA
CAATGTTAAGAGCAGATGGGTTAATTTACGATTATCTCCTTCAAATATACACTCTTTATT
AAAAGAGTATATAAAGGTGAGAATTCGTTCAAGTGCATTATAATGATTACCTACCTGTTC
ATAATATGTTTGTGTTGAGGTGTGTAACGTAGATGTATTTTGCTGTTTTATCTTTTCAAT
CATCTCATTATTACCCGTTGACATTTCAAGATAAATACGCTCAATTTCTATAGGTAATAA
ATCAATAAACTCATAATCGTCAAGAATGTATACTAATGCATCTCGATAACCCATCAAAAC
CATATCATCACTACTTTTAATGCTCCCTTTATAGTCTACCATCTGAATCAGTTTTGTATT
CGCAAATTGATAGCCCTCTAATTGCAGTGTGTATTTCAGAGCATTAATCATAGTAATTCT
TTGTAATTTCTGCAGTGCTGTATGATGTCTCTCACCGATAAGGTGCTGCATACCTTTATA
CTCATAGATACGCGTTGCAAGATCCAATATTCTCAGTTGTTCATTATCGAATAAATAACT
CATAATTCCATCCTTTCCTCAGTCATTTTATTATAATTGACCGAGGAAAGGATATCAATT
TAAAATTTTATCTTCCAATTAGAAATCTGCTTACAGATTTTAATTCATACTTTTCGCACA
CATTTCTCATAAACTCAAAATTAGCAACGTACGACATCCGCTTTTTAATATCCTCAAGAT
TGATAGGTACTTCCGTATGAATTTCAGCTAAACGTCGCGAAGTTTTCAAAGCATCGATTG
ACGTCGCGATTTTATTTTGCTGACCTTTTGGCAATTCTTCTAATGAAGCGAGTACGCCGT
TTACATCTTGATAAGACTGAATCAATTTTAACGCTGTTTTTTCTCCTATACCTTTAACGC
CGGGATAACCATCCGCGTTATCCCCCATAAATGCTTTAACATCGATAAGTTGCTTTGGCT
TTAGGTGATATTCTTCTTCGAATCGCTTTAGATCGTACTTGCTATATATACTGAAGCCTT
TTTTTATAAGCCATATTTCAATGTTCTCTTCTAATACTTGCAGCAGATCTCGGTCGCCGC
TTATTACAGTGATATGATATTCCTTATCCAGGTATTTCGCTAATGTACCAATAACGTCGT
CTGCTTCAAATTGATGAACCCCTATATTAACAAACCCTAGTTCTTCCGAAACGCGCTGAG
CCATTTCAAACTGCGGAATCATTTCTTCTTGCGGTGCAGGACGATGCGCCTTGTAATTAC
TATCGATGTCATTTCTGAAAGTTTTCGCACCCATATCCCAGCATACGATGACGTGTGCTG
CATGTGTATCTTCAATCGCACTAATTGCATGTTTTATAAATCCTTGTACACCATTTGTAG
GTATACCTTCATGATTTCTCATATAGTTTCCATGAAGACTTGTTGCAAAGAAGTGTCTAA
ATAGCAATGCCATCCCATCTATAATCAGTACATTTTCCATATTAATCTCCAGTCTCAATT
TTATCAGGATAAAACGATATCCATTCAGAAAAGCTACCCGCATATAATGCGACATCTCTA
TCCAGTGATCTTAATGCTGCGTATAATGGCGTTGCGGAAAGACCAGAACCACAATACACA
GTGACAGGATTATCTTGAGTCACCTGAAACAATGTTGTTAACGCTGCGTGGTCTTTTATA
TATCCATCCTCAAAGCAATCATTATACGGAATATTTATTGCTTCAGGAATGTGACCAGCA
ACTGAATCTATCGGTTCAAACAGTCCTATAAACCTCTCCTTAGATCTTGCATCTATAAGT
ATACGTTCTTCATCATTTTTCAACAAGGCTTCTATATCTATAAAGATTGCTTTGTTATAA
TACATGTTTTTATTATCGGTATCAATATTTTTATCCGCCATAAGAACTCTATTGACGGAT
GAAAATTCAGTTTCTGATACGAAATATTGTGAAAACCCATCTAAATTTTCATAACCTCCA
TCAATAATATAGCAATCCAATCCGACGAGATGACATAAATATAGGAATCTTGTCCCAAAG
AAACTATCTTTATTATCAACTGCTATAATCGTTTTGTCCTGCGCGTGTATTTTTACAAAG
CTGTAAAATTCATTTAGGTCCGGCAACGGATGTCTTCCACTGCTCATTGGATTATTACCA
GTTAATATAGGAAAACTAAAAATACTATTTTGTATGTGGTGCTGATTAAACTGTTCAAGC
GACTGCGTATTATTATCCATTATTCCACGACAATCAAATATGACAGCTTGATCTGATATG
TAGTATTCAAGTGCCTCTCGTTCATCTATCCATATTTTCATGAATTCACCTCTAACTGAT
CTAATGCTCTTTTAATCTCAGAAATGACACGATCATCAATTGTAGTAGCGCGTTTTTCGA
TAATTTCTTCTGCTATATCTTTATTCTTCTCATCAATATGAGTTTCTAATACTTCGATAC
CATCCTCGATTTCAGTTATTATATATCTTTCATATTTGAGGAGTACTTGATTAATTACTT
TCATGGATTGCGCATGTATATTTTCAAACAGCTCATTTCTTGAATTCATATTCTTAAGGA
GTTTTTCCTTTACTACAGGAAATACGAGTTGTTCTATTTCATTGACGATAGGACTTAGCT
TCATTTGATTTAATTTCAAAATAAATGAGTCAAATGCTATGTCTTCTGCAATCTCATACT
CTATAAGGGCTGTCTTCGTAAGAGAAGTTTCATCTCTATAACTCTGTAACGCTGCTTTAT
TGAGTCTCGGTACAATGAACTGAAATTCATTAAGTAGTTTGCTTTCTACGGACGCTTTGA
AACTTTTTTCGATTATATTCAATTTTTGAGAAGTATTTACTTCTGACTTGATAACATCAT
AAAGCTGGATCTTCATTTTATCCCGTAAGTAACTTACCTGTTCATGCAGTAAGTGGTTTA
GATCACTTGATACTCTACTAACTATATTCATTTCTAATGGCGGCTCTTTCTGCCACATAT
CATACTGTAAATTTCTTCTATTTATCTTTGCAATATATGCTTTATAATCATCTGTCATAA
ACTGCGCACTTCGAACGATACGAGATGCATTGCTATTAAACTGGTTTATTTTTTGGATTT
TACTCGTAGCATCTACGAAATGTTCAATTGCTTCAGCAAACACGTTAAAACGTTCATCAT
AACCATCGATTGCTTGTTTACTAGAAACTGAATAAATTGAATCAACAATATTCAACTGGT
TCAGTTCAGTCCTCAAATAGTTTTCTACAGTAATCAGTTCGTCGTCGTTTTTCCTTAAGT
CAACTGCATTGATAACAAAGAAATTTTCACTTGCTTCATTCATGACTTCAATTTCATTTA
AGTAGGATAGAAATGCTTTGTCTTTTTCTGTGAACACGTGATTATAGTAAGAAACATATA
TGAGTAAATCGCTATCCGCAATAATCTCTGTCGTTTCCATCGTATGTCTGCTATTCGTAC
TTCCTATTCCAGGTGAATCTATAATAACCTTGTTTTTAAGAAAATCATTTTCTAACCCGA
TTTTTATACGATTGACGAATGCTGCATGTTCATCTTGTGCCGTATATTTATCAATCTCAT
TTTTATCTATTTCAATTGTCTGTCCATTTGATAAGCATGCTTTATAGTGATGATATTGTT
TGATAACACCCGATGCGAAGCTTTTATCTTCATCAGAAAAATAATCTATCTTATTTTTAT
TCTTTACTATCCATGACTCAATTGTATTCATATTTTCACTTACTGAACCTGATATCCCAT
TAAGCTTGTCAAGCAGCATATCTTCTGTCTTAAATGTAACAAAATGCTGTTGACCATAAT
ACAGTTCGGTAATACTTGCTGTTGTAGGGTTCGGAGAAGAAACTAAGACTCTTTCCTGTA
ACAATGCATTGATAAGTGCGCTTTTACCAGCACTAAATGCTCCGAATACAACAATCTTCG
TTTCATCATTATGAATTCTATCAAGCTGTTGTTCTAGCTTACGCATATCTGCTTTAAAAT
AGTCGACCGTTTTAAAGGTTTCATAAACTTCAACATTCAGTGAATCTAGTCTATCTTTTC
TATCATTAATAATATTCTGCTTATTAACCACTTCATCAGTTTCATTAATAGACAATGTTA
CATACCTTCTATCTATTAATTTATCGATAGATTCTTCCAGATGAATATAGTAATGCATAT
AATTTTTAGTAGTGACTGACTCAATTAACTTTTCATTATTTAGATAATCATCAAATAGGA
TGCTTTTATCTGAAGTATGATTTGTAGTATTTAATTTAGACATATTTATACTTTTTATGA
ACTTTTCAAGCCAGCCTTTTTGTTGCTGCACAATCTCCTTCTCTATGAAAGTCTTTAATT
GTTCAGAATAGATTAGAACATACTCTTTTGTTACTTCCGGCTGTGGTTTGATCAGTGCTT
TAACATTCTCTTTTGTAATATGATAGTAAATATCATTAAGTAACGCCGGTTTTTCACTGT
ATTTCATATACTGTTCATAATAATTTTTCAGTTGGAAATTAATCTGTTTATCCAGTAGAT
CATTAAGCATTTCAATGACATTATCTATTTTTTCATTTTGAATGCTCTCAAGCTTTGCCT
GTTTATTGAAGAATCCACCTACTTTATAGTTTGTAGCAAAGGTCTCAAGCATCGCACCTA
TCTTTTCCCTCAGTTCAAAAGGGATTAAATAAGCATTCTTAACAATATTTCTTACTTCTT
TTATTAATTGTTCTGTACGATCATTCTGCATCAACAGTTGCTGTTCACTGTTCAGGCTCT
GCTGTATATGAAGCTCGTCAAGGGCATGAGATATATCTGCTTCATCTACCTCAAGCTGTT
CTAATAGCCCATCTTTTCTTTGATTCAGATAGTTTATCTGTGCGCGTTCAATATAATCAA
TGATTCTATCATAGAAATCATCTCTATCTGCGGTTAAGTCATCTACTTGCTGATTGAGTT
GTCCTTTTAATTGATCAAACTGATTATGTTCACAAGCATAGATTGAAGTATAATAAATAG
CTTCAACGTTTAAGTTCCACATATTAATATTTTGTTCTACTTTTTCTTTGAATGCCGTAA
AGAGGATTTCATTTTCATCATGTTTATCAACCTGATTAATCAAGAGAACAACTGGAACGC
CCAGTTCATTCATCATCTTAATCTGGCTGAAATTCTTTTCTGCGTTCACATGATTATATT
CCACCGTATAAAAAACGATATCGCTGATGAGTAGATATTTCATTGTGCTCTGCTCATGAT
TTTTGAATGTTGCGTCAATACCTGGTGTATCCTGAATCACTGTACCTTCTGGAAATACAA
GGTTTTGCTTATGAATCTCTACCGATTCTATATCTGTATTCAAAGTATTCACTTTTTTGA
CAGTTTCATAGCTCTCGACGTCACTATAAGTCTGGTTGTCCATATTTATTCTTATTAGGT
CTACACTATCTTTAATAATTTGAGCCGTATTACTCGTTGTTGGAATCGGAGAGCTGGGTA
AAATGTCCTCGTCACATATCTTATTAATCAAAGATGATTTTCCTGAAGAAAAATGACCTA
TAAAACTTAATACAATATAATCTGAATAAATTTTTTTTATTACTTCATTGATTTTATTCA
ATAATAACTTGTTGTCTGACTTTTCCACTTCTTTTTTCAGTTGATACAATCGTTTGATCT
TCTCTTTATTATCCATGTTCTACCTCATTACCTCTTTATTTGTGAAAAATATAACGAAAT
ATCAAAAAGTGTGATATTTATCACATTAATAAACTAGTTACTCTATTATTATAAAGAAAG
AAAAGCTATTAAGAAAGGGTGTTCAATGTGAAGGATGATAAAAATTTAAATCAGACTAAA
GATCCAATTCAAGTCAATGAAGACGTTCATCATGAATTAGATTTACGTGGAACAATGGCT
GCTGTACTTGCTTTAGGAGCGATATTTGTTATCACTTGGTTTGCAATTTTTGTATTATTT
ATAGAACGAATTTAGGAGGGGAATACATTGCATAAGTTTGAAAAAATCTGGCTTGGACTA
GGTATGGGTTCATTAATTTTATTTTTAGGCATTATTTTTGTTTCTGCATTACATAATGGT
CATGAGCCTATCGCAAGCGGCCGTGAATTTATTGCGCCAGAGCTTATTGATAAAGATGAA
GTATTTAGTAACCCAGGATTACATAAAGTTGAAGGAAAAAACTGGGATTACGAACTTGTG
TTTGTTGTTTCAGCATTTAACTACAACCCAGGTAAAGTTGAAATTCCAAAAGGATCAAAA
GTAAAAATCATAGCAACAAGTAGAGATGTTGTACATGGCTTTGAAATTGCACAGACGAAT
GTCAACATGATGATTGAGCCAGGTCACATTTCTACATTCGTAAAAACTTTTGATAAAAAA
GGTGAATATCTGTTACTTTGTAATGAATATTGTGGTACAGGTCACGCAGATATGAAATCA
AACATTAAGGTGGTTGATCAATAATGAACGAATATAAATTGGATAATGGTGCTTTTGATG
AACGTGCTTCGTTCAGAAATCATCACAGAGAAGAAATGGAAGATCGAGTTGAAATGTCCA
AACCAGATGGTAAGTTGGTTATGGCTCATATGTATGTCGCGATAGTCTGTTTAATTATTG
GTGGATTGGCTGGATTAGTTCAGACTTTAGTCCGCTCTGGAACTTTAGAGTTACCTGCTG
GTATTGGATATTATCAGATTCTTACAGTACACGGTATCATTCTCGCATTAGTATTGACTA
CATTCTTTATCATGGGATTCCAGACTGCTGCAGTCATTCGTACTTGCGGAAATCTTAGTC
CATTACAGCGTCAGCTTGTGTGGATCGGTTTCTGGGTAATGCTCATCGGTACTACAATGG
CAGCAACAATGGTTCTACTTAATAAAGCAACTGTGTTGTATACATTCTATGCTCCACTTA
AAGCGCATGTTATCTTCTATGTAGGTATGGCATTAGTGGTCGTCGGTTCATGGATTTCTG
CAGCTGGACAAATTATGCGTTACGCACAGTGGAAAAAAGAGCATAAAGGCCAAAAATCAC
CCCTTTTATCTTACATGGTAACAATTAACAACGTCATGTGGATTGTATGTTCAATTGGTG
TTGCCTCTACAGTATTATTCCAGATGATTCCATGGTCTCTAGGATTAGTTGAGCGCATCG
ATGTTTCACTTAGTCGTACGTTATTCTGGTACTTCGGTCATGCATTAGTATACTTCTGGT
TACTGCCAGCCTATATGTCATGGTATGCAGTAGTACCAAAGATTATAGGTGCTAAAGCAT
TCAGTGATAACTTAGCACGTATGAGCTTTATGTTATTCTTGTTCTTCTCAATTCCTGTTG
GTATTCACCACCAGTTAACAGAACCGGGAATTGACGTTACATGGAAGTATGTACAGGTCG
TATTAACATTTATGGTCGTTATTCCTTCTTTAATGACTGCATTCAGTCTCTTTGCTACAT
TTGAAGCATATGGACGAAATAAAGGTGCTAAAGGATTATTTGGATGGATTAAAACATTAC
CTTGGAACGATGCACGTTTCGTATTGCCATTTATCGGCATGGTCGCTTTCATCCCTGGTG
GTGCAGGTGGTTTAGTGAATGCTTCTGCTCAAATGGACCAAGTAGTGCATAATACAATCT
GGATTACAGGCCACTTCCATCTCACAGTTGCAACAGCTGTCATCTTAACATTCTTCGGCA
CTATGTACTGGTTAATTCCACATGCTACTGGCCGTGTTATGACAAAAGCAATGAATAAAC
TCGCTATTGCACAAGGTGTGCTATGGGCAATCGGTATGTCAATCATGTCTGGTGCAATGC
ACTACATTGGATTATTCGGTGCGCCACGTCGTTCAACATATTCTGAATATGGTGGCTCTA
AAATAGCAGCAGAATGGATTCCGTACCAGGTAATTCAAGCGATTGGCGGAACAATTCTTT
TCGTATCAATTATCTTAGTTGTTATCGTATTTATACAGCTTGCATTCTTTGCACCAAAAG
GATATGAAGCATTTCCTGTATCAGTTGCAATGGATGAACAAGCACCAGTCTATAAATTCG
TTGAAAACTGGAAATTCTTACTTGTAGTAACGATTGCATTAATTTTAGTTGCTTACACGG
TACCAATCGGCCAAATGTTTATAGATCCACCACCGGGTGCAGCTGGTATGGGTGAAGGAA
AACTCTGGTAATAAAAACCATCAAGCATTCGCTTGATGGTTTTTATTTTTAATTTAATTA
TTCTTCACTATTGATCTCATCTATAATTTCTTTAATAGATCTGAAACTCTCTATTTTTAT
TGCAAAGTCAAAAGTATTGTTGATCACCATCAGTTCATCAAATTGATATGTTTGATACAA
TCTGTTGATTTCATGCTTAACCCCATCTTTTCTACCGATAAAATAGCGCCCTCTGTTCTG
TTCAATGATACGTTTATCCTGATCACTATAGTGCATTTTATTAACCTGCTCAATAGAAGG
GATAACAGTATCTCTTCCTTTAGAGACATTTAATAGCCAATGATCCAGAATGCGTCTTTG
CATCTCTTTTTCTGCATCATCTTTCACAACGATGATAAAGGAACAAAATATTGTATAGGA
GCGCTGCATAAATGCATTAGGAACAAATTCTCGCTGATAAATTTTAATTGCACTCTCTTG
ATATTTATCACTGATAAAATTCCCGAACACAAAACCAATACCTAATTTTGCTGCCCTTCT
AGCACCATTATCAGTCAGACCTAACGTAAATACCTCAGGATGTGTTTCTATTCTTGGTCC
GGCCTTAACATTTCGATAATGGTGTTCTAAAGGTAAAGTATTACGCATAAATCCTAAAAA
TTCTTCTAGCATTCTATCATAATCTTTTACCTTACTTTGGGCACCATCTGTTAAAGCTCG
TCTCGTGATTTCATTCCCGCCAGGAGAGTTCCCTAGCCCAATCGTCACTCGACCAGGAAA
CATCGCTTCTAATAAATTTGCATTTTCAGCTACCTTATAAGGACTATATTGTGGCAGAAG
GATACCTGCAGAACCTATATTAATTGAAGATGTCACTGATAATAATCTCGTCATAAGAAT
TTCTGGTGCATGACTGATTAAACCAGTCGTATTATGATGTTCAGCAACAAAATAGCGATC
ATATTTTATTTCTTCAGCAAATTGAACAAGTTCTATCGTTTGCATCAATGCATCCATCGG
CGTTTCGCCTCGTGACATCGGTACTTGATCTAATATACTTAATCTCATATAATTCCACCT
GCTTTTCAATATATTTATCATAAACAAAAAACCACACAAAGCATAAAATTATGCTTGTGT
GGATCACTTGGAACATTTTTACGTATTGCTTTCAAATCCTTTTATCTCTCGCCCCAATAT
TGATAATATGTACATTCAATATATCCATTGAACAGCTTGCGGCGTTTTGTCGCCTTCTTA
CCTACTAATACTTCAAATGTCTTCAAACTAGTTAATATATACAACGACCATTTAGGATTC
TTTTCGATCAGTTCCCCTAGATAACTGTACATCGCTTCTACCTCTGCTCTTTCACCGATA
CGCTCTCCATAAGGTGGATTACCTACTATTGCACCTTTCTCACCATTAAGAGTAAGGTCA
TGGACATTCATCTGCTTGAATTCAATAATATCTCCAAACCCTACTTCAATCGCATTATTA
CGGGCAATTTCAACCATATTCGGATCTATATCACTTGCTGTAATTGATATTTCTTTATCA
TATTCAGCAACTTCTTCTGCTTTAACTCGCTCTTCATCATACATACCTTCAGGAATGATA
TCCCAGTCCTCACTTACGAAGTCACGATTGAATCCAGGTGCGATATTTTGTGCAATCATT
GCAGCCTCTATCGCAATAGTACCTGACCCACAGAATGGATCGATAAATGGTGTTTCCCCT
TTCCAGTTAGATAATAATACAAGTGCGGCCGCCAAAGTTTCTTTCATCGGTGCTTCACCT
TGAGCAAGACGATATCCGCGTTTATGCAGACCTGCTCCTGATGTATCGATTGTCAGCAAT
ACTTCATCCTTTAAAATTGCGACCTCTACTTTGTATAAAGCACCACTTTCTGAAAGCCAC
CCTTGCTTGTTATGTGCTTTTTTCAAACGTTCGACAATCGCTTTTTTTACAATCGCCTGA
CAATCAGGCACGCTAAATAGCTTGGATTTAAGACTACGGCCCTGCACAGGAAACTGTCCA
TTTTCAGAAATGAAATCTTCCCACGGAATATCCTTCGTCTTATCAAAAAGCTGTTCAAAT
GTCGTCGCATAAAAACGTCCTACTACTAACTTCACTCTATCCGCACTTCTGAGCCAAAGG
TTAGATTTTACAATTGCACGTGCATCACCTTGATAGAGTACTCTCCCATTTTCAGTAACT
GTTTCATATCCTAATGCCTGAACCTCTTTTGCTGCGACAGCTTCCATTCCCATAGGGGTT
GTTGCTAATAATTGATACATAATCTACTCCTTGTTTACATAATATTTTTATTGTTTTTTA
TTGTAAATTTGATTCACTTTATTTTACCATTGATGCAAGCAATAAAAAAAGCCCTCCATA
TCGGAGAGCTTAAACTAGAAAGATATCTCTATAAGCCATGTTCTGTCCCATAGTACTACT
AGCGAGCCTAGCTACTCTCGTACGCCGGTGATAATCATCTGTCTGTACTTTCATACCTCT
TCTATACGTTCATTTCCGCTAGAAAAGTGCTCCTACCAAATTTGGATTGCTCACTCGAGG
GGTTTACCGCGTTCCACCTTCTCTATTTCTAGAGAAGCTACGTCACTGTGGCACTTTCAA
ACTACTGAAACCATATCATAGACTTAGGTTCGTTCATTGCCGTCAAATAAATGCCCTGGC
TTATTGTTTCACCAGGCACGATCACTACAGCCGTCTCAGGCATGTGTGAGCATGGACTTT
CCTCTATAAATAAATATAGCGATTATCCGAGATATCTTTAATAAGTCTATTTATTATAGC
ATGACTCCACTGAATTCACCATACTATTTGCCAAAGACTGCTTTCTCTAAGTTGGAGATT
CTCTTTAATAGATCAAAATTATTTGTAGTAGTCCCCGTATTCTCGCTTCTACCAGTAGCA
AGTCTCATTCTTAAGTCTTCAATTTCACGTTTTAATTTAACATTCTCATCATTTAATTTT
AGAAGCTGCTGATTCATATCTGCCATCTTCTGATAATCTTCAATGACATCATCTAGAAAA
CTGTCCACATCTTCCGGCTTAAATCCTCTGAACGCGGTACGTTCAAATTCCTTTTCGTAT
ATATCCTTTGCTGATAGTTTCAATGTAATATCTGCCATATGTTCACCCCTAATATTCTTT
TGCTCTCATATATTCATTTACAAAATCAGATAAATCCTCCAACGTCACAACATCAATATT
ATATTGATTTTCTGCCGCAAAATCAATCAGTGTCTGCTTGAAAAATTTTGGGCTAGCCTC
ATGTTCATCATCATAGAAAAGAATTGTACCTTCAGTGTTATCAAGCACAAACTGATCTGT
ATTCCTAAATTGAAATCCACCTCTATAAATATCATTGTGTGCAGAGGTTATAAAATCAGC
ACGCGCACAAATCTGATTGTAATAAAGCTGGTTCTCTTCATTCCATTTGCTATGATGCTC
CAGAAACGGTGTGATGATACTCAATTTAACGTCATACATTTTCTTTAGACGAATAACAAC
TTCAGCTGCCCATAGTTCAACACCGAGCTGACCTTCTATGATGACCCATTCCAATCCATC
TTCGATATATTCTTTAAGTTTCTGCTGAAGAAATAATTTAATGTAACGCACTTCAGGCTG
CTTGTTATTAAATATATTGAGTTCGTACGGTTTATAACCCGTTATATAGATAGATTTCAT
GTATTTATCATTCGATTCAAATAATGGAGTTCATGTTTTACAGCCTTAAACTGATCAATA
AAAACTTTCTTACTCGTCTTACTAAAGAAACAACTTACAGATAATTCTTTAATGTGGGCA
ACCATTAGCTGATATTTCTTTTCATTCATTAAAGGTAGACTGATGACTTGTACTTTATAA
TTTTCAAGCATAGAAAGATGCTTATCAACTTTTTCTGTAAAAGGTTGAACATCCATAACA
AAATTAAATTGCTGCCCATCTTTAGAAGCTTTAAAATAATGCTCTATTCTAATGATATCA
TTCATTAAACTTTCAATACATTGTTGTAACATTTAATGGCTCCTCATCAGTTTTATGATA
CACTCATTGTATATTATATTTATTATCTTCACAAATAGGATGAATCTATATGGTCAATTA
CCCAAATGGCAAGCGAAATACGTCTAAAGCACTAGTTACAACAACAAATAATCATAGTAA
AATAGAATATGGAAAAAGAGGAATGCGTTTTGAAGAAGCAATCGACCATGCCAATCAATA
TTATTTGAAGCAGGATATCGCAGTTATCCATAAGAAACCAACGCCGATACAGATTGTTGA
TGTAGATTATCCAAAACGTTCTCGGGCCGTAATCAGAGAAGCATATTTCAGAAAAGCCTC
TACAACTGATTACAATGGTATTTATAGAGGTAAATATATTGACTTTGAAGCAAAAGCAAC
GCAAAATAAAACTAGTTTTCCGTTAAATAATATACATGAACATCAAGTAGAGCATATGCA
GCAGGTTTCAAAACATGGCGCTATATGTTTTATATTATTTTATTTTTCATTTCATGAAGA
AGTTTTCTTACTTCCAATCGACCCTTTTTTGAAGTATTGGGACCTGTATAAGAATGAGAA
GAAGAAATCTATTCCCATGAGTGACATAAAAAAATACGGTTATCATGTGGAAAAAAAATA
TCAGCCTAGAATTGACTATTTAAAAGTTATAGACCACATATATTTTAATGAATAAATCGA
GAGTGAGGAAATTTTAATGGCTAGAAAGAAGAAACGTAATATAAAAAAGTTAATTCTACA
AATTGCAGGCGGCATATTTCTTTTATTTGCTGCACTTTTTATTTGTGGAATGCTTCTTTT
CCTATATTATGCATACAAAGCACCAAAGTTTAATGAAGCAGCGCTTCGTGATCAGCTTCC
TACAAAAATATACGACAAGGATGATAACTTAGTTACCGTTCTTCAAATGGGACAAAAACG
TGAACAGGTCAAGTTTAAAGACATTCCTGACCAAGTAAAGAATGCCGTACTCGCAACTGA
AGACAATCGTTTTTATGAACATGGCGCTATCGATTTCAAAAGGTTATCTGGTGCAATATT
TAAAAATGTCTCCGGAGGTTTCGGGTCACAAGGTGCATCTACTTTAACACAGCAAGTTGT
TAAACGATCCTTTCTGACAGACAAAAAATCTATCGAAAGAAAAGCTCAGGAAGCGTATCT
TTCCTACAGATTAGAACAAGAATACAGTAAAGATGAAATATTTGAAATGTACCTTAATAA
AATTTATTATTCTGATGGTATCTACGGCGTAAAAACAGCTGCAAAATATTATTTTAATAA
AGATTTAAATCAGCTTTCACTCGCAGAATCAGCATATCTTGCCGGTTTACCTCAGATTCC
TAACACCTATAATATATATGATAATCCAGATGCTGCTGAAAAGCGCAAGGATACTGTTCT
ATATTTGATGAACCGTCACGGCAGAATCACGAAGGCTGAAATGGAAGATGCACAAAATAC
AGATCTTTCACAGACTTTAGTGCAGCGTACAGCCGCACAAAGACAGAACCTTGAAGAAAA
TGATCCGGATTATGCATCTTATATTAACGTCATAAAACAAGAAATCAAGAAGAATAAAGA
ATTTGAAGGTAAAGATTTACAAGATATATTAACGAGCGGTTTATCCATCTATACTAACAT
GGATAATAATGTACAATTATCACTTCAGAATAACACTGATAACATGAACATCTACAAGAA
TAAATATCAACAGGCTGCTTCTTCTATCGTTGATACGAAAACAGGCGCCCTGGTTGCAAT
TAGTGGTGGAAGAAACTATACAGATGTTGTCGATAGAAATTTAGCTACAGATGTACATCC
AGTCGGTTCAACAATTAAACCGTTTTTAAGCTATGGCCCTATAATCGAGAATGAACAATG
GTCCACAGGACATAGAATTCAGGATGAAGCTGAATATGATATTCACGGCATTAAATTTAA
GAACTATGACTCTCAGAATCATGGTAATGTTACAATGAGAGATGCAATAAGACGAAGTTT
AAATATACCGGCATTAAAGATATTCCAGACAGTACAGTCTGAGTCAGGAAATGATGCGCC
ATATAAATTTGCAAAGAACTTAGGATTAAATTATCCATCCAGCGACCTAGGTCCTTCAGA
CGCATTAGGGGGATCATCTTCTGAGTTCACTCCTTTACAGATGGCCAGTGCCTATGCTTC
ATTCGGTAATGGCGGAACATATAATGAATCTCATGCGATTCGAAAGATTGTAACACAAGA
TAATGAAACAATAAAATTTGATTTTACTTCTAGAAAAGCAATGGAAGATTATACAGCATA
TATGATTACTGATATGTTAAAAGGGACATTCGAACCATATGGTACTGCTTATGGTAGTCA
AATCCCTGGTTTAAACCTTGCTGCGAAGACAGGAACAGGAACGTATGGCGATGAAACTTA
CGAAAAATATAATTTACCTGATAATGCAGCTAAAGATGTTTGGATTGTAGGGTATTCACC
ACAATATACGATGTCTGTGTGGATGGGGTTCACACAAATGGCACAATATGGTGAAAATTC
TTTTGTAGGTCCTGAAGAACAATCGCTTCCAAAAGAACTTTTCAGACAAGTTATGAGTGA
AATCAGTCCAATTGATGGTCAAGATTTTGAAATGCCTTCTTCTGTGGAGAAATATGGTGG
CTTTCTACAGGTTAAAGGACAATCAGATAATGGATATACAAGTAATGTAAAACCAAATAA
TACAAATGATGCTGTTCGGGATAATTCTCGGGCAGCTTCTACAAATACTTATCAAAATGA
CACGAACTATAATACGACACGTGAACCCAACACAACTGAAGCTCGTACAGTAGAAAGTAC
GACGACTGAACGTCCGACAACTGAACGTGCTACGACTGAACGCCCGACAACTGAACGTCC
GACTACACAAGAAGCAGCCACTGAACGTCCGACTACACAACCCGCTACGACTGAGCGAGC
AACAACCGAACCGGCAACAACCGAACCGGCAACGCAACCGGCAACAACTGAACGTGCAAC
ACAGCCTGCTACAAGTGAACCGTAATTAAAAACGAATATATTATACATTGAAGCCCTTAT
TTCATCTCAATGCTGTTAATTGAATGAAATAAGGGCTTCTTTTTATTTTTTCTTCTTCAA
ATCATGGACTGCCTTTAATTTTAAAACTTCTTTCATCATCGTTTTAATTTGTTCATATCC
CATATACTGATATTTATGAGATTCAAAGTATTCAATTCGGTCATTGAAGTTTAAAGGTTT
CTTGTCATAATCTAACTGTCTTTCTGTACTATCAATTTCATTTATTTCATTCAAGATGTC
AATAAGCAGCTGATAATAGCGATCAATTTTTTGCTGATTTTCCTTTTGTTTCATTTTTCT
GTTCTTAATTGCTTCGTCAATCGATGCTTCAAGTACAATCAGTTCTTCTTTCATTGGACT
ATCACCTTATGTCTTTTACGGCCCTCTCTGCACATCTGTAATAATGGACATTCAAGGCAC
TTCGGATTACGTGCGGTACAATGATAGCGTCCAAAGAAAATCAGCTGATGATGTGTCTTA
TTCCATCGCTCCATCGGAATGTGTTTCGTCAGTGTCGCTTCTACTTGTTTCACATTATCT
TTCCATCTGCAGATGCCGAGTCTTTTTGAAACACGCTCTACATGTGTATCTACGGCAAGC
GCAGGAATACCAAATGCAACAGAAACGACAACGTTTGCAGTTTTCTGCCCTACTCCTGGA
AGTTCAACGAGCGCACTATGAGACTGTGGAATTTGACCATCATATCGATCAATTAGAATC
CGACATAATGCCTGAATATTTTTAGCCTTATTTTTATATAGTCCTATTGAGCGTATATCA
TCCATTAGTTCTTCAATTGAAACTGCTAAATAATCTTCCGGAGTCTTATACTTCTGAAAC
AAAGATTTTGTCACTTTGTTCACTAATACATCCGTACATTGAGCAGATAGCAGCACAGCA
ATCGTTAGCTCAAACGGATTATCATGCACAAGTTCACATTCAGCATCCGGAAACATCTCA
TCTATAATATCTAACATTTCTAATGTCTTTTTCTTACTTATCATAAGGACTCTCCCCATT
TACCCAGTCAAATACAGGAATATCCGGTACTTGTTTTACCAAATTTTTCTGCTTAAATTG
TTTACTTACTTCTTTTGAATCCACGACACTTTTGACATTTTTCTTTTTCCAGTTTAATAG
AATTCTATCGATATACTTTATACTTAGTTTATTATGTGCAGATGCCTCATTTAATGCTTC
ATTGATTAGATCAAGATGATGATGATCTTTATCCAGCCAATGATTGATCGTCTGAATTTC
AAGTGGCGTCAATGGTCTACCGAATGTTGTTTCAAAACGTTCAAACACCTTCTCAAAATT
CAATTGATTATTATGCTGATCTGCGACTTTAGCTTGTTTTTTCAGAAGTTGATCTAACTG
TTCTTCTAGAGAAGAAAAATCAAAAATTTCATTAAACTGTGCATGATTGTCTTTAACGAC
GGTAATCTTTAACAGCTCTTTACTAATTAAATTCTGGATAATCAGCATGATTTCATTTTG
ATTGATGCTCATCTGTTCTGCAAGCATTTCAAATGAGGGAAGCTGTTGGTCGTCTGATAA
CTCTATAATTTTTAATATTACTATCAACTCAGTTTCAGTAATATTTAACAACGGATAATA
TTTAAATAGCTGATGCGGTATGATGACCGGTTTTTCAAACAGTTCCACAATACATGCTCC
TTTCAATTTTTTATAATAATTGCTATGCTGTACATTAAAATCCGAACAATCTAGAAAATA
TAACATTTTCAAACATTGTTCGGATTCTCATTTAACTTAATCGATAGAAATAATTATGGG
TAAAGACGGTTCAACAGACGAGGGAACGGACTTGTTTCTCTAACATGCTCTACTCCTGAT
AACCATGCAACAGTACGTTCAAGGCCTAACCCGAAACCTGAATGCGGTACGCTACCATAC
TTTCTCAAATCTGTATAATAGCTATAGGCTTCAGGATCTAAACCATGTTCTTTAATACGT
TGTTGTAACAGATCAAGATCATCGATACGCTCAGAACCTCCAATAATTTCACCATAACCT
TCAGGCGCAATCATATCTGCACATTTAACAGTACCCTCTTCTTCCGGGTTCGGCTGCATA
TAGAACGGCTTGATACTTGTTGGATAATTGATGATGAAGACTGGTTTATCATAATGATTA
GCAATTGCAGTCTCATGAGGTGCACCGAAATCATCCCCCCATTCGATATCATCGAATCCT
TGTTCTTTTAAGAATTTGATTGCATCTGTGTAAGTGATTCTTGGAAATGGTGTAGTGATC
TGTTCTAATTTTGTTGTATCGCGTCCTAGAATCTTTAAATCCAACTGACAATTTTTAAGC
ACTGATTTTACAAGATGTGTAACATATTGTTCTTGTACTTCCAGACTATCTTCATGTCTA
TAGAATGCCATCTCCGGCTCAATCATCCAGAATTCAATTAAGTGTCGACGTGTCTTCGAT
TTCTCAGCTCTGAATGTTGGTCCGAAAGAGAACACTTTTCCGTGAGCCATCGCTGCTGCT
TCCATATAAAGCTGACCGCTTTGAGATAGGAATGCATCTTCATCAAAATATTTCGTATGG
AAAAGTTCGCTCGTACCTTCTGGTGCTGAACCAGTTAGTATTGGCGGATCGATCTTCGTA
AATCCTTGTTCATTAAAAAATTCATACGTCGCTCTGATAATTTCGTTTCTAATTTTCATA
ACGGCATGCTGACGTTTAGAACGTAACCAAAGATGTCTATGATCCATTAAGAAATCTGTA
CCATGCGCTTTAGGTGTGATAGGATAATCTACCGCTTCATGAATAATTTCAAGATCAGTT
ACTTCCATTTCAAACCCAAAGTCAGAACGTTCATCTTCTTTAATTACACCCGTAATGAAT
AATGATGATTCCTGTGTAATACCTTTAGCTACTTTAAATAAATCTTCACCAATGGATTCT
TTAACAACGACTGCCTGCATAAATCCTGTACCGTCACGCAGCTGTAAAAAGGCAATTTTA
CCACTAGAGCGCTTATTTAAGATCCATGCACCAATCGTAACTGTTTGACCCACGTAATTA
GGTGATTGATTAATTGTAATCTTCGTCATAAAAAATTCTCCATTTCATTGTTATTATAAT
TATAGTTTACCAATTATCTATATGAAAGATAAGGGGTGTGCATTATTTTTCTTGATTAAT
TTGTTCAATAATTTCTGTAAAGTCTTCAATTGTTCCTGATTTGACATCAAAGGACTTTAG
AATATGACTAAAATAACTTGCATAACGCCCTTCAAGTAACCTACGATCAAAACAGATAAG
CATACCTTTATCCTGTTCATTACGAATTAAGCGTCCCGTTGCCTGATGCAGCTTATTAAC
AGCACCGGGTAGCTGATAATCCATAAATACATCATTCACTTCATCACGCATCAGCATAAT
ATTTAGATCATCTGGGTGCATAAACGGCAGTGAAATAATCATTACTGTCTTAAACCCATC
GTACTTAAAGTCTACTCCTTCATAGAACGTCTGAGTTGCTAAGAAGATTCCATTGTCAAG
TGTATTGAACTGTTCATTTAACTTCAACGTATTGACATCTGATGTCTGAGTAATGATTAA
CGATGGATCATAGAGTTCTACAAGATAACTTCTTAATATCTCGATCTGACGATAACTATT
CATCAGAATCAATACTTTGGAAGACATATTTTCAAGATAATAATGAATGTATTGTAAGCA
AGACTCAATATACTGGTCCTGTTTCATATAGTGGTAGTTCTGAATATCTGATGGAACAAA
GAGTGTTGCCTTATATTTAGAAAAGGTATTTTCATACTTATAAAAATGGTCCAACGATGG
ATGGAATTGCTCTAAAAACGATAATGTCTGCATCGTACCTGATACAAAGACCTTTGATGT
AAAACGATCAAAGATTCTGTTGGTTAATATTTCATTTAATTTAATAGATTTACTTATAAG
CGACATTCCCGATTTACTGTTGTTCTTCATATGAATATACAATTCTTTATAGACTTTTAT
CTGTATCCATACTGATAAGAAGTATCGCTGTAATGTCTCTAATTTCGTTCGTATAGACAC
ATCCATTTCATATGAAAGCAAAACATTCATCATCGAATGAATCTCTTTAAATAATATATA
TATATCATCATTCTCCTCTACTTTTACCTTTACCACTGATTTAGAGGAATAATTCTCCAG
CAGATGATCAAACATATCATCAATTTTATGATTGAGCTGGCTGATTTCAAAATCCATATC
TACAAGCGTATCCAAAGTGTTAGAAGTATTATCTGAGACCGACTTTATCGTCTGTCCAAT
AATATATTTGATTGTTTGATAATTCAGTGCATCATAAGAATTGTTTAATGCATAATCCAA
GAGCTGATGAGCTTCATCAACAATAAGGTGTTCATAATGATTAAATACATTATCTTTTCT
TCTGCTTAAAAGATGCGCATGGTTCGTTATACCGATATGCAATGTTTCACTAGAATCCTG
ATACGAATAATGTTGATGCTGAGCGTTATCGAACATGGAAGTCATCAGTTCAAAATAAAT
TTTTCTTCCGCCATTTAAATTCAGTCGATCAATATCTCCACCATGTGGTTCCAATAGGTA
TACAATAAGCTGCATCTTTAAAAGAAGAATATCATGATTCTCTTTCGGATCATTAAGAAT
AAATGATACAAATTCTAATGATAAATAATGACGCCTACTCTTGATAATCTGAAATGGTAC
TTTTATCTTCAATGCATGTTCAATTCGTCTTAAATCTTCATCAATGAGCTGATTCTGCAG
AAAAATCGTAGATGTAGAAATTAAAAGCGATTTCCTATAGGTGCTTAAATAATAAACAGC
CGCCAGTAAATAACTTATAGTCTTGCCACCGCCAAGATCAGCTTCAATCGTTAGAACGCT
GTCTTCACGCAGTTGTCTGTATATGTGCTCAGAAAGCTCACACTGCTTCTCTCGAAATGT
ATATCCCATCTGACTGATCGCCCGTTCAAAATAGGTGCGGTAATCTTCTTCGAATGGATA
TAAACTGGGATTTTTCTTTGTTGCTTTATTGTAGTAGAGTCCGTTCCAGCTTTCAAAATG
ATGGCCTTGTGTTTGTGAAACTAAGATTTCGAACAAAAGTTCATCATTTGAATAACGCAT
TCGTTTAGCGAACTGATAGAGCATCTTGATTGTATCTGAAGGGAACGTCGTAACCTTTTT
TTTACTTTCAATAAATACTTCTGCAGTTGCAACTGCATCATCGATTGCACGATGTGCGCT
GCTTAACTTAATTCCAAGATCATCAGCGATAGATTTCAATTGGTAGCGCTCTAGTGATGG
ATAGACAATCTTAAACCAGTCAACCGTATCAATGATATAGCGGGGCTGAAATTTATGTCC
CGATTCACTGAAGTACTTCTGTAGGAACCTCAGATCAAACTGTACATTATGAGCAACAAA
CACACAGCCATCTAGAAGTTTGATAATATGTGATGCGACATGACTAAAGTTTGGTGCATC
TACAAGGTCGATGGCGTCAATTTTGGTGAGAGACTGTATAAAGGCTGGTATTTCGTTATT
ACAAGCAATAAACGTATCATATGTCTCTATTATTTTTTTATTTTGAACGATTGCAATACC
CACTTGGATAATTTCATCACTATCCAGATTATTTCCCGTCGTCTCAATATCGACAACGGC
ATACTTTCTATTCATAAATTTCACCTACAATTCAATATCAGCACTGATAAATCGATGCAT
ATCACCTTCTGCTGATTTTACGTTCAATGTGCCATCATTATTCAAGGACTCGGCTTGACC
AATAATTACACGACTTCCTTCAGTATACTTTAATGTTCGGTCAAATATTAAGGCATATGA
TTCATATTCATCTTTGATTTCACTAAATGTTCCTGTTAAGAACAAATAATAATATTTCTC
AACATTCAGTATTAGTCTTTCAAGGAATTCATATCTATCAATATTATCACCTGTTTCAAT
ATGTAAACTAGTAGCAGTTGATTCAAGTTCATTCGGGAAATCAGTGCGCTGGGTATTTAA
ATTAACACCAATACCACAAATAATTTGAGTGATATTATCCTGGCTCCCTTTAATTTCTGT
TAAGAATCCACTTAATTTCTTTTCATTCAGATAAATATCATTGGGCCATTTTATTTTAAC
ATCTGGATGATAGTATCCAACTGTTTTAGCGAGCGCAAGTGCGATAAATAGATTAAATGT
TGTTAGTTTCTGCAAACTGATGTCAGGCTGTAATACGATACTCATCCATAACCCTGTATT
AGGCTGCGATGACCAATGACGTTTAAAACGACCTCTACCCTCCGTCTGCTTCTCACTAAT
CACTATAAAAGGCTGTGTTTCTGATAAAGCAATCTTTTCTGCTTCATCCTGAGTAGACTT
AAGTTCTTCAAAAATATATCCTTTATTAAATAATGAAGACCTTTCTAATATGCTACTGAG
AAGATGACTGTCCCACTGTTTTGGAAAAGCAACAAGCAGATAACCTTTATTACTGATAGA
TTCAATCTTATATCCTCTGTCCTTTAGTTGGTCAATCGCTTTCCATACAGCAGTTCGTGA
TATATTTAATTGTTCAGCAATCTTTTGTCCTGACACAGAAGTATTCGACTCGAGCAACAT
TTTAACGATATCATTTTCATATTTCGACATTACAATCAATCCATTCCAGCAAAGTATTTT
TTGTATTCTGCACCTCGTTGTGTAAAACCGCATTCTCGGTGATGCCGAGGATATCTTTTA
TCCACGGACCACCTTTTCTTTTATAATATTCCATTAGTATTGTACCATTGATTGCTAGAC
TCTCTCTCGAATGAATAGGTAACCCGTCGTATATTTCAGAAAGTGACTTTTCATCATAAG
CTTTATAGTTAATATGAAGAGCTTCAATATTAACTGTCTTTGCAAGACTCAGTGTACGTT
TAAAGAAATCTAACCCAAAATGATAAAGTAGATATTCTATTGTTCTATCACCTTCTACCA
AATGATGCAGCAGCTTTATTGTCTCTTTAATATTTCTCTTTTCAGCATTTGACAACTTCA
GTTGCGGAAGTGTCTGTGAAAGTGTCTGATCGTGAAGAAATATATAACTTGAGATGTATT
CATAAAGTAGTACCGGCTGGGTAACGATATAAGGCTTCATGTCTTTAAAAAACGGAATAT
AGCGATTAATTCCAAGTTCAAAAAATAACTTTAATGATCTTGTTACATTTATCCCTGATA
AAAGTTTACATAACTCTATTATTATTCTTTCGATTGATACAGCCTCAAGATATTGTGCAC
TTTGTTTCATATTTTCTAACGTTTCTTGCTCAATTTGAAAATCTAATACGCTCATAAATC
TTAAAGCACGTATAATCCGCAATGCATCTTCTTCAAATCTTAATGCAGGATTACCAACCG
CTTGAATTAATCGGTCTTCGATATGCTTTGTCCCATCGAAGTAATCATAAAGTTGATATT
TGTCTGCTGCAATCGCATTGACCGTAAAATCTCTTCGTTCCAGGTCTACTTTCAACGACG
TTACAAAGTTTACGGAGTCTGGCCTTCGGTGATCCTTATATTCGCCATCCTCTCTAAACG
TTGTCACCTCAAATGGGAAATCTTCGATAAGCACTATAACTGTTCCATGTTCAATCCCGA
CAGGAATTGTGCGTTCGAAGATTCGAATCATCTGCTCTGGAAGACAGTCAGTGGTAATAT
CGATATCATTGACCGGGATACCCATTAATAGATTTCTAATAGCACCGCCAACGATATAGC
CTTTATATCCATATGATTCTAAAGTTTCAATGATAGCGAATGCGCACTTAAATCGATGTT
GCTCGTGTGGCTGTATTGCCTTTATCATATCCTTGATCTGCATCCTCACTGTTCTCTTGC
ACCTTCAATTAAATTTCTGTAGATTGCTTCGTATTGATCTGTAATATGTTCAGACGAAAA
TCGTAAATTGATATCTTCTACCATTTTTTTCTGGAATCTTTTATAGAGTATATCATCTGT
TAACAGCGCAAGTGCATATTCTCCAGCAGCCACTGTATCTCCAACATCCACAATATACCC
TGTTTCTCCATGTCTGATGACCTCTTTAATCCCTCCAGCTGTTGTTCCGATACATACGAC
ACCGGAATGCATCGCCTCTAACAATACGAGACCGAAACTTTCTTTTTCACTCATCAATAA
GAATAAATCTGCCATCTGATATAATGGTGCTACTTGTTCCTGCTTTCCAAGAAATAACAC
CTTGTCACCTATACCAAGCTGTTCAGCACAGAGGCGCATATTTGACAGCTCTGGCCCATC
ACCAATCAATAATAACTTAGAAGCAGTCTTATCAGATACTTGCTTAAATGTTTTCAAGAT
GTCTTGTATGCGTTTAACCTTACGAAAATTTGATACATGTATAATCACCTTTTCTTCTTC
AGCAATACCATAGCAGGCCCTCAATTCAGGATTGGATGTATTATTAAAATCTTCTTCGTT
AATAAAGTTGTAGACTGTCTGAATCTCTTTATTCGGTGCAATAATTTCATAAGTCTCTTC
TGTTAACGAATTACTGACACTTGTAACAACATCGCTATCTTCTATTCCAAACTTAATTGC
TTCCTTAAGTGTTGAATCATAGCCTAACACTGTGATATCCGTTCCGTGTAAAGTCGTTAC
TATCTTTACATCTTTTCTCGCAATTTGTCGGGCAAGAATACCACAAATTGCATGGGGAAC
AGCGTAATGCATATGAAGGACATCAAGATCATACAGATTAATAACTTCCGCTATTTTTGT
AGCAAGTGTAATATCATAAGGTGGATATTGAAAGACGGAATATTGATTGACATCCACCTG
GTGAACAGTAATATTAGGCATCTGAAAATGAATTCTAAATGGTGTATTAGACGTAATAAA
ATGCACATCATGTCCTCGTTTTGCCATTTTTATTCCAAGTTCAGTAGCAATGATACCTGA
ACCTCCCATTGTCGGATAGCATGTAATTCCAATTTTCATAGTAAAACCTCCAGTTATTTT
CTTTCGAATCTATTAAAATCTCTTGTATTAAATTTCTCCATTGTTCTATCGAAATAATGG
GTTAGATCAATATCCATTGAATTTGCAAGAGAAATGAGTACAAACAAGTTATCTGCGAGC
TCCATTCCTATTTCTTTTTCTTGTTCTCTTAACTTCTTTTGTTTGGGTCCATACACATGA
TTGATTTCACGCGCAAGCTCTCCTACCTCTTCCGTGAGTCGCACCATATTTTCCATCGGT
GTAAAGTAGCCTGTCTTAAACTGGCTAATATATTTATCAACTTCCTGCTGCATTTCTTCT
AATGTTTTCATTCATTTCCTCCAAGATAACAGAATATTATGTATAATATAATTTGAAAGG
AGATTAAATATGAAAGTACATCTTAATTTAATCAACATCTTCTTCATATTAATAGGTGCA
TTTATTTTTAGTTTTGGTATTGTAAATTTCAATATGACAAACGAATTGACTGAAGGTGGA
TTTACCGGCATTGCGTTAATATTATATCATTTATTTGGTACAAGCCCTGCTCTCATGAAC
TTAATTTTTAATATTCCACTATTTTTTGTTGGGTATAAGCTTCTTGGAAGGCTGTCTTTT
ATCTATACGCTTACAGGCACTTTAAGTGTATCGTTATTCTTATGGCTTTGTGAGCGCTAT
CCAATGCATATCGACCTAAAAGAAGATCTACTACTCGCAAGTTTATTTGGTGGCGTTTTT
ATAGGCGTGGGTCTTGGTATAATATTCAGATTCGGAGGCACTACTGGAGGCGTGGATATA
CTGGCACGTTTGATGAAGAAATACTTCGATATCGCTATGGGAAGAACGATGTTTGCATTT
GACTGCTTAGTTCTTATTGCAACCTATATTACAATCGGTGATTACATCATAACAATGTAT
ACGTTAGTATGCGTTTTTGTTGGAGCACGCGTGATTGATATCATTCAGGATTCTGGATAC
TCTGCTCGTGGCGCACTGATCATCTCAGAACGACATAAAGAAATATCAGATGAAATCAAT
TCATTACTTGAACGTGGAGTGACAATCATCTCTGCTCATGGTCACTATTCCCAGACTGAA
AGACCCATCATCTATTGTGTCGTGCCAAAAAATGAAATTACACGCTTAAAACAGATCATA
AACTCCGTCGATCCACATGCATTTGTATCCTTACTCGATGTACATGATGTATTAGGTGAA
GGGTTTACATTAGATGAATTTAAAAAACCTATTGAAAGGTAATAGATGATAAAAGAGAGG
TCAGAACAAATTTGTTCTGACCTCTACTAATGATTAATCACTATTTCTTGCCATCATGAA
GAATCTTAAGAATTCTGCTACTGCTACTGCTGTTGCTGCTACATATGTCATAGCGGCTGC
TGATAGTACACGTTTCGCATGCTTATATTCTTCAGCATTCACAATGCCTAATTTCTCTAT
TTGATTCATCGCACGGTTACTTGCATCAAATTCAACAGGCAGTGTAACAATTGAGAATAA
TACAGCAAATGACATCAAGATGACACCAGCCCAGATTGCCATAGAACCAATTCCTCCGCC
TTGCTGAGAAATGCCAGTTAATACTGCTCCGACCATAATTAACAAGTAACTGAATGTTGT
TCCTAAATTTGCTAGAGGTAACAAAGCGCTACGTAACTTCAGCATACTATATCCAGTCGC
ATGCTGAATCGCATGACCAACTTCATGCGCAGCGATTGCAGTACCAGCAACACTTGGCTG
TCTGAAGTTAGAGGGACTAAGTACGACAAGCTTCTTTGATGGATCGTAATGATCTGATAG
AAAGCCTTCGCCTTCTACTACTCTCACATCTGTAATACCATTCGCTGCAAGTATTTCCTC
TGCTACTTGCTGTCCTGATTTACCACTTGTAGATTTCACCCTGCTGTACTTATTATAAGT
TGATTTTACTTTATACTGGAAATACATCGGCACCAGCATAATAATAATAAAATAAAGAAT
ATAGCTCATCAAAACACTCCTTAATAGATTTAATTTCATTCTAATTTATTGGTCAAAAAT
AATCAAATAATTTATCTCTATTCAAGATAAATAATAAAGCAAAACTAAGCACTGATAACC
AGAATGAAAAATAACCAATATGCTGTATATAGTCGGATAGCATACTGTAAACCGGATACT
GCATATAAACATAGTCTATGACATCATTATGAAATACCCATATTGATGCTATTCCGATTG
ATAATAAGCTGACTCTGAATAATGGAACAAATAAGAACGCCTGTATTGCCATAACTGCAT
GTGAGATTACAAGCATCATTCCCATCGCCGTGACATCATCTAGCGTAACAAAGACGACAA
TATTCATAATGACCGCCCAAACGCCATATTTTATTAATGTAACGAAAGCAAGGACTTCAA
TTATCGGGAGATGCTTATTCATCAATATTGCCGTCAGCGCAATCACTAAAAATAATGATG
CAGTCGGACTATCAGGAACAAATGGTATGAAATACCATTTCGTCTGCTGAAGTTGACCTA
AATACCAATAGTATCCATACACCGTACCGACAAAATTGCATAATATGATAAATGTGAGAA
ATTTTTTATTTTGTATCCAATAATAGTATTGTGACAAGTGATCACCTCATAAAAAAAGAA
TCATCTAGAATAAGATGATTCTTAAAAATATTATTTTTTCAATGGTTTTCCGTTCTCGTC
AGTTTCTTCTAAACCTTCGATAAACTTACTTACTTCATCAATCTGTTCTTTCGTTAAAGT
ATCTTTAAATGAAGGCATTGCGCCACTACCATTTTCAACAAATCCTTTAACACCTGCTGC
AGGCAGATTCGATTTAACCAAGTTTGGACCAGCGCCACCTGTCAATTCTCCACCGTGACA
TGAAGTACAGTTAGATTTAATAATCTTTTCGTATGTTGGGTCTTTCTTATCTAAGTTCGT
GAATACGATTTTACCTTGTGCAGCTTGTTTCTTCCAGTCATGGTAATGTGAAGATTCCCA
AGTTGTATAGAAGATGATGGCTACCGCTAATAACATAAATCCTGAAGCTAATGGACGCTT
ATTCCATTTACGCTCTGGTCCACGATCTAACCAAGGTGCTAACATTAATGCACCAAATGC
AATACCTGGCATAACGATCGCGCCAAATGTATTAAATGGTCCTGAAGCATACGTATACTT
TAAGATTTGGTATAAGAATAAGAAGTACCAGTCAGGTAAAGGTGTGTATCCTGTATCTGA
AGGATCCGCGATACGTTCTAATGGAGATGGATGCGCTACTGTTAAACATAAATAAGCAAC
TAAGAATACCGCACCTGTCATCCATTCTTTTAATAAGAAATCTGGCCAGAAGCTTTCTGT
TTTACCAGGAAATTCTGAATAATCTCGATTTAACTTTGGTTTTTCATACGATTTAATACG
TGAATCACCAACAAATTTCATCCCTTTTCCGCGATGCATCTGTATAACCTCCTTTTAGAA
TATTCGTGTTTATAGTGGCCCCGAAATACCTTGTTTTCTAATCATAATAAAGTGAGCTGC
TAACAACGCGAATAAACATGCAGGTAAGAAGAATACATGAATCGCGAAGAATCGCGTTAA
TGTCTGTGCTCCAACGATCTGTGGGTCGCCGGCTAATAAAGTTTTAACCCATGGCCCAAT
GAATGGTACAGATTCTGCAATTTGTAGACCTACTTTTGTCGCAAATAATGCTTTCATATC
CCATGGTAATAAATAACCTGTAAACGATAATCCTAACATTACGAAGAAAATTAATACTCC
AACTAACCAGTTTAATTCACGTGGCTGTTTGTATGATCCAGTGAAGAATACGCGTAGTGT
ATGTAAGAACATCATTACTACTACTAGACTCGCACCCCAGTGATGCATACCACGTACGAT
AACACCTGCAGCTACATCGTGCTGTAAATAATAGACTGATTTCCAGGCGTTAACAATATC
TGGTACATAATACATCGTTAAGAACATACCGGATAAAACTTGTATTACAGTAATAAAGAA
TGTTAATCCACCAAAACAGTATACGAATGCAGAAAAGTGATAAGCAGGGTTAACATGCTC
AGGCACCTCATGATCTGCGATATCGCGCCAAATTGGTGTAATATCGAGTCTGTCATCGAC
CCAATCATAGATTTTATCGATCATTTTGTCCCCTCCTATTTCACTAATTCATTTTCGTGT
TTTTTACCGATTGTTAACATTCCGCCTTTTTCTCCAACTTTATATTGGTCCAAAGGTCCA
AGCGGCGGTGTACCAGGAACATTCTTACCATTCTTCTCATAACGACCATTATGACATGGA
CAGAAGAATTGGTTTGGATTACCTTTATCACCATTCCAAGATACTGTACATCCTAAGTGT
TTACATACAGGAGATAAAGCAATAATTTCATCGCCTTCTTTATATACCCATGCAAATTCT
GTTACTTCACTCGTGTACCATGCATCTTTTTGTTCGAATTTAAAGTCAACCTTTGTCGGC
TCTTCTTTAATTTCCGAAACTTTTACGCTAGTAGTGATCATATCTCCAGCTGCACCACTT
TTAAATACTGGATCTAATGCAAAACGACCTAAAGGCATAACCATACCAGCAGCCATAAAT
GATCCAACTCCCATTAAGGAATAGTTTAAAAATTGGCGTCGTGTGACACGTTGGCTCATT
TAATTTTCCCCCCTCTAATGCGATTCTTTTTATAAAAAATATACTAGGACATATCAATTT
TAGCCTATAAATATAGCTTGGTCAATAAGATGTCACAATTTAAGTACTAAAATTGTCATT
ATTTATTCCAAAGTGTAATAATAAATTTCATCAAAGATTTAACGTTGTCCTGAATAAATT
CCTGCTTCATCTCATTATCCATCGATGCTAACGGAATAATACTCACTTTATGGACATTAT
CAGCATCAATTTGTAATGTTTGTGGACATACGACAACGATATTCTTGAATCCATATTCTT
TAAGTTGTGTATCTATAAGACCAATCGGATCATAGTCACCTAAAATTTGCACTGGAGGCA
ATACAAGGAGACGTCCTTTAAACTGTTGTTCAGCACCTAAAGTTACATATTGAATCATTT
CATATTGATCTGCTATATCTAAAAGTCGAGAAGTATAGTTTGCCGGTATTGCCGGGATGA
TTGCAGTATCAATATATTCTATCTGATCGTTCAGCAACATAAGATCATTATGATTAAAAA
GCATTCCTATTCTCCTATCATGTGTAATAATTGTATCAATTGATTAAATGTATATTTGTC
TTTATTCAATAAAGTATCTTCAATCAACTGCTCGATATACTGTTTAATTTCTTTTTCTAC
AGTTTCATTGTGCTGTATATAATGAAGCTTCTCCTTAATCTGGCTGTATTCAGAATTATC
TAATGATGCCACAAAAAACCTTAACTGTTCTTTAATCTCGATCTCAAGATATTTGTTATC
GTGCGGAAATACATCAAGATAAATATTATGATCTAACGATAATAAATAGTGAAAAATAAC
AAATGCATCAGTGACAATTCCGTGAGCAAGTACGAGATGACATTTAAAGTCCGGATAGAT
AATCAGACGATTAATAAATGCATCAGCTCTCATAATATGAATATAGGAGAGTATATCATC
TCGATCTTTTAATAAGTTTAATATCCACACCGTGTTCTTGTTATCAATATTATGATTGAG
TAGCAGATATCTTATATAGTTTCTGCGGTCATCGACAATATTAGTATGCGTCATCAAACT
CCGAATCCAGACTTATAATTATTTTGTAGAGCTGTTCACTACGCATTTGGTCCGCAATTT
CTCGGCTATAATAATAATAATCTTTCAGGAAAGAAACATTTTCATTCAGACTATTGTAAG
CTTCTTTATAGAAATGCTTTGCTTCTTTATCTTTTTCCAGCTGTTGATAGCTATATGCTA
AATGCCATAAAATCTCTGGATCAATATCCTCTTCGTCAATAACAGTAAATAACTGGACCA
TCTCTTCATATAGTTCTTCTTTGCGATAATAATCTGCTAATACTAATCCCGCTTCAGTAT
AAGAAGGATCAATTGTTAATGCCTGTATTAAATAGTCCTCTCCTTTTTCATTATGCATTT
TAATCATGATACGTCCTGTATCAGCAAGCAGCTCTTTATAAAATTCATTTAATCGTATCC
CTTGCTGACCTACCAAAATTGCATCTTCATATTTGCGTTCACTTTCTAGCAGCTCAACTA
ATAACAGATATGCCTGCATAAAATCAGGATCTTTGTCCAGTAAAGACTGCAGTGTCGATA
TTGCTCTATCCATCAGACCAGATTTTTGATAGCTAATCGCCTTCTTGAAGAAATCATCGC
TCGTATAATCTTTTTCATCTATTTTCTCATAGTAAACTACCGCCTGATCGTAATCACCGG
TCTGTAATAAGCTATCTGCAATCCTTAAATTCAAATTAACATTGTTAATTTCATCAATAC
CACTGTTCAATAATGTTTCATAGTTTCTTACAGCTGGCAGATATTGCCCGTCAAAGTAAT
AGAGTTCTGCCAATGCAAAGCTGAGCACTGGATCTTCACTAGACAGTTCATAAGCTTCTT
TCACCTTCTCTATTGCGACTTCTGGCATATCCTGCTGTTGAAAGATATCCGCTTCAAGCA
TCAATCTTTCTATTGTTTTAGGGAGTCCATGTAAAATCATTAACGCCTGATCCATATCGT
TCGTATCGATCAGACTTTCGATATAAAAGCTTAGAACCTCAGGCTCATCGGGGTATAGTT
CAAACAATCGTTCAAATACAAGTTTACCTTCTTGTACAATTCCAAATTGCATGAGGGTCG
TACCCAGTTCAAAAAGTGCATCATGATCATCTGTAAATAAAGCACTTTTTACATTATCGT
TCAGACCTTCTAGGTGCTGCAGATGAATCTGATCGATTAATTGATTAATATCCATTATAA
CTCTCCTTTTAACTGCTTAATATGTTCTATGAAGCTCGGATATGAGATGTTTACCGCTTC
AAATTGATTAATTTCGATTTCTACCGTTTCAAGTAATGCTGCAACTGCGAGCATCATTCC
AATACGATGATCGCCATAAGAGTCAAAGGTATCACGTGTACGCTCATCCTTCACTTTACC
GTAAACGACCATACCATCTGTTGTTGGTTCTATCTTGTAACCTAATGCATTAAGTTCAGA
CACAACCGTATCAATTCGATTGGTCTCTTTCACCTTCAGTTCCTCTGCATCTCTTATCTC
ACTCCTACCCTGTGCATGTGCTAAGAGTAATGCAATCACAGGTATCTCATCTATAAGCTT
TGGTATTAATGAACCTTCAATCGTAATTCCAGTCAGATTATGCGTATATGAAACGAGGAT
ATCACTTACAGGTTCTGTCTGTTGTGCTTTGACAATAACTTGAATATTACCGCCCATCAT
CTTGACAACTTCTAGAATACCACTTCTCGTTACGTTCGTTCCAACATCATGCAAAGTAAT
CTTGCTGCCAGGGATAATCAATGCAGCAACAATAAAGAAAGCAGCCGATGATATGTCTCC
AGGAATATGTATATCATTCATCTTAATGTCATGTATACCATTTGGTTTTAACAGGATTGT
TCTATCATTAACCTCAATATCAATATTGCTATTTTTAAACATTAATTCCGTATGATTTCG
AGAGATGTCTTGTTCAGTGATGCGCACTTCATCATCTGCATATAGACCGGCTAGTAATAT
CGCACTTTTTACTTGTGCGCTTTTCACAGGCATCATATAGTTTATTCCCTGTACTTTAGA
AATATCTCCATCATTGATAATAATCGGCGTAAACTGATTATCTCTTCCTTTAATATTTAC
CCCCATCTCTCTTAAGGGTTCGATGACGCGCCCCATCGGACGTTGCCCGATGGATGCATC
TCCATCTAATACCGTTTTAAACGGAAGACCTGCAAGTAAGCCACACAATAATCGTGTCGT
AGTCCCTGAATTTCCAGTATAAAGGATTTCAGCAGGCTCACGAAACTGCTCATAGCCTGG
TGAATCAACGATAACGTTATCCTCTTCTATTGAAATCTGAACGCCTAACTTCCTGAAAAT
ATTAATTGTTGAAACACAGTCTTCACCCAATAATGGTTTCGATATGACCGTCTTTCCTTT
ACTTAAACTCGCAAGCATAATTGCACGATGCGTTATCGATTTGTCACCTGGAACAGAAAC
TTCTCCTGTTAATGGTCCATTATATTTTAATTTCACAACAGTTCACCTTCTAGCTTTCTT
AACCTCTCAAATGCCATCCTTAATCGTTTAACATCTACTTGTTCTACTTTATATCCATTA
TTTTCATAGTACAACACAAAATTAATTTCGTTCGCTTCATTCTTCTTATCCTGTCTCATA
AGCTCGTAATATATATCAAAGTTATCATAGGCTAATTTCTTTAACCCGAGACGGTGCATC
CAGCGCATGAGTGATATGATGTCGCTTTCAGTAACATCACTTAAAAGTAACGCATAAATC
ATACCATGCATGACTGCAATACCATGGGGTAACTTATGATGAAATTCAATTGCATGTCCG
AAAGTATGTCCAAAGTTCAAAAACTTTCTAACACCTGATTCAAATTCATCATCATGGACA
ACTTTCATCTTTGTCTGAATACCAAACGTTATCCACTTATCAATCGCATGCAGTTCACTC
AAACAAGCTTCATCTTTAACATCATGCATTATTTCTAGTACAGTCTCACTTTTACTGATA
TGCCCATTAGCATTGAGTAATACGTGTTTAATAATTTCAGCAAAACCACTTAACTTTTCG
ATTTGTGATAACGTTTCTAAAAAATCCAGATCATAGAGTACCATATCAGGGCGTTTAAAT
GCACCGATTAAGTTCTTACCTGAGCTTGCATTGATTCCGGTTTTACCACCAATCGAAGCA
TCATGCGCCAGTATCGTCGTCGGTACTTGAATAAAATGAATGCCGCGTAAGAGCGTCGCT
GCAACAAATCCTGTAAAATCACCTGTCGCACCTCCGCCAATTGCAAAGAGACAACTGTGT
CTTGTTACGTGCATCGATAATAGCTTTTCTACTACCGTACTGTAATGATGCATTGTTTTC
ACTTGCTCGCCACCTGGAATCAGCAACTTTAAGATGGAATGCTTGTTCAAGAACAAATCA
ATTTTCTGTTGATGCAACCGATATACTGATTCATCTATCAGTGCGATACGTTTATCATAA
TAATTAAAATCATAGTCTTTATTTAATACATTGTATTCTACAAAAATATCATAATTATTG
TCATTATAATTCGTCGTTAACTTCATATATGCTCCTTAATAATCAAGGATTGCCTGGCTA
TGCCGTGCAATATTTTCTTTTAGCTGCTCTAGATCATTGCTCTGGAATTCATTCAATATC
TCTTTTGCCAGTTCAAATGCAACCGCATGTTCACAGACAATGGAAGCTGCAGGTACAGCA
CAGCTATCACTGCGTTCGATTGAAGCCTGATATACTTCCTTTGTATCAATATCAACAGAT
TGAAGTGGTTTATACAACGTCGGTATAGGTTTCATTACAGCATTCACTATAATCGGCATA
CCATTCGTCATGCCACCTTCAAATCCTCCAAGACTGTTAGTCATCCTAGAGTAACCACTG
CCCTCTTTATAGCTGATTGCATCTTGTACTTCAGATCCAGGAAGATGCTTCATATCATAA
CCTACGCCGAAACTCACAGCTTTAAATGCATTGATACTGATGACGGATTGAGCAATCTTA
CCATCGAGTTTACGATCATACTGCACATAACTTCCTAGTCCGACCGGTACGCCTTCAGCA
ACCACCTGTACTTCACCACCGATGGAGTCCCCATTCGACTTTGCTTCGTCAATTTTATCA
CGCATCGCCTGGGCCACGGTTTCATCAATACAACGAACGTCATTTATGTCGTTTTTCGTC
TTAATCTCATCCAGAGTATATTCACCATTATCTCGTGCGCCACCAATCTCTATGACGCGC
GAATAGATACTTATCCCTAAAGATTCAAGCAGCACCTTACACACTGCACCGACAGCAACA
CGTGCAGCAGTCTCACGAGCGCTTGAACGCTCCAGAACATTACGTAAATCTCTATGACGA
TATTTCATACCACCAACTAAATCCGCATGACCCGGTCGCGGCTTTGTAATCTTACGTTTA
TCTGGTGTCATTTCTTCACTCTCTTCTACACCCATAATCTTAAGCCAATGTTTATGATCA
TCGTTAATCACTTCGATTGTGATCGGACTGCCGAGTGTAATGCCATGGCGTACACCCGAG
GTAATCACGACTGTGTCCTTTTCAATCTGCATACGACGGCCACGCCCATAGCCGCCCTGA
CGTTTGAACATCTCCTTATTAATCATGTCACTTGATAACTTCATGTTCGATGGAATACCT
TCAATAATCACAGTTAATTTCGGACCATGTGATTCTCCGGCTGTTAGAAATCTCATATTA
AAACCTCACAATATATAATAAGTATTATTATAACGCACTTACAATGATATTTATAACCAA
AAAGAAAAAGGTCAAGACAAGTATGCCTTAACCTAAGTATTTAATCGTTTCGAATTAGTA
CACCCAAGCAGATGTCACTAAGTCATAGGATAAAATTTCTTCTTCTTTAAACCATAATGC
GATTTCTTTGTCAGCTGATGCAACGGAATCTGAACCATGGATGATGTTTTTACCAACAGT
CATACCAAAGTCTCCACGAATTGTTCCAGGAGCACTTTCAGCAGGGTTTGTTTTACCTAC
TAATGTACGTCCGATTTCAACAACGTTGTCACCTTCAAGTACCATTGCAAATACAGGTCC
TGAAGTAATAAACTCCACTAATTCGCCGAAGAATGGTTTTTCGCTATGCTCACCGTAATG
TGTTTTAGCTAAATCCTCTGACACTGTCATTAATTTAGCACCTACAACTTTGATACCTTT
GTTTTCAATACGTTTTACGATTTCTCCGATAAGACCGCGACCTACACCGTCAGGTTTAAT
CATTAAGAATGTTTTTTCCATGGTTATCCCTACCTCTTTTAATTTAGTAAATCCTTAAAC
AGTTTAACATTGTAAGCGATTTCTTGCAATTGCTAATAGATACGTTTCAACATTTTTTCA
TGAATTTGTATTAAATAGCTTTTGATGTTACTGTCTGGCAGTTGATCTAGATGAAATTTC
GCTTTATCACCGTATTTTCTGCTCAGTACTTCCGAAGAATGTACACCATATCGTTTCACC
TGTTCAATGATATAATCAAATACCGCTTCATCTGAAGATTGCTGTAATTGCATTACGCTT
TGTTCCAATCTGTAATCCTCATGCTGATTTAATACATCAATCGCTGCTATAAGCGGGTAG
GTGACGTGCCCATTTCGGATGTCACTTCCGACCGGTTTACCGAGTGTCACTTCGTCACTT
GTATAATCCAGGATATCATCGATAATCTGGTAGCTCATACCAATGCAGTGCCCGAACTGC
TTAACATGATAGGTTGTATATGAATCAAGATTCGTACTCACAGCCCCTAGATGGCAGCTT
GCTTCAATGAGAATTGCAGTCTTACGATTAATGCGTCTTAAATACTCGGTGAATGTAATC
GGATAGTTAAAGCGATCTGCCATCTGATCAAATTCACCGAAACAAACTTCTAATATTGTT
TCACTGAATATTTGATGATACTGTGAATCATTAATTTCTGCAATATTCTCTAATGCGCGA
GCCAATAAGAAATGTCCTGTTCGAATTGCTGTGTCCTTGTTAAAAGCCATATGCACAGAA
GTATTGCCTCTACGTTTATCACTATTATCTATATAATCGTCATGAACAAGGCTTGCCATA
TGTATAAGTTCCAGCGATACAGCTGTACGAATCAAATGTTCTTTTTCACCCTTAGCTAGA
AATCCGCTTAACAATACAAACATCGGTCTCACGCGTTTACCGCCAGAATTTAATATATGC
ATAGAGGCATTGGTGATCACTGTAGATTCACTTTGAATTAACGTCTGTAATCTCTGTTCG
ACTTCATATATATATGGTTGTAAAAATGCTTTATAACTCACAGCAATCATCCATTCTAGT
TTTCTTTTGGTTTGTATGCGAGATGCATCGCGCTTACGCCACCTGTAAAGCCTTTGAATT
TAATATGTGTAAAGCCTGTTTCAGCCATTAAATGTGCTAACGTGTACTTATCCGGGAATT
CAAAAGCACTTTGCTGTAACCAGCTGTATTCTTTCATTGATTTCGCAAAAACTTTACCAA
AGAAAGGCATAATATATTTAAAATACAGTTTGTATCCTTGTTTAAATACTGGCATCGTCG
GATGACTTGTTTCTAAGACTACAATCATTCCTCCAGGTTTTAATACACGATACATTTCTT
CTAAGCCTTTCTTGTAATCCGGCAGATTGCGTAATCCAAAGCCAATTGTCGTATAGTCAA
ATGTATTGTCTTCAAATGGTAAATCCATTGCATTACCATGAATAAGATTAACATTTGCGA
TATGATCTGTTTTTTTGTGCGCGACACTTAACATATTGTCACTAAAATCCAGACCTGTAA
CGTGGCCATGACTGCCTACTGCCTGAGACATCTGTATTGTCCAGTCTCCTGTACCACAGC
ATACATCCAGCGCTTTTGCGCCTTTTTTAACCTTCATCTGTTTCATCGTATATTTACGCC
ATGATTTGTGCTGATTGAAACTTATTATATCGTTTAGTCGATCATATTTCGTTGATACAT
TTTGAAAAACATCATGCACTAATTCACTTTTTTCTTGTCCGTTTAGCTGTTTACTCATAA
GCCACCACTTTCTCATCATTCATATAAGGTTGTACAAACATATAATGAATTTCCTGATCT
ATTTCTGTTAATCTATCTTGTTCAGTTATGGTTAATCGTAATTCTTTCAATTCATTAATA
CGCGTGACACATCGCGTTAAAACTTTAAAGTCATCTTGTAAAAACGGCTGTGATAAATAA
CGATAAAACAATGCACTTAATATGTCGGTAGATAGCACAAGCCTGTCCTTATTATCGTCA
TTGATTACACTTTGCATACGCATACTTGTATCAATAACAACGATTGCACTTTTGACATTG
TCATCTACTTTAAGATTGCTGACAATATCGATGATTTCCTGCTCAAAGTCGATCATCTGA
AAATAAGTATATCGTTTTTTTAACTCTTTAATCTGATTTTCTAGGTTAACTAAATATTTC
ATTGCCATACCTCAATTTTTGTCCTTCCATTATTATAACGATAATTCATAAAAAATGGTA
TAAGAACAAATAAAAAAAGCCCATAGTGGGCTTTAGATGCAATTATTTCACTGCATCTTT
TAATGCTTTACCAGCTTTGAATGCTGGAACTTTGCTTGCTGGGATTTCAATCTCATCACC
AGTTTGCGGATTACGTCCTTTACGTGCAGCACGTTCGCGAACTTCAAAGTTACCGAAACC
AATTAATTGTACCTTCTCACCATTAGATAGTGATTTTTGAATTGATTCGAAAACAGCATC
AACTGCTAAACCTGCTTCTTTCTTAGTTAAGTTTGCACTATCAGAAACTGCATTGATTAA
ATCTGTTTTATTCATGTCAATTCACCTCCCCAACATTATGTAAATGATATAAAATATCAT
TCTGTTATGACTTTAACACAATAAACGCTGTCACTGCAACGGTTATTGTATATTATCAAC
ATTTTTTTAACGTTGTACGGTTTTGAAAACGGGTTCATTCTTATCATCTACAGTATAAGG
TACTGAATAAGCAGGCAATATTGGATTGTCCTGATAGAGAATATATCGGATATCCTCCCC
CTGTTTTACCTTATGTTTCTGTAATGCACGACCCAGATCAAGGGAGTAATCTATCTTAAA
TTCGTTACCCCCGTTGATATAGATAGGTAATGCCTCGCCTGAATAAGGGCTCTTCACTGT
CGGATATTGATCAAGACCGTACTTCTTATAGTCGATCTTATAAATGTTTGGGCCTATCTT
CTTTCCTAAAGCCAATTCATTCGATTTCGTTTCAAGTCGAATTCTTAAATTTTTTAAAGT
ATCTGATGTTCTAAGATCTACAAGCATCACCTTAGGGTTTTTATCTACATCCATCATCAC
ATACTGATAATAGCCACCCATTTCAAATGATGATCCTGGTAACTGCGAAAGATATTTTGG
TTTTAACTTTCCAAAATCAATTGGGTGCTTCAAATAGATTTCATAAGTCTGATCCCTATC
TTTCAGTGGCAGTAATCCACCGGTATCCTTCTGATAACTTTCAACAGCATTTTGAACCAT
GTTCAGCTGATCTTGAGGTGCGACTTGATTTTGTTCAAGCGCTTCTTTAGGATACATACA
CCCACCGAGCAGCAAAGAAACCAGTAATAATAATAAAGATTTACGCATGACTAGAACCAC
CTAACACGACAAACATGAGCAGTGCACTTATAAGTAATGCTGCATATGCAAGAAACGTAA
CAATCATATTCAATGGTTTATTAGCAATCTTAAACCTTGCGATATAAATAAGCATCATTG
CAAGAAGCATTAGCCCAAGCGAATAAAATGATACCCACATTAAATCCATTCTAGAAATAT
TAAACATAGTCTACCTCTATTCGTTCGTTTTTTCTCTGTTCATCAGATTCTTAACTCCTT
CATTGACATCAAGACCTTCAAATAACAGCTTATATAGTGATTGTGTAATTGGCATCTCAA
CTCCAAATGCCTGCGCCATTTCGTTTGCAGCTTGTGTCGTACGGACCCCTTCGACGACCA
TACCCATTTGTGCCAGCGCTTCATCGAGCGAAGCACCTTTACCAAGCATATTACCACATT
TCCAGTTTCGTGAATGTACTGATGTACATGTCACAATCAGATCACCAATCCCTGCAAGAC
CAAGAAATGTTAATGGATCTGCCCCCATCTTCGTTCCAAGGCGTGTGATTTCAGCGAGAC
CACGTGTCATCAAGGCTGCTTTAGCATTGTCTCCATAGCCAAGGCCATCTGTGATTCCAG
CTGAAAGTGCGATAATATTCTTAAGCGCACCTCCAATTTCGACACCAATCAGGTCATCAT
TTGTATAGATTCTAAAATACGAATTCATAAAAATATCTTGTGCAATCTGCCTAACCTGTT
TATCGTCACTTGCTACAGCAACCGTTGTGGGGTGCTTAAGCGCAAGTTCTTCAGCATGAC
TCGGCCCACTCAGAACACCGACACCTTGAAACTTCTCAGGATCCATCTCTTCAGTTATCA
TTTCAGAGATTCTTTTAAATGTTGTGGGCTCTATCCCTTTAGAAACATGAATAAAAATTT
TCTTTTCATTCGCAACCTCATTAATCTGCTGTATTACCGAACGAATCGCTTTCGTAGGAA
CAGCTATTATGATTATCTTAGCATGCAGTACTGCTTGCTGAATATTTGAAGTTGCTTTCA
GTGCATGGTGCAACTGAGTGTCTTTAAGATACTTTGCATTCGTATGATGTGTGTTGATTT
CATCAACGGTAGCCTGAGTCTTCCCCCACATTAAAACGTCATGTCGATTCTCTGAAAGTA
CATTCGCTAGTGCGGTACCCCATGAACCTGTTCCGATTACTGAAACTTGTAGCATACAAT
CACTCCTAATTTCTCTTTCTTGCAATTAAATGTAATGGTGTTCCTTCGAATCCAAAGGCT
GCACGAATTCTGTTCTCTAAAAATCTTCGATATGAGAAATGCATCATCTCAACATCATTG
ACGAAGAATACAAAAGTCGGTGGTTCAATCGCAACTTGTGTCGTATAGAAGATGTTTAAT
CGACTGCCCTTATGGGTCGGTGTTGGATTCATCGCAACAGCATCAGTGATCACCTCATTT
AGCGTACTGCTTTGAACTCGTTTACGATGGTTCTCCCCTGCCATATTAATTAGCGGGAAC
AATGTATTCAGACGTTTGCGCTCCTTTGCAGAAACAAAGGCAATCGGTGCATAATCTAAG
AACTGGAAGTTTTCACGCACTTTATCTTCAAACTTCTTCATCGTTTTTGAGTCTTTTTCA
ACAGTGTCCCATTTGTTTACAACGATAACAATAGCTTTACCTGCTTCATGGGCATATCCA
GCAATCTTCTTATCCTGTTCAATAATACCTTCTTCAGCATCGATAACAACCAGCACGACG
TTGGAACGTTCGATTGCTTTTAAGGCACGCAATACAGAATAACGTTCCGTTGCCTCATAT
ACCTTACCTTTTTTACGCATTCCAGCTGTATCGATCATCACGTATTCCTGGTTCTCGAAA
GTGTATACCGTATCTATTGCATCTCGTGTTGTACCTGCAACGGGTGATACGATAACACGC
TCTTCACCAAGGATTGCATTGATTAAACTCGATTTCCCCACATTAGGTCTTCCTATTAGC
GAGAATTTGATAACATCATCATCATAATCTTCTTCCTGCTGCTCAGGAAAGTGCTTTGCC
GCTTCATCCAGTAAGTCACCGATACCTAGACCATGAGATCCAGAGATCGGAAAAGGTTCC
CCAAATCCCAATGAGTAGAATTCGTATATATCTGCACGCATTTCGGGATTATCAATCTTA
TTGACACCTAGTACAACAGGCTTGCTTGATTTAAATAATAGTTTTGCAACGAAATCGTCT
TCATTCGTAATTCCGTCACGCCCATTCACCATAAAGATGATAACATCCGCTTCCTCAATC
GCAATTTCTGCCTGAGCACGAATCTGCTCCTGGAAAGGCTCATCACCCAGTTCAATCCCA
CCTGTATCTATTATATTGAATTCATGTGTCAACCATTCTCCGCTCGAATAAATTCTATCT
CTTGTAACTCCGGGTGTGTCTTCTACAATCGAAACACGTTCCCCGACGATTCTATTAAAA
ATTGTAGATTTCCCTACATTTGCACGACCTACAATCGCTATCGTTGGTTTTGTCATTTTA
TCTATCCTCTCAAATAATATCCTTATTATTTTAACATAGTTTATCATTTATTAATATTTA
AAAAAAAAGAGACAAGGCAAGCGCCATTGTCTCCTTTGAACTCTATTAAAGATTTAAATT
TTTAAGTTTGTCTCCAAAGACATCACCAAGTGTCGGTGCATCTTGATTCTCTTGATTTGA
ATCATTGCTCAAGTATGTAGTATCAAAATCTTCTACTTGTTCTTGAGTTGCTTTAATAGA
AAGTCCAATACGTTTCTCTTCTTTATTAATGTCTAGAATCTTCACTTTAACCTTTTGACC
TGGTTCAAGCACTTCTGACGGATTACCGATATGTTCGTGACTAATTTGAGAAATATGCAC
AAGGCCTTGTAATCCTTTATCAATTTCAACGAAAGCTCCAAAGTTTGCTAGACGAACAAC
TTCTCCATCAACGATGTCTCCGATACTAAACTTCTCTTCGATCGTTTCAAACGGCCCAGG
TAAAGCAGCTTTAATTGATAAAGAAACGCGTTCTGCTTCTTTATCGACGCTTAATACTTT
AACCTTTACTTTGTCGCCGATAGACAGAGCATCTTCAACCTTATCGATATGATCATGAGT
AACTTGAGAGATATGTACAAGACCATCTACTTCACCGATATCTACGAACGCTCCGAAGGC
TGTAATACGTAAAACTTCGCCTTCGATTACAGAACCAACTTCAATTTCATCAAGACGTTG
TTCCTTTTTCACTTTGTTCTCTTCAGCTTCGATGGCTTTGTGATTTAAGATTACACGGTT
CTTCTCCTGATCTAGTTCTTCAATCTTTAAAGTTAATACTTGACCAACGTAGTTTGAGAA
GTCTTCAATATAATTCGTAGAGATTAATGATGCAGGAATGAATCCTCTAAGACCGACATC
TACCACAAGACCGCCTTTTACAGCTTCTTTAACTTCTGCTTCTAGCGTTTCACCATTTTC
GAACTTTTCTTTCAATGACTCAAATGATTCAGATTCATCTAACTGGCGTTTAGATAAGAT
GTAATGACCATCTTCCTCTTTATCTTCAATCTTAGTAACAAATGCTTCAATTTCATCGCC
AATTTGAACGACTTCCTCAGCATTTTCAATATGTAGACTTGAAAGTTGACTAATTGGGAT
GATACCATCATATTTCGCGCCATCTAAGTTAAGGACGACATGTTTCTCTTCAATCGCTTG
TACCGTTCCTTTAACTTTGTCTCCTTCTTGAATTTCTTTAATCATTGCTTCGTTAAATTC
TTCTGTCATTATGGATTCCTCCTTGAAATTACAACTAGTGTTATTATAAACTTCTTACAA
ATTGAGGTGAAAGTCAAGAAATACGCTTTTTACATTGCACTTTTTGCTAATTCAATAATT
TGCGCTGTTACTTCTTCTATTGACTTTCCCGTTGTATCGATTTCAATAGCATCTTCTGCT
TTTGTCAGTGGTGAGATTTCACGTGTCATATCCAGGTAATCACGACGTTCAATATCTCTT
TTCAACTCTCCGAATGTTGAGGCAATACCTCTATTTCTATTATCAATCAAACGACGTTCT
GCACGTTCTTCTACAGAGGCTACCATATACACCTTTAGTTCGGCTTCAGGAATAACTTTC
GTCCCAATATCTCGCCCATCCATAACAACACCTTTATTCGCAGTCATATTCTGCTGAAGA
TTCACAAGTTTCGTTCTAACACTTTCAATGCTAGCAATCCTGGACACATTCAATGTAACA
TCGTGTTCTCTAATTCTATCGCTGACATCACTCCCATTAAGATAAATGCGCTGACCAGCT
CTATTGACCAGCTTTAAATCTATATGATCAACTAACTTATCGATCTCTGTTTCAGGCTGC
TCTAAATGTGCGAGTGTAATCGCACGATACATTGCACCTGTATCCACATAAATCATGCTT
AATGCTTCAGCAACACGCTTAGCAATCGTACTTTTTCCTGCTGCTGCAGGTCCATCTATT
GCGATATTTATCTTATTCATTTATATACCTACCTTGTTGTTTAATCTTAGTTATTTTATC
ATAGAGCTATATCAATGTATATTGGAGGACTAAAATGAAAAATATTCTCGTAATGCATAC
AGGTGGAACAATCAGTATGTCTGAAAATGCACAAGGTGTCGTCACAACGAATGACACAAA
CCCTATGTCAAATATCGAAATCATTCAGTCGATTGCAAACATTACTGAAAAACACCCATT
TCAAATCCCTTCCCCCCATATGACGCTTAAACATATGAATATATTAAGAAAATCAATTAT
CAATGAAATATATGAAGAGAACTATGATGGTATCGTCATCACACATGGCACTGACACACT
CGAAGAAACAGCATATTTTCTGGATTTGACCCTCAACGTTTCAATTCCAGTAATCTTAAC
CGGCGCGATGCGTTCATCCAACGAAATCGGGGCAGATGGTCTGTATAACTACATCTCCGC
AATACGTACAGCTTGCCATGATGATGCCAAAAACAAAGGCGTGCTTGTTGTGTTTAATGA
TGAAATTCATACAGCTATGAACGTAACAAAGACCCATACATCAAATACAAGTACTTTTCA
AAGTCCAAATTACGGACCACTCGGTATTATCACGAAAAACAATATTTATTTCCATCATCA
TCCATTAACACATCCCCCGCTGGTTAAAGTCAATGAAGCGATTAAAGTTGGACTCGTAAA
AGCCCATAGCGACCTAGACTCAGACTTAATTAAATTCTTCGCTGATCAAGAATATGACGG
GCTTGTTATAGAAGCGCTTGGACAAGGAAACTTACCGCCTTCTTCATTAGACGGCATCCA
GCATCTAATCGATAAAAATATCCCGATTGTCATCGTATCCCGATGTTTCAATGGAATTGC
AAGTGGTAACTATCAGTACGAAGGTGGCGGGTATGAGCTACAGAAGATGGGACTCATATT
CTCCAATAGACTTAACGGTCAGAAAGCGCGTTTAAAACTTATCATCGCAATAAGTAATGG
CTTAAATGATGCTCTTCTTGACGATTACTTCAAACGTTAAAAATACGCGGACAAATTATT
GTCCACGTATTTCTTTTTTTATAATATCATCAGCTATCAGTCCGCCGTGAAATTTTCCGT
TTTCAATGAATATCGTATTCGCGTCATTTCCTGCTGCGATCACCCCTGCGATATATAAAT
TGTCTATATTCGTCTCCATCGTCTCTTTGTCATAGAAAGGTGCTGTCCCGAATTCATTTG
TTATGAGTTCTATCCCCATATCACTTAAAAACGTGTAGTCCGGGTGATAGCCAATCATTG
CAAAAACAGTATCATTTTTGATTGCCATTTCTCCATCAGGGGTTTGAATGATCACTTCAG
AATCATTGATAGATGTTACATGACTATTAAAATAGAGTTTAATTTTTTCATGATTAACAA
GCGATTCGTAAAGAGGTAATATCCAGGGTTTCACACTCTTAGAATATGTATCACCGCGAT
ACACAGCTGTCACTCGTGCACCAGCTTTTTCGAGTTCGATCGCAGCGTCAATTGCAGAGT
TTTTACCACCAATGATCAACACATCCTGATCAAAATAAGGATGGGCTTCCTTGAAGTAAT
GCTGCACCTTATCTAAATCAGCACCCGGTACATCTAATGTATTCGGCTGCCCATAATAAC
CTGTCGCAACTGTAACGTAATTACATTTATAGTGTGCTTTAGTTGTCGTGATGATAAATT
CGTCTTCATGCTTCTCCACTTTTAGAACTTCTTCGCCAGAATGAATCTTTAAATCATGAT
ATTTCACTACACTTCTGTAATAGACAAGTGCTTGGTTTCGATGCGGCTTATGTTCTTCAA
CAATAAACGGAATATCACCGATACTCAATTTTTCGCTCGTCGAGAAAAAAGTCTGGTGTG
TCGGATAATTGTAGATTGCTTCAACGACATTCCCTTTTTCGATAATAATATTATCTATGC
CTTTCTTTTTTTGCTCTATACTTGCTGATAACCCACATGGACCAGCTCCAATTATAATAC
TTTGTACGTGTTTCATTTTTTTCACCTTTCTTAAATAAAAAAGGGCTCAAAAGAGCCCCC
TCTAGATTTCGTCATGTTCTTGTATATCGAGAATCTTAAAGCCATTGTTTTTAAGATACT
TTGTAAACTTCTTAATATTTTTATTATCTTCAACTTTAACAATCATTCTTCGATGCATCT
TATCTGTTTCATCAAACGTTACAAAAGAAATAGCATTTAACTTATACTTCTTCAATGCTG
AAGCAAGACGCATGATACGCCCTTCTGCATCTATTGATGTAATGGCAATACGCACACCTT
TTTGATTCATTCCAAATGCAGATTTAAACTGCTCCATAACATCAAATCGTGAAACCACGC
CTAAAAAATCGTTGCGTTCATTGATAACACTTAAAATCGGAAAATCTTGTAATGTTAAGA
AAGACTCTTCGAATAACGCATCATCTTTAACACTATATTCATCAAGAGGAAGGATATCCT
TAATCTTTGTGTTTTCAATGAATTCATCTCTTAATTTGGGTGTCTTCATAAAGAAGAAAT
GTCTAAAAATGCTATAACGTGTTGCTGTGCCAATATATTTTCCTGTTTCAACAACAGGCA
TCCCGTCAATACCATGGTGTTCAAGCTTGTCAAGCACACTCTTAACTGTGTCATCTGGAT
TTGCAACGTAACATTTTTCTTTAGGTATCATTATTGACTTTAAATACATAGTACCGCCCC
CTTTATTTTATTCCGGTATAACTAACGTCTGACCTTGTGAAAGATTATTGCCTGAAATCC
CATTTGCCTGTCTTATCTTTTCAACATTTTCTGGAGAGCCACTGCCATAGTATTTAATCG
CTATTCGGTAAAGATTCTCCTTCGCATTAACAACGTGTGTTGCCTGAGTTTGCTGATTGT
CTGACTGGTTATCATTGTTTGATGCGACTGATGGTTGCGATGCATTATCCTGAACTTCTT
GTGCTGCTTTTTCTTCTGCTAATCTTGCCGCTTCTGTTTCATCAGCAGCTTTTTGTGCTA
CTTTTTCTTGTGCCGCTTTTTCTTCTGCCACTTTTTCCTTAGCTGCCTTTTCTTGTGCTG
CTTTTTCCTTAGCTGTCTTTTCCTGTGTTGCTTTTTCCTGTGCTGCTTTTTCTGACGCTT
TTTCTTTAGCAGTCTGATCCTTAGCTTTGTCTGTTTTTTCTTCAGCAGTTTTCTTCTTGT
CGTTCGTTGCTACTTGTTCTGTATTATTATGTTTATTATCACTTTGAGAATTGATATAAT
TTGCAAGCAGCAACATAATTGGCAGTAGTATTAAAATCGCAGCAATCAGCGGAATAAATT
TCTTAAGTCCACTATTCTCTTTATCTTCTTGCTGTTTGTCCTTTGCAGGCTTTTCTTCCA
CGGTCTTTGCATTTGCTTTATTTACTTTTGCAGCCGCTCCTGCTGCCCCTGCTGCACCAG
CTGCTTTTTTACTGTTCGAGACTTGTTTATCAGTCTTTTTACTATTATTTCTTTTGTTCT
GTTTCTTAGCGCCAGCGCCAATGATACCTTCCTCTTTGTTATCGTCAGCTTTGTCTTCAC
GTTTCTTTCTTTCTTGTGAACGGCTACGACGTGAGGCTCCACGAGGCGGAAAAATATCTT
CTTCAGTTTCTTTTTTTGCTTCATATGTTTCTGAACTTACTTCTTCAGTTTCAACTGCCT
CTTCTTGTTGTCTTTCGATCTTCTGTTTATTCTTTTCAAATTCATCTTTAAAATCATTTT
TTGACACGTTTATCCACCCACTCATCAATTTATAGTCTATTCTTATTATAGACAAACAGT
ATTGCTTTAGTAAAGTATTACAGCTATAAAAATAACCTTTCTAAAATTAATGACACAGGC
TCCAGTTGAATACTTTTCGTAATACTTTCATATCTTTGTAAATCTGTAACTTTGCACTTA
TGACACTGATTACGTTCATAAAATTCATCTGAATTATTCGAAGATGCCTTCAACATCCCA
AAAAGTTCATGATGGAGGCAATTAATGCTATGCGCATACGCAAACATCTTTGATAATAAC
TGCTGTTGCTCATATTGGTGTGCCTTTATTTTATCAGCGATAACGTTGTTAGCAAACTTA
CGATGAAAAATATCAAGCTTTTCTTTCTTTTCTGCATCATAAATATTTTGCAGAGCATAA
TTGTGCAGATCAACTGTGTCAATAGCATCTAATTCGAGCAGTCTTGATGCTTGTGCAATA
TCATGATTGTTATATAGGAGTATCGATTGACAAGAGTGATGATCTCTTCCCGCACGACCA
ATTTCCTGAATAAACTGAAGGATTGATGCCGGGATATGATAGTGAATCACCGTACGGATG
TTCTTCTTGTTGATTCCCATTCCAAAAGCACTGGTTGCACATATTACCTGTACTTCGTCT
TCCATAAATCGACTCTGTACTTCAGTTCGTTCACTATAGGTCATATCTGCATGATATCTA
TCCACAATAAAATTTTCAGAAAGCGCTTGGTATATGGCATCGCATACCTTCTTTGATGAG
AAATAGATAATAGAAGGCCCACTCTCTCTAAGTACTTTTTGCAGAAATTTGAGCTTATCA
TCTTCATATACTTCATACTTATATAAATACATATTGTCCTTATTTTTGAGAAAGTCATGT
ACTTTCAATGACCTTCCGATAATCTCTTCGATATCAAGTATAATCTTTTTTGTTGCTGTA
GCTGTTAGAGCGATTACCTGTGCATTATGTCTATCAATCACTTCATTCACAAGTAAGTAA
TGAGGGCGGAACTGGAATCCCCATTGGGAAATGCAATGTGCTTCGTCTAGTACAACATGC
GTAAATTTTATATGAGAGAATAATGCTTCTGCAAGTTCACTTTGTAACCATTCAGGAGAA
CAATAAATAAATTGATAGCTATCAATTCGATGCGTAATTATCGAAAGTTCTGCACGTGAC
AGCCCTCCATGAATAGCTACAGCATTAATTTTACTCATTTTCAGCTGCATCACCTGGTCC
TCCATCAAAGCGATTAATGGGGTAATAACGAGTGCTCTTCCTTCAGTAAATACAACCGGC
AGCTGAAATGTGATTGATTTACCACTTCCAGTAGGCATCAGTGCTAATACATCTTCATTA
TTCAATATACTATCAATTATTATCCTTTGTTCCTCATTTAACTTTCTAATCCCAAAACGC
TTATTTAACAAATGTTCAATGGACATGATCGTTCCTTTCCATCAGACTGGCGTATGCAAT
GCCAATCTTCAGTTTGAAATAATCTTTAACCTCCGAATGCTCATAAAATGATTTTAGCTT
TCCATATGTTAACTGACTATAAAGATTAACAATTGTCTGCAGTTCATCCGCGTTAATAAA
ACGTGAGAATTCTACCGGGTAATCTTTAATCATCATTTCAATAATATGATCCTGGATCGT
ATGCTCTCTTAAACAAAGCAAACGAGCAGTTTCATTGATAGAATAGCTGTTAATCAGCTG
GTACGTTCTTGCCGTATTCTTATGCAAAGGCACCTTGTAATAAAGTTGATTTAATAGATG
GAATGATTCATTACGAAGCAGATGCAGTATATAGTTTTTCTCTGCCAGCAACTTAAATTT
CAAATGAGATGTTTCAATATTCAATAGTCGTGCCAATTGTTCATCATTCCTTGGATGTAC
ATCATGACCCGTTATTTTGTATACGAAATAGCTATGTTTAAATTTATCTTGGACCAAGTC
TACAAGTTTAAAGAAATCTAGCTGCAGAAGATTGAAGTCATGAGCTTTCGCCTGCATGAT
AACTTCTTTAACCCGGGACTGTACAATCAGGTTGTTCGAGACTGGCACATACCTATTTGT
GCCGTAACTCATTTCAGAAGAGGCCTGAATAAGTAGACTTAGCGTCTCAAAACTCATCTC
AGATGCAAGATAAAAATAAGGAAAAAGTATGTGCTCTCGTTGCTTATCATAATGGCTTAA
CATACTTGTGAATGCTTCAAAAGGATAACCAGGTGCAATCTCGTAAACAGGTAACAGATG
CTGCATTGATGCGTCAAAATATGTCTGCTGCGTTCTTGCTCCTGTTACAATATTCCATAG
GCTTTTTATAGATTTATCTTCACGATAATGTGTCCGTATGTAAGTTGATATAGAATTCAT
ATGCATCTCCTGAATCTTTTTGTTGAAAAACCATTAAACAATCACTAAAATAGTTATGTA
TATTGTTTATATATTTTATCATGAAATTGGTGGGAGGCGAAAATTTTGGCAGGTAAATAT
ACAATTGTTGATATGGATACATGTATTGCTTGTGGTGCTTGTGGTGCTGCAGCTCCAGAT
ATATATGATTACGACGACGAAGGTATTGCATACGTAATATTAGATGACAACCAAGGGACT
CAGGAAATACCTGATGAACTTGAAGAAGATATGATCGATGCATTTGAAGGTTGTCCTACA
GATTCAATCAAAGTGGCTGATGAATCATTTGATGGTGACGCACTGAAGTTCGAATAATAT
AACAAACCCGGACTATTACAGATTATTTTCTGTAATAGTCCGGGTTTTTTATGTTGTTTT
AGGCAGTACATTGAGCAATATGATTGATAATATCGCAAGAAGTATACCTTTGATAATATT
AAACGGGATGATGCCTGCTGTAATAATTACCTTTAAGTTATTAGAAATATCACTGAAATT
CATTATCATACCGTAAAGCGGTAATAATACGAAATAATTCATAATACTCATTACCATCGT
CAATACGATTGTTGCGCATAAAAATCCAACAATTAAACGGTGCTTTTTCCCTTTTGTCAC
TGCATATAAAGTAAGTATCAATGATGTACCTGCAAGAAAATTCGCAACAGGTCCAACTGG
ATCTGCCATATTTATCAAGAAATTCAGCAAGTTCTTAATAACTTCAACTCCTATCGCTCC
AAACGGTCCAACAGTGAAAAGTGCGATAATCGCAGGAATATCACTTAAATCAATTGTGAG
ATATGGTGGTAAAAATGGTAACGGGAACTTTAAAAACATGAGTAAAAAAGCAACCGCACT
TAATAGACTCACCGTAATGAGTCGTTTTGTCTTATTAATCTGTGTCATTTCCTTCTCCTT
CTATCCATCTTACAAAGAGGAGGAAAACCTCCATCTTCTCCCATCCAGACTGTACTGTCG
GTACTGGAATTTCACCAGTTCAGCTGAGTAATCAGGTCGCGGACTGTAACCGCCGGTTCG
GAATTGCACCGACCCCGAAGATGAATGATATATTTTTTATAGTGTATATCTTACTTGTTA
TTCTTTGTATCGTCAACTTTTGGGATTGAGATAACAAATGTTGTACCTTTGCCGACCGTG
CTATCAACATTTATACTGCCATGATGACCTTCTACAATTGATTTGACGATAAATAATCCT
AATCCCGTACCATGTTTACCTCTCGTTCTAGCCTGATCCACCTTGTAGAAACGTTCAAAT
ATATTATCGATATGTTCCGGCGCTATACCCACACCTGTATCAGAAATTCTGATGATGAGA
TTCTCATCGTCTTCATCAGTATGAATACTAATTACATCTCCTGCAACAGTATAGCGTAGG
GCGTTATCAATAATATTGGTAATCACCTGAATCATCTTATCATAGTCTAGCCATGCTTTA
GAATGATGACTATAATGAGTTTGAAGTTCTGTCTCATGCTTCTCCGCCACATGTTTGAAA
TTCATTATAGTTCTTTCTATCAGCTCCTCTATGTCAGTAGCTTCTAAATTCAGGACTTGT
TCACCAGCATCAATTCTAGCTACATTCAGCAGTTCATTCACAAGACGATTCAGACGCTTA
GATTCGTCAAGAATAATATTTAGAAATTCATCCACATCAGACTTTTCGCTGACAATGCCA
TCTAATATGGCCTCTGTGTATCCTTGAAGCATTTGAATCGGTGTTCTCAGTTCGTGAGAG
ACATTTGCAATAAACATCTGCTTCATTTGATCAATCTTCTTCTCTTCAGTCATATCTCTA
ATGATAGCCACTGCTCCGTTACCTTGTTTTATTTCTGGGTTATCAACCGGAGAAACTATA
AGCACATAGTGCTTATCATTCGTTGTAATTTCATTATATATTGTATCTTCAGACTGCATC
ACTTGATTCACAGTATCACTTAAAGCTTCAATCTGCTGTTGGTTAATATCATCCAGAAAT
TTCTTTGCCATTGGATTTTGAAGCTGCTTCTCTAGATGCATATTGAAACTCAGCACACCA
TCCTCCATTGCATTGATTAATCTATCTCTCAAGTTTCTTTCAGAAGATATTCGGTTCATA
TTCAAGATAATATCTTCTTCCATCTTATTAAATGCAAGTGCAAGTTCTCCAATTTCGTCA
CGTGACTGAACCTTGATTTTCTCATTTCGCTCACCTCGTGCAAGTTTAAACGCCGCTTGC
TTCAGATGAATTAATGGTTTAGTTATACGTGTAGACAAGAAAAATGCAAATATTGTCGTC
AAAATTAGCAGTACGAGCGCAACTAAAAATATGATAATTGCAATATAGTTGAAAGCATCG
GATATCGTATTGGTATCTTGATAAATAAATATTGCACTTCCATTATATTCAAATGCCTGA
GAAGGGTATCCTACGAGCAGATATTCATGTTTACTACCTTGATATTCGACTTCAATAGAC
TGAACAACGGTCTCATCTTTTTTATACACAGCATCAAATGCTTTGTTCGTCTGAATTTCT
TTTAACATCAATGCTTTTAATGGATCCTCAACGGTCTTATGTTGATCCTGCTCATTAGTA
ATCAATATAAGTCCGGCGGGATTTTCAATCAGTTCTTTCACATAGTTCATTGCATCACTT
TTGTCATGCCGACTCATAAGGACGAGTTCAACTTTTTCTGCCTGCTGCTTTAATGTATGT
GCGGATTCACTCATCAAATAAGCATTAAAAAAGCTCATCAGTGCAACCGATAATATAATT
AAAACTGTGGTTACTATAAACAATATAGTTAACCACAGTTTAATGACGACACTATTGATA
TATTTCATCAGTCTCTGACCTCAAATTTATATCCTACGCCCCATACTGTATGAATCATAT
TTGCAGCATGAGGTGAGACTTTGTTTAATTTTTCTCTTAATCGCTTCACATGTGTATCAA
CTGTTCGTAAATCGCCATAAAACTCATAATGCCATACATCCTTAAGCAGCTGCTCACGAT
CAAATACTTTATCTGGGCTCTTAGCCAGAAAAAGTAATAGTTCATATTCCTTTGGAGTTA
AATTAACCTCCTTATTATCTGCAAGCACTCTATGTGCATCGTTATCTATCACTAGTGAAT
CAAAAACGATCAGATCTTTCGCATGCGCTTCCTGTTGTAAGAACATTGTTGATTGCGAAC
GTCTTAAAATTGCCTTTACACGTAGTACAACCTCTCGTGGAGAGAACGGTTTGACGATAT
AATCGTCTGCTCCAATTTCAAAGCCTTCTACACGATTATGCTCTTCTCCTTTTGCAGTCA
GCATAATAACAGGTGTAGATTTCTCTTCACGTAATCGTTTGCATACTTGAATACCATCCA
TACCTGGCAGCATGATGTCTAGTAAGATACAATGAAAGTTTTCACTTAGCGCTAGTTCAA
GCGCACGCTCTCCATCTTCCGCTTCTACAGTTTCATAGCCTTCTCTTTCTAGATACATTT
TAGCAAGTTTTCTAATTCTATCTTCATCATCAACTATTAAAATCTTTTCTTTCATATTAT
GCTCACCCTTTCATTATGCATAGGAATGGAGACCTGCAATGATTAGATTCACCGCAATCA
CATTAAATAAGATGATGCCGAGACCAATAACGGCAAGCCATGCTGATTTTTTACCTTCCC
AGCCCTTTCCTAATCTTAAATGTAGGAAAATTGCATAGAACAAGAACGTAATTAATGCCC
AGACTTCTTTAGGATCCCAACCCCAGAACCTACTCCATGCAATCTGTGCCCAAATACTCG
CAAATAATAATCCTCCAAGAGCAAATAACGGAAAACCGATGATGACAGAGCGATAACAGA
TTTCGTCCATTAATCTCAACGAAACTTTATTAGTCAAAGGTTTGATGACTGAAAAAATTG
TTCTGCGTGTGATGAGCCTGATTATCCCATAAAGGATAGAACCGATGATGATTGACCACA
CGACTGTATTTAATTTCTGTGCATTGATTACAGGTGGTAATTCGATTCCTGTGTCAAAGC
GTTTAACTTCTTTATAGTTTTCTTTCGTCCCATCAACTTTAACAACTGGTGTACTATCCT
TGAATGTAACTAATCCTGGTAAATGGTATTCAGCAACTGCATTCATGCCATTTTTGTCTT
GATAGAAATATTCTTCCTTATAATCAACAATACCTTTCATTACAATCGTTGTTAATATAA
ATGCTAAAACTAATACGATGAAATACATGACTACCTCAAGCCAGAATGCGTCTTTAGATT
TCTCTTTCGCATCAACATATCTCAGAAGATAGATCAATCCCGCCACTGAACTCACAGAAA
GGATACCATAGCTGATAGTTACAGTTATAACGTGTATCGCAAGCCAGTTACTCTGTAACG
CTGGAATTAACGGTGATACTTCTCTTGAAAACATACTTGCATAGACGATAACAAGCATCG
CAATCGGTAAAGAGAAGAGCGCAAGTATCGGCGTATGATAGATATAATTGATAACTAGAA
ATCCGCCTACCATCATAATCCCGAACATCGTCAAGAATTCATACATATTACTTACTGGTG
CGTGGCCCGCAGCAATCCATCTCGTGATAAAATAGATAAGCTGCAATACAAAACCAATCG
TTGTCAATAAGATACCCATATTTTCGTAGCGTTTCGATTTTGCTTTAATACTTGCTGAAA
AAGGTAAAATCGCTATTAAATATATAATAAATGCTGCGTATAAAGAAGTACTACTAAAAT
TTAATAAAGTTTCATTATTCATTCTTATCCTCCACCTCATACTTATCATTTACTTCTCGT
AAATGATGTTTATGTAACATCGTATCTATCTCGCGTTTGAATCCATAGTAGTTTCTGTTC
GTATGAGCTGCTAGCATCCCTTCATTCGTATTAATCCAGATTCTACGATGATTAATATAA
GACCCTATCGCAAGTCCAAATAGGAAAATTGTGAATCCTACAAATAATATAGGGAGTGTC
AGATCCTTCTTGACCGTTAAATATGTTATTGTTTTATTCGTCGCGTTGACAAATTTAACG
TCATACTGATTATCTTTCGATATATCTTGTGATGATCGGATTTTTAGCAGGCTGTACTCT
GATTTTTTTCCATCATTCACTTCAAAGACAAACGCTGGATTGTTCGGTAAAGGAGATTTT
GTTGCTAGTGCCCCATTCTCCGTAATTTTATCAAAATCAGGTGCATAGTTACGTAGGTGC
ACATTCAACGTATCGCTGATTTTATAATCATCGTTCGGATTATCGAGCTCGACCTCGAAG
TTTTTTCCGATTTGCTTACCTTGTTTATCTTGTACTTTAAAAATCATCGTTTTTAACTGC
GACTGATCAAAACTATTTTGGTAGAGTGCAAACTGACCAAACTTTACTGGATGGTTGACG
CGAATACTATCATCTTTTAGTTTTACAAGTTCTGGTTTACTACCAATAACTGATGAGTCA
GATTTATTCTCAAATAGCGTAATTTTTGATTCATAGTTTTTAGCGATTTTGTTCATTGTC
GCATCAGCTGATTTACTGTTTGTATTAGACATGGATTCTTTATCATACTGTTCAAAGATA
AATTGATTATTTTTTATGTAATACTGATTTTCAGTACCAGGAATAACTTTCGTCTCTCCT
TCTCCGACACCTACGAATTCATCTACATAAAACATTGGTACAAAACGCAGCATTGCTCCA
GCAAGCAGAATTATTAATCCAGTATGATTGATATATGGTCCATATCTACTGATTCTTCCT
TTTTCTGCAAGAATGAAACCTGCTTCCTCACGTACTTTATATTTATTGTCCTTCAATGTC
TCAATGAGTGACATATCTAATCTATCATCGTGCAAAGTGAGTCTTTGACGTTTAAAAAAT
GACGGATGTTTTTTTACTGTCTGTCTCGTCAACGATTTATGAAGCGGTATACCTCGATCG
ATACTTGCTGCAATTATTGAGAATGCAACAAGCGCAAGTAAGATTAAGAACCACCAGGAG
GTATAAAGATTATCAAAGCCTAATCTATAATAAATTAGTCCAAGTGTTCCATATTTGTCC
TGATAGAAGGTTGAGGGATCTTCCCCAACCGGAATAAAATACTGCTGTGGAAACATCGTA
CCAATTGCAGAAGCAATTACCGTCAATACGAGTAGTATAACTCCCGTCTTTACAGAAGCG
AAAAAGTTCCACACTTTATCTGCCAATGATTTATTTTTCGTCTTACTACGGATAGCCTGT
CCATCATAGCGCATTACATCAGCAATTTTCTTCTTATCATAATTATCGTTGATTAAGCGA
CCACAATTTTGACAAAGCTGTGTACCAGGTGGATTAATATGTCCACATGTACATTGAATT
GATTGGTCTTTCATTTAATACTGCACCCCTTTATGGTTGTACCATATCCATATATTTTTT
TATGTCTGCACGTGACATCTGCCCTTTATGGTGTGCCTTTATAATACCATTTTTATCTAT
AACATATGTATTTGGTAAGTCATTTGCATTATAGGCTCTCATCACATCTCCTGAACCGTC
AAGCGCAACCATTAACTCTACTTCTTCAGGCAGTTCGCTAAAGAACTGCTTTACTTGCTG
TGGTGAATCTTTCACATGTACTGTAAGCACTTCAACACCTTTAGAGTGATAAATTTTGTT
CATGCGGTTTAAATCAGGCATCTCTTCTTTACATGGGTTACACCATGTACCCCAGAAGTT
TAGGATAACACCTTTACCTTTATAATCACTTAACGCTACTTTTTCACCTTCTAAATTCTT
AAGTTCGAATAATGGTGCCTTATCTCCGACTTTCACAACCTTCTCACCATCTTTAGCAAC
ACTCACATATAATATAAAACCGATAGCCACTAATATCAGCAGCATTATTATATACTGAAT
CCACTTTTTCTGTGATTTTTGCATATAAACCCATTCTCCTTTTTGCAATATAATTTTTAT
TATAACATGCAAAAACACATAGTCTGTGGCAACTATGTGAATTTTGGACTACGATTTATT
TAATGCCATATTTCTTAAAGTCTTAACTTCATGGGGAGTTAATTCCCTTGCATCTCCTGC
ATTTAACCCTTTTAGTGTTAGCGGTCCATACTCAATACGTGATAGTTTAACGACTTCATG
CCCAAAATGAGCAAACATTCTACGGACTTGACGATTTCTGCCTTCATAAATAGTAATTTC
AACTAATGTCGTGTTTTTCTCTTTATCTTGAGACTTAACTTTTACAAGTGCAGGAGCAGT
TTTACCATCTTCAAGCATAATACCTTTTTCAAGTTGCTTTACTTGTTCACGCAACAAGAA
TCCCTTTAGTTTAGCAACGTATTTTTTCTTCATCTTATATTTAGGGTGGGTCATTTGGTT
TGCAAAGTCTCCATCATTCGTCAATAGGAGTAAGCCCGACGTATCATAATCCAGACGTCC
AACCGGAAATATTCTTAAATTGAGACCTGGAAAATAGTCTGTAACGACCTTTCTTCCTTT
TTCATCAGAAACGCTTGTGATGACACCTGTAGGCTTATGGAAAAGAATATAAATTTTCTC
TGGGTTCTCTAGTGGAATGCCTTCTACTTCGATAATATCACTTGGTTTTACTTTTGTGCC
GAGCTCGGTCACAGTTTGTCCGTTTACCGTTACTTTCCCTTCAGTAATCAGCACTTCAGC
TTTCCTTCTTGATGTAACACCACTCTTTGCGATTACTTTTTGCAATCTTTCTAACTGTTC
ATTCATAATTCATCCTCCGTCTCTAAATTTTTAAAGAATCGTTCAATTTCATCTGATTCT
GTATTCCCCTCTTCGTCCATCGGAAGCTCATCCAGACTTTTTAAGCCGAATGCTCTTAAA
AACTCCTGGGTTGTTACCAATACTTTAGCTCGAGCATCTTTTTGTTCATTTGCTTTAATA
AGTCCTTTTTCAATGAGTGTCTTTACTGGTCCATCGGAATTTACTCCACGTGCAATTTCT
ATGTCTTGTCTCGTTAGAGGTTGATTATATGCGATAATCGCTAAAGTTTCCATAGACGCC
TGGGTCAGCTTCTTCTCTTTCGTATGTGTAACAAGGTGTTGTAGATACGGTGTTAAACTG
TCATTAGCCATAAGAAAGTAACTGTCTCCTAACTTTCTTATCTCTAATACACTATGGTGA
AATTTCCTAGTCATGTCACTTATCTGTACTGGTGTTAGCTGTACAACTTCACATAAAGTC
GATTCATCCACGCCCTCATCTCCGGCTGCATACAATAATCCGGTTATAATTTCCAGTTTA
TCAACCATTATAACGTCTGCCCCTTTCTATATATATGTCACCAAATGTACGCTCTTGACG
TATTTTTACCGTCTCCGTCTTCATTAGTTCTAATAAAGCCATAAAAAGGGTGACAATCTG
TGTCTTAGTTTCGGAAAAAGTTACAAAATCAGCAAACGTAATACTTTGCTTTTGCTGCAA
ATTTTCAATAATATTTTTAGTTGCATCTTCAATTGAGTAGGAGTCCCTTGCCATTGATAT
TGTAGGTTTTACTACGTGCTGTCTTTGCTTTGCCTTATGATATGCCGTTATAAGATCCAC
CAATTCAAGTTCTAACGAGGTATCAACTTTCTCGAATCGAGAAAGATCATTCCCACGTTT
AATAAAATACTTCTCTTCTTCCTTCTTTTTTTCATTGAGTATTTCTGCTAACATTCTATA
GTTCTGATACTCAATAAGCTGGTTCATCAGACCCTCTCTTGGATCCTCGGTTTCTTCAAC
CGTTTCTGTACTTTCTGGCAGAAGCATCCTGCTTTTGATGCGCAATAACTCACTCGCCAT
TACGAGGTAATCACCATGCACATTGATATCTAAATCAGTGACATCTTTGATATAATTGAT
GTATTGTTCAGTTAGAATCTTCATCGATATATCATAGATATCGATTTCATACTGCTTTAT
AAGATGTAGCAGTAGATCGAGTGGTCCGTGAAAGGACGCCAGTTTTACTTCATACATTAT
TTCACCTATATTCTGGAGTGGTTAAATTGAAAACTATTGTTGCTGAGTACGTCTATTATT
TTGAATATCTGAGAGATTATTTCGAATGTCATGAACTACTAGAGGAATTCTGGAAAAATA
AACCCGAATTTACCAAGCAAGACTTTGAAGTTGGTCTAATACTACTTGCAACTGGTCAGT
ATCATATGCGCCGTGGCAATATTACGGGGGGACATCGCTCACTGTCGAAAGCAAAGCGAA
TCCTCAAACTTTATATTGATTCCCATTATGAACAATTTATTGATATTGCGAGATTAACAT
CCGAGATTGATCTGCTTATAAACTCAGCAGTATATAAGCAGATCAATCTTCCAGCGCGTT
CAGAAGTTCGTTCATTATTGAGTGATAAAGATCATCACATTTCATCAGATATCCACGAAA
ATATCATTCACAAACATTTGAAACGTGATAGAACAGAAGTCCTTTTGGCCAGACACAGTG
CATTATACAATAAAAAGCCAATAGACGAGTCCCCACACAACGGCCATCATGGTAATAAAG
GTTAGCAGCATCATATTATTACGAGGCTTTTCATCGTTGTGTTCAGATGCTTTCAGTATC
TGTCGTTGTTCCTGTGGTTTGAATACCTTTTTTTTACTTGCGCTTTTTTTATTCATACAT
TTCTCCTATGCTCTCGGGTGTGTATTTTTATAAACTTCACGAATTTGTTTCGTATCGATA
TGTGTATATAGCTGCGTAGATGAAATATCAGCATGTCCAAGCATCTCCTGTACAGCACGT
AAGTCTGCACCGTTCTCAAGCAGGTGTGTCGCAAACGAATGCCTTAACGTATGAGGTGTC
AGCCTTTTTTGTATTCCTGACTCTGCCTGGACCTGTTTCATTATCTTCCAGAAGCCCTGT
CTTGTCATACGCTTCCCGTGGAAGTTCAGAAACAAGCTATCTGTCATTTCTTTCTTGAGC
ATCTTATGACGTGTGTTCGCAATATAAGCATCCATCAGCTTAATCATATGCGTTCCTATA
GGGACAATGCGCTCCTTATTACCTTTACCTGTCACTTTAACAAAGCCCATAATAGTATTT
ACATCCGCGACATCCAGATTGATAAGTTCTGACACGCGCATACCTGTTGCGTATAGTAGT
TCGAGCATTGCCTGGTCCCTTCTACCTGTTACTTTAGAAGTATCAGGTGAAGATAAGAAA
ATGTCAACTTCCTCAACTGTGAGTATATCCGGAAGTTTCCTTTCGAACTTTGGCGGTTCT
AGGATGATTGTCGGATCTTTCACTGCATATTTTTCTCTAAGTGCAAACTGATGGAATCCT
CGAACGGATGCAGTGATTCTAGCAAGCGTCTTTGACGATTTACCATCGTCCTTTAGCTTG
CCGAGAAATAATGAAATCGTAAATCTATCGATATTATCTATAGAACCAATATGTGATTCT
TCTAAAAACTTCTTATAATGATTCAAATCTCTTCTGTACGCTGCGATCGTATTTTCACTC
AGCCCTTTTTCAATCATAATAAAGTGTAAAAATTCATCTATGATTTCCTGCATACCCTCA
CCTCTTTGTAGATTAAGTTTACCATAATATTTTATATGAATATATAAAAAAAGAGACTGC
AGTCTCTTTATTCATTGATACGTTTATTAAGTTCATCTGCTCTGAAACCTTTTTCAGTGC
ATACTCTACATATTCCATGAAAGGTCAGACGGTGGTCCATAATCTGAAAGTGATAGTCAC
GTTCAACCTTTTTCTCGACATCCTCAAGTAAATCTTCTTCAATCTCTTCCACCGCACCGC
AATTCATGCACACAAGGTGATGGTGGAAGTGTTTTGCACCTTCTTTTCTCAGGTCAAAAC
GTGCGACCCCATCGCCAAAATTAATTTTATCTACAACTTTCAGTTCAGCTAAAAGTTCAA
GTGTCCGATAGACCGTTGCAAGACCAATTTCAGGAGACTTTTCCTTTACCTTCAGAAAAA
CATCTTCTGCACTTAGATGATCCGCTTCATTCTCTAATAATACAGTAACTGTCGCTTCCC
TTTGAGGGGTTAGTTTATAAGAAGCTTCATGTAACTGCTCCTTTATTCTATCAATTCTTT
CCTGCATATCCTCACTCCTAAAGGTAACGATTAATATATATAAAATATCAGTAATTGAGA
ATTAATGCAAATAAATTTATTCTCAGATTAGAATAATTATTAAATAATAATTAAATTGTC
CCTTATTTTCTTAGTTTGAGCTGATAATTTAATATCGCAATAATCGTCTTCGCATCTTCT
ATCTTGCCTTCATCTATCCAGCGCAGGGCTTCATCTAATGTCAACCAATGATGACTGACA
AACTCATCCTCATCAGGAGATAGTTCGTTAGATGCAACTAAAGTATCAGTATAATAAAGC
GAAATAAATTCATCACAAAAGCCTGGAGATACATAGAATTCTTTTAAAAGTGATAATTGC
AGAGGCGTATACCCAGTTTCCTCTTCAAGTTCACGCCTAGCAGTTTCTATTCTTTCTTCT
CCTGGTTCAACCTTTCCTGCCGGGACTTCAATCAGGCATTTCTCCATTGCCTTACGAAAT
TGTTCTACAAATAGAATCTTATTATCTTTAACAGCAAGAATCGCAACAGCTCCTGGATGT
TTTACAACTTCTCTCACTGTTTCTTTGCCATTAGGTAATGTAACGATATGTTCTTCAACC
TTAATCACCTTACCGTCAAATATTTGCGTCTTGTCAATCGTACGCTCTGTCAGATCCATA
TCAATTCACTCTCTTTCATTTATCATGTTAAACTATACTTATTATAACGAATGGAGGAAT
AATCTTGAAGACAAACCATACGAAAAGTGGGCTTATATTTTCACAGCTTGGCTTAGGAGC
AATGAATCTCCCTCAAACACAAGCAGAGGCAGGTAAAATTTTAAAGACGGCGTTAGAAAA
TAATATTACTTATATTGATACTGCCGACCTGTATCAAAAAGGACGTAACGAGGAAACTAT
TGGGGAATTTCTGAGTTCTAATAAGCTCAGACATGAAGTAACCCTTGCTTCTAAAGTTGG
GAATGAGTTTAATATGATTAACGATGAAGTTAAATGGAATCCTTCTAAATCTCACATAAA
ACGTAGTATTACTGACAGCTTAGCGCGTTTAAAGACAGATTATCTGGATTTATATATGCT
GCATGGTGGGACAATTGAAGATGATAAGGATGAAGTCATAGACACGTTTGAAAGCTTAAA
GAAAGAAGGATTAATTCGTGCTTATGGCATAAGCTCTATCAGACCGAACGTTATTGATTA
TTACCTTGAACATAGCAATATCGACACAATAATGATGCAGTTCAGTTTAATCGATAATAG
ACCAGAGCAGTTAGTTGAAAGTATTGAGAAGCACGATGTTCGAATATTGGCAAGAGGTCC
TTTAATGAAAGGTCTACTGACAGATCATGCATCCCGTATATTAGATACTAAATTTAAAGA
CGGCATTTTAGATTCGAGTTATGAAACATTAAAACAGAGTATTGATCACGCTAAGCGTTC
TGGAAATCTAACTGAACTTGCGTATCAATATTTACTGCAGTATCCTGTAGCATCGATTGT
AAACGGTGCATCAAGCAAGGAACAGTTACTGGAAAATATTAAGCATTTCGAAAATGCGTT
GAAGCAACAAGGATCAAACATCGAACAAGTAAGGACATTTTTTAAAGATATTGATTATAA
GGATCATATTAAATGAAATCAAGAACACTGATAAACACATTGTTAGGTCTATCTGTTGCG
AGTGGTATTACTTCCAGCATCACTGGTATTATTGCTTCAAATTATCTTCTGAACTTTAAA
CTAAGAGACGTTGAAGTGATCAGAAGAAGAGAGATCAAAGCAAAACGGCTGGATGAACAA
GCCTTTAAAGCATTGAATCCAATCGATGTTACAATCCCCTCACGCAACGGCTACAATCTT
AGCGGAACAGTGGTTAAGCCTTATCAACATAATTACTGGATGATTTTTTGTCATGGTGTG
ACTGAAAATAAGATAACAAGCATAAAATATTTGAATCTATTCATATCATTAGGCTTTAAT
GGTATCATATTTGATCACAGAAGACATGGCCAAAGCGAGGGTAATCACTCAACATATGGA
TACTATGAGAAAATCGATCTGGAAAGCGTAATCACTTTCTTAAAGGAGCAGCATGGCTAC
GATATTAAGTTTGGTATTCATGGTGAGTCTATGGGTGCAACAACGACATTGCTCTATGCT
GGAGAGCTCGCAAATGAAGCAGAGTTCTATATTTCAGATTGTGCTTTTAGTAACTTTAGT
CAGCTGCTGACTCAGATCATCGAACAAAAGTCGAGATTAGGAAGCGGCTTCCTTCTCTAT
TCTATGAATCGAATATTAAGACTAAGAACACATTTCACCTTAAATCAGGTCTCACCTATC
AATGTCATACACAATGTCGAACAACCTATCCTATTCATCCATTCAAAACCAGATACATTT
ATTCCATATACACATTCCGTTGACCTTTATAACAAGAAGATTGGACCTAAGATGCGCTGG
TATCCGGAACATGGCGGTCATGCTGCGAGCTATAACGTCAACCCTCTGACATATAAGAAA
GTCGTACAAAACTTTCTTGAAACATACAACCTATTGCCTCCAGCTCAGCCATAATCATTT
TACTTTTGTCATAAAAAATGGTTTGAACATCTTTTCGATGGCGCGTGGAGCGAGGTTATA
CACCTTTAAAGCAATATACATCCACTTTGGACGATTAATTTCTCTTCGTGGATTGTGTAT
TGCCTTTATTATTTCTTGTGTCAGTATATCACTACGTATCATAACCAGACGATTTAAGAG
AGATACATTGCCACTCGCCTTAAAGATAAAATCTGTATCTACTGGGCCTGTGTTAACAAC
AGTAAATGAAGCTTCAGGCATCTCGAGCCGCAAAGCATTTATCGTTTGATTGAGTGCAGC
TTTAGAAGCAGAATAGATTGCCCCTCCTGGGGTCGCTGCATGAGCCGCCAATGAACCTAG
TATAATGAAATGCGGTTTGTGTTGTTCATTTAACATCGACTTGATAATATAGACCACACT
TTGATAGTTGACGAACAGCATCTCATTCATTGTTTCAGGTGTCATCGACACGAGCGATCG
ATAATTTGCGAATCCTGCACAAAATATTACAACATCAAAGTCAGTACGAGCTACCTCCTC
AATAAAGGCCAAAGTTGACTCCTCTGACTTAAAGTCAGCATATAGCAATACACATCGATC
AACGAATGATTCTCTTAGATGAAAGAGCTTACTTAATGTTCTTGCACATGCATACACCGT
GTTTCCTTCTATTAGAAGCTGTTCAGCAAGTTTAATTCCAATGCCTCCCGAGGCACCCGT
TATCAATATTCTTTTACTCATAATCCTCACCATCGCAATTGTAAATTATATATAGTTTAC
ACTATAATAAATGCTATGAACAATTTATGGAGGGATAGTATGAAAATCGTGTTCTTTGGT
TCTGGTAATATGGCAAGTGCCATTTTTATCGGACTTGTTGAGAGTAAAACGATTCAAGGC
AAGGATATATTTATCACGAACCGCTCTAATGAAGAAGAATTAAAACGCTTTAATCAACTT
TATCAAATTAATTATAGCTATGACGACGAGGCTCTGTTAAAAGATGCTGATTTCGTCTTC
CTGGCGGTAAAACCGTACGACTTTGATTCAGTAGCACAACGAATCAAACCTTATCTCTTT
GAAGAAAACCACTTTGTATCAATGATGGCTGGTGTTCCAATCAATCAAATTAAGAATAAA
TTAAATGCACATAATCCAGTCGCACGCATTATGCCGAATACGAATGCACACGTTCAGCAA
TCGGTTACCGGCATATCTTATTCTGATAATTTTGGTGAAGATGCTAAATCAAATCTTAAT
GCCCTACTGGAAGCATTTGGTACATCTATCGAAGTGAAAGAAGAATCTCTTCATGATGTC
ACTGCAATAACAGGAAGTGGACCTGCGTTTCTTTACTATGTATATGAAGAATATATAAAA
GCTGCAAAGCATCTTGGACTGTCTCCTGATGATACGGATATGGCCGTAAGAAACTTAATT
ATAGGTACTGGAAGAATGCTGGAAAACTCAGAACTTTCAATTGATCAGCTTCGCGAAAAT
ATTACCTCTAAAGGGGGAACAACTAAAGCCGGATTAGATGCTCTGCGCAAGCATCCAATA
GAAGAAATATTTATTGATTGTTTAGAACACGCGTTGAATAGAAGCAAAGAACTAAGTGAA
TAAAACAGTCGTGACACCGATATACATGAATAAAATCAAAAAAGACGCAAGGAAATAATG
AAGTGCACCCCTAAAGTTGAATTTTAAGGTTCAACTTTTTGGGTTCACTTCATAATCTTT
ATTTCCTTCCGTCTTTTTGATTTTAATCGTATCCGTTCTTAATAGACCTTCATTTGAATT
TATTCAATATCATACTCAGAAAAATCATCTGCAATAAAAACTTCACATTCTGTTTTAGTG
TTTATCTCAGCTAATAATCGATTTATATCTTTAGTAGTATAGCGATTACTGACATGATTG
ATAATAAGCTTTTTCACATTCCCCGTACTGACAAAAGATAGGACATCATCAATATGACTA
TGATAGTATTTATGACTTAATTCTACATCCCCATCGAGATATGTACACTCATGTACAACA
ACATCTGCATTCTCTGCCAAAGAAGCTTCGTTTTCACAAGGCATTGTATCTCCAAAAAAC
ACGAGCCTCTTCCCTTTTTTTCCGGCAGTCTTAAAATCCTCAGTGTTATATATTTTCCCA
TTTACTGTGACTTGTTCACGCAACTTAAACTCTTTATAGACTGGACCTGGAGCGATACCT
TCAGCTATCAACTTTTCTTTTATTAGGTTACCAGCTGTATCAGGCATTACTACTCTGTAT
CCGAATGAAGGGATCCCATGCTTTAATGCTCCGACTGTTATTTCGATATCATTGATAATA
AATTCGTCACCATGATCAATCTCGATAATCTCAAGAGGATAATTAAGATGTGAACAGGAG
ATCGTCAGTACTGTATCAACAAACTGTTTTAACCCAGCTGGACCATATAATGTCAGTTTT
TTGTCCTGGCCCCCTTGAAAACTTCTTGAAGTTAATACACCTGGTAGTCCAAAGATATGA
TCTCCATGCAGATGAGAAATAAATATATGCGTAAGCCTACCAAGCTTAATGCTAGTATGT
AATATTTGATGTTGTGCTGCTTCCCCACAATCAAACATCCAGTATTCATTATAGAGTGGA
TTTAAAGAAAGGATCGTCGTCTGCGTATTTCTTTCTTTTGTAGGTAATCCGGCGCTCGTT
CCTAAGCAAATAATCTTCAAATTAAAAACCACCTTTTCATCACGTAATTATAGCATGTTT
TAATTGTATTTTTATGTGTTCTATGAAAAAATATAAAGAATAATAATAGAATCGAGGTTA
GTTATCTTGGATATAAAAAAGCAAAACATTCCCTGCTTAATTACCATTTTTGGTGCGACA
GGAGACTTAAGTCATCGTAAATTATTTCCATCCCTGTTCCACCTTTTTCAACAGGGAAAT
CTCAATGACCAAATTGCAATCATAGGAATCGGTCGACGCGACTGGTCAAACGATAAATTC
AGAGCTGATATCAGAGCATCTATCGAGAACTTCGTAGCTGATACGCATAAGATTGACGCC
TTTATGGAACACGTATTTTACCAGCCGCATGATGTAAATGATGCAGCAAGCTATGCATCG
CTCAAATCTCTTTCAGAAACTTTGGATAGTGAATTTAATCTGCAAGGTAACCGTCTATTT
TATTTAGCAATGGCTCCAGAATTCTTTGGTACCGTTACCGATCATTTAAAATTAAGTGGC
CTTACAAAGACGGATGGTTTCAAACGTTTAATCATTGAAAAACCATTCGGTAAAGATCTG
AAATCTGCTGAACAGTTGAATCAGCAGATTCGTAAATCATTCAAAGAAGAAGAAATATAT
CGTATCGATCACTATCTCGGAAAAGACATGGTACAAAACATTGAGGTTATTCGCTTTAGC
AATGCTATGTTCGAACCATTATGGAACAATAAATACATCTCAAATATCCAGGTCACATCA
TCTGAAATCCTTGGTGTTGAAGACCGAGGTGGCTACTATGACAAGAGTGGTGCGCTTAAA
GATATGGTTCAGAATCATATGCTACAAATCGTTTCTCTTCTGGCGATGGAGCCTCCTATC
TCACTCTCATCAGAAGATATCAGAAATGAAAAAGTAAAGGCTTTACGTTCCATTCGCAAG
ATCAAACTAGAACATGTCAGAAGCTATTTTGTTCGCGGACAGTATGATGCTGGTGAAATC
AATGGTGAGAAGGTAAAAAAATATCGTGATGAAGATAATGTCGCACCAGATAGTAACACC
CCTACTTTCGTTGCAGCGAAAGTCATGCTCGATAACTTCAGATGGGCTGGTGTGCCATTT
TATATTAGAACCGGAAAGCGTATGAAAGAAAAAGAAATCAGAGTGGTTGTAGAATTCAAA
GAAATGCCGATGAATCTATATTATCAAAAAGATAAAGAACTCGATTCAAATCTGCTGGTC
ATCAATATTCAGCCAAATGAAGGCATTGAACTTCATTTAAATGCTCGTAAATATATAGAA
GGTATCGATACAGAGCCTGTAAAACTCTCTTATGCGATGACTACACAAGATAAGATGAAT
ACCGTAGATGCATACGAAGGATTAATCTATGACTGTTTACGTGGCGATGCGACAAACTTT
ACGCATTGGGAAGAATTGAAAGCAACTTGGTCGTATGTTGATACAGTGGCGGAATACTGG
GATAATAATCCAGCACCATTTCCAAACTACCCCGCAGGGAGCAATGGACCAATCAAGAGC
GAATTACTGCTTAGTCGTGACAATTTCCATTGGTGGGACTTCTAAACATATATACAGTTT
TATCATTAAATAACACCTGAACAGTTTTTGTTCGGGTGTTATTTAATACGGTTCAACTCT
AAAATTCAAAGTAATAATTTTATTTTCTATTTATTTATGTTATCTTAATCATAAAAAGGA
TTTAACTTTATGAACGATGCATACTTTGATCACCAGCTTAATATCCAGACAGAAATTTAT
TATGAGTCATACTCTCGTGGTGCAATTCATCGCTATGAACCGACAGACTATATACATCTC
GAAAAACTATTCCAAAAGATTAAGCCACTGATAACTGTTGATGACGTATTTGTCGATATC
GGCTCAGGGATGCATCGAGTACCAATCTTTGCCGCCCATCAGCTACAAGTTCAAACTAAA
GGCATTGAAATTAACAAACAGCTTTATATGCATGCATTAAAGAATATCCAGGCATATTCA
AAACATCACCGATGCCATATCGAAGCGATCAACTGTGATATATTGGATTATAATATCAAA
GCACAGGATAGCATTTTCTTTCTATTCAATCCTTTTTCAGTAAATATCTTCAAAAAGTTT
ATCGATTCGCTACTGTCAATTAAAGAATCACAAAGAAAATTACTCATCTTGTATTATCCT
GATGCTAGTTATATTAACTACTTGCAATATTTCGATGAAGTCACCCTGCTTCATACGATC
AAGCTAGAGGACTATGATAAAGACAAGCAGGAAATGCTACACATCTATGCTATTAACTAT
GATATTTAGAAAGTGTGAAATGATGAAATCAATTGAAACTGTCCAAAAAACAATCGTATA
TCTTGAAGATCATTTATTACAGCCATTTACACTTGATGATCTTAGTAATTACCTTGAAGA
GAGTGCATTCCATATTACACAGTCCTTTACCATGATCACAGGAATGACTGTGGAAGAATA
TCTCCACAGTAGGAAGATGACAGAAGCTGCAAACTATTTATTGAACGGAAACTATAGACT
TGTCGACGTTGCAAAAAAGTACGGCTATACGAGTGCTCATGAGTTCAGTACAGCTTTTAG
TGAATTTCATGGAACTTCTCCGATACAAGCACGGGCAAATCCAGAGAAACTCCAGATGGT
TCATCGGCTTTATCTGCAGCTCTCAACAACAATGAAGCCACCCGCGCATTATAGTATAAA
ACGTGCTGATCACACTGAGTTAGTCGGAAAATCCGTTAGAATAGATAACCAGCATCTATC
GAATCAATTTTTAATCCCTGATCTAGTCTATAATGAAAACCAGGATGGATTTATCGATGA
ATTATTGCACTTGAGTACGAATGGTAAATTATATGTAACACTTCATCCTGATATAACGGG
CGTTCATATATTTATCGGCGTTCAGTCAGAACGATCTTATCATTATGAAACTTCCGCCAT
CAATCGTGCTCAATATGCAGTATTTCATTCAAGAGGACATCTGGATTATATTTTCAATGA
GATTTGGTATTCTATCGAAAAACAGGTCGATCTTCAACTTAATTATTTAAGGAATGAGCA
GTTTGTCTATGTGCTTCCTTCAGATTATGCATTCGACAACAACTTTAATAAAGTAGAGCT
ATGGATTCCTATAGAGAGACAATTTTATTGAAAGAAAGTTCAGATTATAAATCAATTTAT
CAAATAAACCAGAACAATACCGTACAGCGACAGTATTGTTCTGGTTTATTTTAATTTACT
TATTATATTTTATAGGTGAAAATATTATTTCCAATCTGTATGGAATGTACCTGCTTTGTC
TTTTCTTTCATATGTGTGCGCTCCAAAATAATCACGCTGTGCCTGGATAAGGTTAGCAGG
AAGATCTTTCGCAGTATATGAATCAAAATAGTTGATTGCAGAAGCAAAAGTCTGTACCGG
TGTACCTGTTAAAATTGCAGTTGATGCAACCGTTCTTAAACTTTGCTGATACTTTTCAAC
AATCTCTTTAAAATAAGGATCAAGCAATAAATTCTGAAGATCATTATCAAGATCATATGC
GTCTTTGATCTTTTGTAAGAACTGCGCACGTATAATACACCCTTCACGCCAGATCATTGC
GAGATCACCAAGCTGTAAGTCCCAGTTATAGCTGTCTGAAGCTTCTTTCATCTGTGCAAA
TCCTTGAGCATAACAACAAATCTTACTCATATATAATGCTTCACGGATGGCTTCAAGGAA
TTCATCCTTATTTCCTTCAAAATTTTTCTTTTCATTTTGAATAGCTTCATGTGCAATTAC
ACGTTCATCTTTTTGACTTGATATCGTTCTGGCAAATACAGATTCGGTAATAATCGTTAA
TGGAACCCCTAAGTCAAGCGCATTAATTGATGTCCACTTACCTGTACCTTTTTGTCCTGC
TTTGTCCAGTACTTTCTCTACAAGCGGTGTGCCATCTTCATCTAGCTTATTAAAGATATC
AGCCGTAATTTCGATAAGATAGCTATCTAGCTCTCCTTCATTCCATGTCTTAAATGTTTC
TGCAATTTCTTGATGTGACATATTGAGTACATTCTTCATCAGATCATAGCTTTCTGCTAT
AAGCTGCATATCCGCATATTCTATACCATTATGTACCATCTTCACATAATGCCCTGCTCC
ATCTGGACCAATATAAGCGACACACGGCTTGCCATCCTTAGCTTTTGCTGCAATAGATTC
TAGAATTGGTTTAACGAGCTCATAAGCTTCCTTCTGACCACCTGGCATGATAGATGGACC
GTGAAGCGCACCTTCTTCACCACCAGAAACACCTGTTCCGATAAAGTTAATTCCTTTTTC
AGAAAGATAGACATTACGTCGAATCGTATCGTTATAATTGGTATTGCCGCCGTCAATTAG
AATGTCACCTTTATCTAATAATGGCAATAGACTCTCAATTGTCGCGTCTGTTGCTTGTCC
TGCTTTAACCATCATCATAATCTTTCGTGGAGTTTCAAGACTATTTACGAATTCTTCCAA
AGTATATGTCGGATGAATGTTCTTACCAGCTGATTCTTTCATCATTAAGTCTGTTTTGTC
ACTTGAACGATTATAGACTGAAACAGAATTACCTCTCGATTCAATATTCCATGCAAGATT
TTTACCCATAACTGCAAGACCAATAACACCTATTTGTTGTTTACTCATACTCTACCTCTT
TCAATAATTATTCCATTTCATTATAACATATTGTAATGTCACTTTGGTTAAACAAGCTTG
ATGATTTCAAGGACCTGCTCTGTTAATTTCTCCATCTCCGTAACTGCAATTCTTTCATTT
ACTGTATGAATCTTCTCATAACCAACCGCAAGAACAACTGTTGGAACACCATAACTATTA
ATAAAGTTGGCATCACTACCGCCACCATTGGATACCACCTCAGGCGTTCGACCGATATTA
AGTGCTGATTGCTGTGCTATCTTTATTACTTGGCTTTCTTCAGGTACTTGGAATGATGGA
TAATTCACAGTAACTTCTACATCTGCTGACCCCCCAAGTTCTGCGGCTGCTGTTAAAAAT
GCCTCTTTCATATGCTGTACTTGTTGATGCATCTTTTCCTCATCCAGGCTTCTTGCTTCA
GCGAGTATAAAGCAGCTGTCAGCTACAATATTCGTTTTTTCTCCACCTTCTATACGGCCG
ATATTTGCAGTGGTTTCATCATCTATTCTTCCGAGCTTCATATTACTGATTGCACGTGAA
GCAATATTAATCGCACTTACACCTTTTTCAGGCTCAACACCAGCATGTGCTGTAACACCT
TTAATCTTGACATTTAAAGAAGCATTATTAGGCGCTCTATTGACGATTGTACCGACTTTG
TTACCTGCATCTAGTGCAAATCCATAGCCATCAACTAATTTGCTACCATCTAAAGCTCTA
GCCCCGACTAGTGATGACTCCTCACCTACAGTAATCACGATTTGAATTTCACCATGGTCA
CGATGCTCTTCTTGCAATGTGTGAATCGTTTCGATAATTGCTGCAATACCTGCTTTATCA
TCTGCACCGAGAATAGTACTACCATCCGTATGGATGATGCCATCGGTTACAATCGGTTCT
ATACCTTGACCAGGTGTCACCGTATCCATATGACAAGATAATAATATCGGTTTTTGATCT
GTATTTCCTTTTAACGTAATAAAAAGGTTGCCCGCACCAAAACCTGTCTTGTGCTGAGTA
TCATCTTCTTCTACTTGTAGTCCGAGCTCTGAAAATACATTTTTAAGGTGATCAGCGATT
GCTCCTTCATGCCCTGTTTCACTATCAATCTTGACAAGACTTATAAATGTTTCTACTAAT
CGTTCAGTATTCATATCATCTCTCCTTTTTTCGTTACTACTAATGTACCAAAGGTTGAGT
AAACAGAAAAGTCTAAGCATTGGAAGGAGACATTTGTTATAATTATTTTAATACCTATGA
AAGGATGGTTTCCTTGAACAAAAATTTTTTACGTTTTACAATCATCATTTTACTTGTACT
TATCGTATCTGCACTTATTTTAAGCAGTGTACTACCATATTTAATGAACTAAAAAATCAG
GACTGTGTCCTGATTTTTTAGTAGAGTCTTAGTGATCCAAAATTTGATTTAATCTCAAGA
TACTGCTCAATCTCATTCAGAAGCTGGATTAAAGCTGCTCTTGATTTCAACTGTTTATTA
TTCATCGGTAAAGGATACTTATCAATATCCAGCATAATAGCATATAGGTCATGTAATCGG
ATAGCAGTGAAATTGTTGCTTGATATGTTGCTTGATAAGTCTTGTAAGAGCTTGCTACAA
TTAACATGAAGCTTATCACTATGGTCCATCTGGTTAATTAGATCCACCATCCGCAACAAA
AGTTCAAGCTGTGCTTCACGCATATCAAAGTAATGATAGTATGAATTTTCATTTCTTGTA
AAGTGATTTTCAACTTCTGTATAGGCTACAGATTTAGCACGTTCTATCGTCCCATGCAGC
TTAACAATCTGTTGTTTATCTAATGCTATTTCTGGATAGATAAGCGCATCACTCAACTTT
AAGACGATGACCTGAAACTCCGCTTCAATTTCTTTCCTATACTCATTCAATCTTCTTGAT
AAGTCCGGCATATATAGATTAAGCAATAATGCAATACCAAGTCCGACGACAATTAAAGTT
ATTTCATTAATTATTACGTGTCGATTTATATAACCAAAATTAAAACAATGTAGAATGATG
ACACAACTGGTGACGACACCTTCTTCAATACCGAACATAACAGTCACTGGAATAAAGACC
AATACAAGTAAACCGAGCACGACCGGATTAAACCCAAGATGTGTAAAGAATAGATAAGAA
AACAGTAATCCTAGCATACACGAAAAGAAACGCGCACTGGCTGCCTGTAATGACTTTACA
CGTGTATTTTTTACACATAAAACAACCAGGATGGCTGCTGATGCGTAATTATCAAGTCCT
AATAACTTGCAGATAATTACACCCAGAGCCATCCCGAATGCTGTCTTTATCGTTCTGAAT
CCAATACGATAAGGTCTAATCTTCATCTATTAGCGCTCTTCACAATGCTCTTCGAACAAT
GCTTGAATGTTTGTAATAACGCTCATAGGATCATGACCTTCAATTTCATGTCTTTCAATC
ATAGAGATAATCTTACCATCTTTAAGTAATGCAAATGATGGGCTGCTTGGTGGATAACCT
TCGAAATATTCACGCGCTGTAGCTGTTGCTTCTTTGTCTTGGCCTGCAAATACAGTCACA
AGCTGATCCGGTACTTTATCATAATGAACAGCATGTGCTGCAGCTGGACGAGCAATTCCG
CCTGCACATCCACAAACTGAATTAATCATAACAAAAGTTGTACCCGGCTTATCGAATGTG
TCTTTTACTGCTTCAGACGTCGTTAATTGCTTATATCCTGCATTTTCAATCTCTTGACGA
GCTGTGTTAACAAAATCTTCCATATACATATTAAAATTCATATCCATCGATATAACACCT
CTTATAAATTGATACAACTATCATAACGAATAAAGCCTGTTAAATCTAGTGATTAATCCG
TGAAATTTTAATACCTATAGGTAAGCACCTGCAAAAATCTTTTGCAGGTGCTCGGAGTAG
CTCTAACGTCTTGAAATCAATGAATGTTCATTTAAGCTAAACGTACTACGTACACGCATC
ATCTGATCAATACGTTCTTCAGCTAAGCGTTCTGCTGCTAAAGCTGTTGAAATGTTATCA
CGTTTCGCGATTTCAAATACTTTATCCATCTGATCATAGATTTCATTGACTTTTTTTGTT
GCACGGTCCTGGTTATAGCCGCTTAACTCATCAGCTACATTAATAACTCCCCCAGAGTTT
ACAACAAAGTCTGGTGCATAGATAATATTTCTTTCTTTAAGCATCGCTGCATGGATTTCC
ATATCCTTCAGCTGGTTATTCGAAGATCCACACACTGCCTTAACTTTCAGTTGTGGAATT
GTATCATCATTTAGAACAGCGCCTAATGCACATGGTGCAAAGATATCCGCTTCAACAGAA
TAGATTTCCTCAGGCTTCACTGCAGTTGCGCCGAAGTCATTCACCGCGCGATCAATTGAT
TCCTGGAAGATATCTGTAACGATTAGTTTCGCACCTTCTTCGTGTAAATATTTACATAAA
GTATAAGACACATTTCCTACACCTTGTACAGAAATCGTCTTACCTGCTAAGCTGTCATCG
CCAAATGCTTCTTTGGCCGTACGTTTCATCGCACGATATACGCCTAACGCTGTCATCGGG
CTTGGATTACCGCTTGATCCATAACTTTCTGATAATCCTACAACATAGTCAGTTTCTGCA
TATATCGTGTCCATATCTGTAACGGATGTACCGACATCTTCTGCAGTAATATAACGACCA
TTTAGACTTTGGATATAACGTCCTAACGCTCTGAACATCGCTTCAGACTTATCTTTCTTA
GGATCGCCGATGACAACCGTCTTCGCACCACCTAGATTAAGTCCCGCTGCTGCGTTCTTA
TACGTCATTCCACGAGCTAATCGAAGCGCATCTTCAATTGCTTCTTCTTCACTATTATAT
GGCCACATTCTGCATCCCCCAAGTGCAGGACCTAGCGTTGAATCATGTATTGCAATGATT
GCTTTAAGACCGCTCGCCTTATCCTGACAGAATACAACCTGCTCATAATCGTATCGTTCT
AATGTTTCAAATATCATTGCTATTCCCCTTTTCAGATCAAGATATGTAACTGCTTACATT
TTTATTATAGTACTAACAATTAAATATTTCAATTTACGAAGTTTTATTAGATTGCAGCAT
ATTTTTCGACTATCAAATTAATACAATCATGTTATAATAACGATATATAAAAATGAAATT
GGTGATGTTTTGAAAAAGGTTATTGCATTGATGGTGCTTGCTGTTCCAATCTATTTGGCT
GGATTAGGTATTAAATGGATGAGAGATGCACTTTTTGGTATTCTTGTTCCAGAGCTCCAT
TATATTTGGCTACAATTTATTATTGGGTTTGTTTTGATGGTGCTTGGTGTTAGTTTTGTC
GGTGGATATATACTGCACATCGAAAAGAAAAGTAAACGAGCACAGCAAAAGTTCCGTAAA
TAATTATATTCAAAAAATCGAGATGCTGTAAACTCAGCTCTCGATTTTCTTCGTTCGTTT
TAATTGGACTGCACGTTCAACTTCATCTGTAATAATCCCGGTAACACTGCTACTCATCCA
TGTCTTCAGATCTTTTTCTTTGTTTACTGTATATACTCTTGCTGGAAGTTCATTATGTTC
TAGTTCAACAAGGTGATCAATCGTGATATGCTTTGCATTCGGATGGATACTCTTTATATT
ATAACTTGTCTTATAGTCCCAAGGTGACGTATGATATCTATCAAATAACAAAGCAGTTTC
GTATGATGAATCTAACGCTTCCATCTTAACTAAACTTTCAATATTAAAGCTTGATATGAT
AATCTGATCAATAATATCATAACGTGTTAACAATTCATGTAATTTATCCTCTATCTTACC
TGCTTCAGCTTTAATTTCGATATTCAATAGCTTATTATACTTTTTCACAATATCTAAAAC
ATGGCTGAGCAGTGGTACTTTTTCATCGGTCACATTAAAGAGGCCTTTCTTAATGTTAAA
CTGCTGAATTTCATCAAATGACATTTCTGCAATTTTTCCTCGTCCAGTTGTCGTTCGGTT
GATTGTATGATCATGAATCACAACTATCTGTTCATCCTTCGTCAGATGTATATCTAATTC
GAAGCCGTCTGCACCATATTCGACTGCCTTATTAAAGGCAAGTAATGAGTTTTCTGGGTA
TTTAGCGGAATATCCTCGGTGTGCAAATATCATTACCATAACTATCCATCCTTCAGAAAT
TTAATAAGTTCACCAATTGTCGGCTTTATGTATCTGCCCTGCTCCTTAAAAATTTGTTCT
AACCCATTGCTCCATGCTTTTTCTATCGCATGGCGAATAGACCTTTCAACATTCGCCGAT
TTCACTTGATGTAATTCAGCGATTTCAGGATATAGCATGATTGTCAGTTGAATCTTCTCA
TTTGGATGTTTGCTCACAATATCAAGTGCATCCTTTAAATATCTTGTTCCTTTATGTTTG
TCGTTAAAGCCTAAGTTATTCAACAGCTGATCTGTATGATCAACAAAATCCATATTGCAA
ATTTGATAGATTCTGCTGATAAAATTATCAAAATTAATCGGCTTAAGTATGAAATAATCG
ACACCTAACGACATCGCCTCTCTTAAGATCGAGTCTTTGCCAAAGGCGCTTAAACAGATT
ATCTTATACTCATGAGATCTAGGAATATATTTTTCAAGTAAGCCAATACCATCAATGTAC
GGGAGAATCAGATCAAGTAGAAGTAGATCAAAATCGCATGTTTCAATCATGTGCACTGCA
TCTTTTCCATTATGACACATCGCTACGACCTTCATGTCATGTTGTTCTAGATAGGACTTG
ATCGAGAGTGCTAATTCCCTTGAATCATCAACTATTGCAACTTTAAGTACCATATTATCC
CTCTTCTACTTAGTGTTTTGAGCAATTAATTCTGCTGCATGATCAAGCGTTAACGGTGTG
ACCTCTACCCCCGATATCATTCTTGCAACTTCATGAATTCTCATCTCTCCATCAAGTTCT
GTAATCTGAGTAATCGTGCGATCACCATGTTCGATCTTCTCTATATAGAGATGATGATCA
CTGATTGCAGCAACCTGAGGCAAATGTGATATGCATATCACTTGAATATACTCAGATATA
TCATGCATCTTTTCAGCCATTTTCTGTGCTACTTTACCTGAAACGCCAGTGTCTACTTCA
TCAAACAAGATAGCAGTCTTTCCCTTTGATTCTGCAAAGATACTCTTTAGGGCTAACATA
ATACGAGAAAGTTCCCCACCTGAAGCAATTTTATATAAGGGTTTCAATGGTTCACCTTTA
TTTGGACTAATCATAAATTCCAATGACTCAATCCCTTCACTTGTCGGTTCAGTTTTGTGG
AAAGCCATTTCAAAGTTTGCACCTTTCATCTCAAGATGGTGGATCTCATCTAAAATGTTA
TCTCTGAGACTCTGCGCAACGCGTCGTCTTGCTTTGCTCAGTTGTAACCCTGAAGTCATA
ACTTTATCGTAAAGTTGTGCGATAGCCTGGTGAAGTTGTGTTGTCGATTCTTCAATATTT
TCTATTTTATTGATTTCCGCTTGTAGCTCCTCAATAAATGGAATTAGATCATTTAAAGAT
TTACCATATTTTCGTTCTAAAAATTGGATATCATTCAGACGAGCTTGTAAATCATTGAGC
TCCTGTTCGTCGTACTCGTTGTTCGAAAGGGCATCATGTAAGATATGCTTTGTATCATCT
AAAATATAATATAACCCTTCTACTTCTTCTTTCGTCTTATCAAACTTTCCAGGAATAATT
GCACTTACTTCTGCCAGCTGCTCTTTAAAGTCAAACAATAATTCAAGTAATTTTCCGTCA
TCATTAAGCAGCGTTATCGATTTAGATAGGACATCGTTTAATTTTTCAAAGTTTTCAAGT
CGGTTAATCTCTTCTTCCAAACGTTCTTTTTCATTCACCACGAGATTTTTGTCCGATAAC
TCTTTAAATTGATATTTTATAAGATCAAGTCTTTGGAGCAGTGCTTCATCTTTTTGCTGG
AGCTGTTCTAGCTCCTTCTGTTTTTCTTTATAGTCAAAATAATACGCTCTGTATTCTTCA
TATAACTTCTGATAAGTCTGCTCTGAATATTCATCGAGCAGCATAATATGATATTTCGGT
TTTAGTAGATGCTGTGTTTCATGTTGTCCATGAATATCAAGAAGTTCTTGCATAACTTCA
CGAAGTTCAGTTAATGTTATCAGCTGGTTATTTATTCTACAAAGGCTTTTACCACTTTTA
AAAATTTCGCGCTTGACAAGCATAAAATCATCGAGTGGTATCTCTTTTTGTTCAAGCAGG
TGTATCACCTTATCATTGTTCTCAATATCAAATACACCTTCTACAACTGCTTTTTGTTCT
CCATGACGAACCATAGTCTGACTCGCACGCATTCCAATCAACTGTCCAATCGCATCAATA
ATAATTGACTTTCCTGCCCCAGTCTCACCACTTAATACTGTTAAGCCATTTTTAAGTTCA
ATCTCTAATGATTCAATAATTGCAAACTGCTGAATAGATAATGAAACAAGCATCTAATAC
CCCCATTATAACATGTTAAAAATACGTTCCGTAACCTGCGCTGCAGCAGATTTGTCTCTA
CATATTAATAAGCATGTGTCATCTCCACAAATTGTACCGATTACTTCATCCCATTCAAGC
TGATCAATAATAGCTCCGATGGATTGTGCATTACCTGGTAATGTCTTTAAGACGAGTAAG
TTCTCCGTACCATCCAGTTTTACAAAAGAATCCATCAAATATCTTCCGAGCTTATCAATC
GGGTGATACTTGCGATCTCTCGGTAGTGAATATACATATTGTCCGTCCTTTGTCGGTACT
TTAATAAGCTGCAGCTCTTTAATATCTCTCGAAATGGTTGCCTGAGTTACATTCAGGTTG
AATTCATTTAATCTTTCTACTAGTTCTTCCTGTGTTTCAATATGCTGATTAGAAATAATT
TCTCTAATTTTAATTTGTCGCATCGTCTTGTTGGCCATTGTGCACCTCCATGTGCATATT
TATACATTACATTCTATCATAGACATGTATCCTTGTATATCAAAAAACCACTGCCCTAAC
AGTGGTTTAAAGTATTAAAAGCTTCATTGATGACAGATATAATATCAGTATCCTTAAAAA
TTTGCTGTCTATTATGTGAATGATTATCCACCGCATCCTTCTCAAATTTAAGATGCAATA
AATATTCAATATTCCCTTTAGTCCCCGAGATTGGAGAATACGTAAGGTGTTGCGGCTTCA
GACCATAATCATTTGCATAATTCAATACTTTTTGGATTACATTTATATGTGTATCCTTCG
ACTTGACGATACCTTTATCAACCTGTTCTTTATGGGCTTCAAACTGTGGTTTGATCAGCG
CAATTATATCACTGCCATCTTTAATAACTTCGACAAGTGTCTTAAATATAAGCGACAGAG
AGATAAAGCTGACATCAACGCTTACAAAATCAGGAATAGGATCAAATAAATCACGCGAAA
CATATCTAAAGTTTGTCTGTTCCATTACTGTGACTTTCGGATGAATACGAAGACGGTAAT
CCAGCTGGTTTGTTCCAACATCGAGCGCATATACATGTTTTGCACCATTTTGAAGTGCAC
AGTCCGTGAAACCTCCTGTAGAGGATCCTATATCGAGATGAACGCGATCATTTATATCGA
GATCAAATTGCTGTAGTGCTTTCTCTAATTTGAGTCCGCCTCTACTTACATATTTTTTTC
GTTGATCCTTAACCCGTATTCTTATCTTTAGTGGATCAATCTTTTCACCGGCAGTGTCAA
TACGAATATTATCATCAAAAACGAGTCCTGCCATTATTGCACGCATTGCAGCATCCTTCG
TCTGATAATAATCTTGAGCTACGAGATATTCATCTATCCTAACTTTCTTCATGTAATATC
GCCAACTGCTTTATTTCATGGATAATATTTGCTTTATTAATACCAATATCGTCAAGCAGC
ATAGAAACATCTCCATGCTCTATATACTCATCGTCGATTCCAATACGTGTTACGTGGACA
TTCAAGTGTAAATCAGAATAATAATTGCTAACAGCTGCTCCAAAACCACCACTTAGCATC
GCTTCTTCTACCGTCAATACAGGGATATTACGTTTAGCAGCGGCATCTAGATACTGGTAA
TCTAAAGGCTTAATGAAACGCGCATTTACAATTTCAATGCTGACTCCTTCTTTTAGAAGT
TCTTCTCTGACCGCTTCAATGAGCTTTAATGTCGGACCGAAACTTAATACGATTACATCA
GTGCCTTCATGAAGCACCTCCCAGTTGCCTCGCACGATACTTTTTGGTGTTGCATCTACT
TTCACACCATATCCATTACCACGGGGATAACGAATCGCTATAGGGCCCTCATATTCATAA
AATGCATTATGTAAGAGGTGATACGCTTCATTTTCATCCTTCGGCATCATAACAGTCATA
TTCGGCATATGCGTCAAGAAAGAGATATCGAAGACACCTTGATGTGTCTCCCCGTCCGCA
CCTACAAGTCCAGAGCGGTCGATACCAAAAACTACATGTAAGTTCTGTCTGTCCACGTCG
TGCAGCATTTGATCATATGCTCGCTGTAAAAATGTCGAATAAATCGCAACGTAAGGTTTC
ATACCGTTAGCTGCCATTCCTGCCGCCATTGTAACCGCATGTTGTTCTGCTATCCCTACA
TCAAAAAACTGTTGCGGAAGTTCTTTTTGAAACTTCGTGAGCTTACTTCCGACAGGCATC
GCAGGGGTAATGGCTGCGATCGTCTTGTCTCTTTCTGCAAATGACTGCACAGTATCACTA
AAAAACTGACTCCAAGAAGGGCCTTGTGCGCTTCCCTTCAAGACCTCACCTGTCTCAAGT
TTATAGGGACCTAGACCATGCCATGTGCCGATTTTATCATTTTCTGCCGGATGATAGCCT
TTCCCTTTTTTCGTAATGACGTGAACTATTACTGGGCCATCAATGCGTTTAGAAGTCAGT
AATGCTTCCTCAAGCTCCTTATAGTTATGACCATCTACCGGTCCAATATATTTAATACCT
AACTCTTCAAAAAAGATACCATTGACGACAAGATATTTTAAACTGTCTTTCACACGATCT
GCCGAATCTCTAAGCTTATGTCCTCCTGGAAGTTTGCTCAAGAAGAGATCGATATCACTT
TTAGCACGATTATAGTTCGAGTTCGTTCTTAATCTTCCGAACATATTATGCATTGCCCCG
ACATTCGGTGCGATACTCATTTCGTTATCATTTAAAATGATTGTCATATTCGTTTTATCA
TGACCAATATGATTTAATGCTTCTAATGCCATGCCTCCCGTTAACGCTCCATCTCCAATG
ATAGGCACGACTTCATAATGCTGATGCTGAATATCACGCGCTTTCGCCATACCCATCGCC
GCTGATAAAGAAGTGGAACTATGCCCTGCCTCCCATACATCATGCTCACTTTCATTCAGC
TTTGGAAACCCACTTAACCCTTTATATTGACGTAACGTATCGAACTGCTCTGCTCGACCT
GTCAAAATCTTATGGATATATGCCTGATGTCCAACATCAAATATCAATTTATCTTTCGGG
CTGTTAAATACTTTATGGAGTGCGATCGTCAGTTCAACGACCCCTAGATTTGCACCAATA
TGTCCACCTGTCACTGCACACTTTTCTATTAGAAACGTTCTTATGTCCTGACTCAATCCG
TCTAATTCTTCATATGATAAATCCTTTAAAAAGGAAGGATCTTTAATCTTTGTAACGTCC
ATTACTTCCCCACCTACAGTCTATACTTTAGTAATCCCTATTATAACACTCTTTTGTAAG
TCATGAAAAATAAAAAAAGCCTTCACAGGCTTTAATTATTTGTTTCTTTCGATAATAAAT
CTTATAAGCTGTAGCAAGCCATCATTAACTGGACGTAACGCTTGTACTAGTTTTTCTGTA
TGTTCAAATTTTTCTTTCAGCAGTGCTTTAGATTGTTCAAGGCCGAGCAATGAAACATAG
GTACTTTTATCATTTTCGACATCACTGCCTACAGGTTTACCAATCTCTTCAAATGAGCCT
TCAACATCTAATATATCATCCTGTATTTGAAACATGAGCCCCACATTTCTTCCAATTTGG
TCTAGAAGCTGCATCTTTTCGTCCGAAAGCTTCATGATTATCCCTGCTGCAACGAATGCT
GCTCTGATCAGCTCACCTGTCTTATAACTATGTACTTGTTCCATCTGATTGAGTCCGAGT
GTCTGATGTTCGCCTTCCATATCAAGCATTTGTCCGTAAACCATTCCTTTAGAGCCAGCA
GCTTCACTTAACAGACTTATAAGCGGCAGCTTGATATCTGCATCAAACTTACTTTCTGTA
ATCATACGAAAGCTGTCTGTCAATAATGCGTCCCCGGCTAATATTGCTGTTGCTTCATCA
AAATGCTTATGATTTGTTAATTTACCTCGTCTATAATCATCATTATCCATAGCAGGTAAA
TCATCATGGATAAGCGAATACGTGTGGATCATCTCTAAAGCCACACCAAAAGATAGACCG
TCAACAGCATTACCACCCAAACTATCTATAGTCGTCAAGACAAATAATGGGCGTATCCTC
TTGCCACCAGCACTTAATGAATAGTGCATGGAGTCAAATAACCGACCGTCCTTAGCGCTA
TATAATCCCGAAATCACTTCTTCAATATCTTGGAGAAACTGTTTATTCATCTGGATTTTC
CTCAGCACTATTCAGCTTGGTAAGCTTCGCTTCTGCTTCAGTAAGCTTCATTTGGCAGGC
TTGAGATAATTTTACACCTTGTTCATACAGTTCTATAGATTTTTCTAGACTGACCTGTTC
ATCGTCAAGCGCTTTAACGATTGATTCCAGCTGCTGCATCATTTCTTCAAATGTCTTAGC
CATGATAATCACCTCTTATTTATTAATATGCATCACTTCTGCCTTAATTTCCCCATCATT
AAGCTGTATATGTACATAATCATGTTCATTCACATCATCTACAGATTTAATAATCTTATC
CTCACTTCGCACAATCGCATAGCCTCGTAATAAAGTCTCTGCTGGACTTAAAGATGACAG
TAAAGCGATATGGTGTTTGAGCTGCTGATGATAGTTTGACAGCTTATATGATAGCATTCG
ATTCATAACATTCTGCATCGAATGAATCTGCTCATATTGATACTTTAATTTCGTATTCAA
CTTCTGCGCATCAATTTTATTCGAAATGAAGTGAAAATTCATCTTATTCTGATTGATTAA
ATTGAATGATGCATGCTTCATTCTCTGCTCAAACTCATCTAGTTTCTGCATCTTCTGTTC
GATCAGCATATATGGATTTTTAAAGATATAATATGAAGAAAGATAATTTAATCGTTCATT
ATTATGCTTTAATCTTTGGTTCATTGCGCGCAGCATCGTGATATCTACTTGCTTTAACCC
GACGAGCAGCTCTTTGCTATCTGGTGTTGCCATTACAGCTGCTGCAGTCGGAGTAGGGGC
TCTGTGATCCGCCACTAAGTCACTGAGTGTAGTGTCCGTTTCATGCCCCACCGCAGAAAT
GACCGGTGTATTACATGCATATATCGCTTCGACGACAATTTCTTCGTTGAACGCCCACAA
ATCCTCAATAGAACCCCCACCACGTCCCACGATAATAACATCGGCACCTAACTGATCAGC
TGCATTTAAATTATTGACGATATCATCTTTTGCTGCTTCACCTTGAACGATTGTTGAAAT
ATACGTAACTTCCGCTAAAGGATAGCGTCTGGATAACGTCGTTCTAATATCTTGTACAGC
AGCTCCAGTACTCGCTGTAAGCACCGCGATATGTTCAGGATATTTTGGTAGCTGTTTCTT
ATTTTCTACATTAAAATAACCTTTTTCGAAATACTTTTTTTTCAAAGCTTCTAGTCGTTC
ATATAATATACCAATACCATCTAATCGAATATCTTTGGCATAAAGTTGATAGCTCCCTCT
ACTTTCGTATACACTGATACGTCCCGTAATAAGAACACTGTCTCCTTCTTTTGGAGAGAA
AGTAAGCTGTGCTGCATCACGCTTAAACATCATACAGCTAATAACACCGTCATTATCTTT
TAATGCAAAATAAAGATGGCCACTTGAATGACGCTTAAAATTTGACAGTTCACCTTTAAT
ATAGACATTGGTTAAATAAGGATCCTTATCAAACTTCGTTTTAATATATCTCGTTAATGC
ACTTACACTTAGATACTTCTCCATAATTATCACTACGCCTTATTTTTAATAATTTCACTC
AAAACTCCGTTGATAAACTTATAGCTTTCATCGTCGCTAAATTTCTTCGCTAAGTTCACT
GCTTCGTTGACAATTACTTTTTCTGGTGCATCTGTATACAATAATTCAAATGCGCTTAGT
CTCAGTATAATACGGTCAATTTTATTGAGGCGCTCTAATGCCCATGACTTCAGGTGTGGC
GTAATCTTGTCATCCAGTTCATTTTGTTTTGAACTGACACCACGAACTAATTCATCAGCA
AATACATCTCTGTTTGGAGGTTCCACGATAAAACGTGTTGCATCTTCCACTGATATTTCG
TGCGCTTCATTTTCTATCTGAAATAATATTTGTATCGCATGTTCTCTAGATTCTGTTCTC
GACATAAAGTTTCTCCTTCAATCAAAAAGGGATGCAAGCATCCCTAATTAATTCTCTTTA
AATTTAACATTTACAATATGGATATTTATTTGTGACGGCTCAATCGCAGTCATATTTCCT
AGTGCATTCTTGATTGCTTTTTGTACAAGTGTAGCAGTCTTTGCAATCTTTGTACCATAG
TCAAATGCGCAGTACGCATCTAGAACTATCGTGTCATCTTTCGTATCAACTTGTACACCA
CGTTGATTTTTAACACCAAGCTTTTCTAAAGATTTACTTTTTTGTACAAGTGACACACCT
TTCACTTCTGAAACTGCAATTGAGGCAATGAGTTCAATAACACTTGGCGCAATTTCAACT
GTCCCAAGATTACCTTTTTTATTTGTTTCGATCATGACATAACCTCCTGTCTATAACAAT
AACTATACCATGAATTTATTATAAAATAAAAACAGAAATTAAAAAACGCAAAACGCGTTT
TTAATCTGACAATATATTGTTTTCCTCAAGAAATTTAGTGTTGTAGTCATTCGAACGAAA
TGTTCTGTTCTGAATTAATGCCATATGGAATGGAATCGTTGTATCTATACCTAATATAAT
AAATTCTGAGAGCGCTCGATACGCTGAATCTAATGCGGTTTCTCGATTTTTATCATGAAC
GATAAGCTTTGCAACCATCGAATCATAAAAAGGTGGAATGCTGTAGTTTGTGTAACATGC
CGAATCTACTCTGACACCATAACCCCCAGGAGCAATATACTGGGTAATTAACCCTGGAGA
AGGCATAAAGTTATGATATGGATCTTCTGCATTGATTCTAAATTCAATCGCATGACCGTT
AACCTTTATCTCTTCTTGGGTCATCGTAAGTCTTTCACCACCCGCAATCTTTATCTGCCA
TCTAACAAGATCTGTCGCTGTCACCATCTCTGTAACTGGATGCTCAACTTGAATACGCGT
GTTCATCTCCATGAAATAAAATTGCTTCGCATCTATATCATATATAAATTCAACAGTTCC
GGCACCTTCATAGTTAACAGCTTTAGCTGCATTAATTGCTGCCTGACCCATCGCATATCG
CATAGCTTCATCAATATATGGCGAAGGACTTTCTTCGACGAGTTTCTGCATACGACGCTG
TATCGTACAGTCACGTTCCCCGAAATGCAGTGTATTTCCGTATTGATCCGCAAGAACTTG
AATTTCTACATGACGGAAATTTTCTATAAACTTTTCTAAGTATAATCCTTTATTCCCGAA
TGCAGTTTCTGCCTCCTGTTCTGTCATACGATAGCCATCTCTTAACTCCTGCTCATTTCT
GGCAACACGTATGCCTTTGCCACCACCGCCAGCAGTCGCTTTAATTATGACCGGGTAGCC
CATGGTTTCAGCAAGTTTTAGTGCACTTTCAACATCTTCCAGTAAGCCATCGCTACCAGG
TACCACTGGGACACCAGCTTTTATCATCTCTTTTTTAGCAACATCTTTGATTCCCATCTT
ACTGATTGATTGATGACTTGGGCCGATAAACTTAATTTGGCATGCCTCACACATTTCAGC
AAACCGTGCATTCTCTGCTAGAAAGCCATAACCTGGATGAATCCCATCACATCCTGTACT
ACTCGCAATCATCAGTATGTTCGGGATATTCAAATAAGAGTCTTTAGACTGTTTTGGACC
TACACAATATGCTTCATCAGCAAGCTGTGTATGTAGCGCATCTCTATCAGCTTCTGAATA
GATGGCAACGGACTGGATTCCTAAATCTTTAAGGGCTCGAATGATACGTACCGCTATTTC
TCCTCGATTTGCTACTAATACCTTCTTCATATTACTTCACCTTGAACAGGGGCTGACCAT
ATTCTACTAGCTGACCATCTTCAGCTAGAATTTCAATGATCTCGCCACTTACTTCAGCTT
GAATTTCGTTAAACAGTTTCATCGCTTCTAAAATGCACACAATACTATTATTTGTCACCT
TATCTCCTACCTTAACATACGGATCGGCTTCAGGAGATGGAGATTTATAAAATGTTCCAA
CCATCGGTGCATTGATCGTAATAGTATCTTCATTATGTTCTTCAGTCGTAGTTATCTCTT
TGACTTGAATTTGCTCCTGTGTTGATTGCTTTACAGGTGCTACCACACTTTCTTTTTCTT
TCTTCAATACAACCTTCAATTCTTTATCTTCATAGTTAAATTCAGTGATTTCTGATCTAT
CGACCATATCAATCAGTACTTTTATATGTTCAAGATTCATAAAATACTCCTTTATACATA
GTTTTAAGACTAGCTACTAATCAATTGTAAACTAGTGGTCTGACCAATTCAACAATAAAA
ATAAAAAAGACATGTATAAAACATGTCTTTCATAAAAATTATCCTCGAGATACGTAAGAA
CCATCTGTTGTATTGATAATTAATGTATCCCCTTCATTAACAAATAAAGGTACGTTTAAT
GTGTATCCAGTTTCAACAGTAGCAGTTTTCGTCGCACCTTGAGCTGTATCACCTTTAATA
CCAGGTTCAGTCTCAGTAACTTGAAGCGTCACTGTATTCGGTAATTCAACACCTAACGTT
TCCCCTTCATACATTTGGATATGAACTTCCATATTTTCTTTAAGGAACTTTAATTCATAT
TCAATTGTATCCTCAGATAATTCAATCTGTTCATATGATTCAGTATCCATAAATACATGC
TGATCGCCTGAAGCATATAAATACTGCATGCGTTTGTTATCAATTTGAGCTTTTCCAACT
TTTTCTCCTGCACGGAATGTCTTTTCCTGGATTGCACCTGTTCTTAAATTTCTTAGCTTT
GAACGTACAAATGCAGCACCTTTCCCTGGTTTAACGTGCTGGAATTCAATAACACGCCAT
ATACCATTATCTACTTCGATTGTTAAACCTGTCTTAAAATCATTTACTGAAATCATGAAT
TTTCCTCCTCAATATACCTACTATAAAATAATAAGGTCTTTTGTGGAATGTGTAAAGCGC
TTTAGACCATTTTTAGTGACTAAAACATCATCTTCTATACGAACACCACCTAAACCTGGC
ACATAGATTCCAGGTTCGAGGGTTACACACATATTTTCTTCCAAAGTATGAGGAGAACGT
TGTGAAAGCATAGGGTTTTCATGCACTTCAAGTCCAATACCGTGCCCAAGACTATGACCA
AATGCGTCTCCATAACCATATCCTGCGATCACGTCTCTCGCAATTTTATCCGCTTCGACG
CCAGTCATGCCAGGTTTAATTTCATCAAGTGCTTTAAGCTGCGATTCTAAAACAATGTTA
TAGATTTTAACCATCTCTTCTTGTGGCTCTCCGACTGCAATCGTTCGCGTAATATCCGAA
ATATAACCTTCATAAAGTGCACCATAATCAAATGTAATCATTTCACCAGATTCGATCACT
TTATTACTTGCAACACCATGCGGCAATGCACCTCTGATACCTGATGCGACAATTGTTTCA
AAAGAAGAACTTGTAGCACCTAATGCTCTCATCTTCATCTCCATCTCATTATTTAGATAC
ATTTCAGTTACACCAGGTTTTGTAATCTTTAAAATATAATCAAACGTAGCGTCTGCGATA
TCCGCAGCTTTTTGTATCTGCTCGATTTCAAATGGTTCTTTTATCATTCTAATCTTTTCA
ATTTCACCAGTTACATCAATAAGCTCTGCACCTGTTGCAAGGTGCATGTAATCTTGATAC
GTGACAAGATTTCCTTCAAATCCTACTGTCTTCAATTCTAACTCTTTAATTACGTCAGTT
ATCATATCTAGTAAAGACGTTTTTTGTTTTACGATTTCAAAAGATTGTGCCTGTTTCGTT
GCTTGTTCTATGTATCTGAAATCTGTAACGAGTATGTTTCTTTCCTTACTGATGATCAAC
CCCGCACTACTACCTGTAAATCCAGATAAATATCTTCTGTTATGTGATGAAAGTACTACG
ACCGCGTCCAGCTGCTTTTCTTCTAATAAATGTCTGACTTTTTCTATTTTCATGTTTTTC
TCCTTTGTATATATATTTTAACTATATTTTCTGAATATATACATGTTAACATAGTATTTA
GAAAAACGAATCATTTGAGGAGTAAAAAATGAAAAAATTCAAAATATTATCATTAATAAT
GACTTCTACTATAACACTTACTGCCTGTGGCGGAGGTGCTGAAACAGAACTAACAGAAAA
ATCGACCGACTTAAAGAAGGAAATTAAAGTACTAAAATCTAAAATCGAAGATCAAAAAAC
CGATTTAATCACAAAACAAAACACTTTAAATGCTACTGACAATGAATTAAAACAGCTACA
AGGGAGCATGCAGATGCCTAATCATGAATTTACAACGCACTTTAATTCATATGCTGCTTC
ACTTGCAATGGCTATAAAAATGTTTTCAACCATTGAAAACAAACTATCAAAACAAAATGA
TATTCAGATTAAGGAAAAACTAAGCACAATTAAATCTGACGTCAAAGACACAATTCAGCA
ATATAATCATGCATTTAAAAATAGCCAGCCACCTGCAACATTTGCTGATGTTCACCATCA
GGTAAATGAAGCAAATCATAAATTCGAAAAGGCAGTCAGTTTGATTCATAGCGGCTATGA
AAAATCTGACACAAAAAAAATATCGCAAGGCAAAGCCATGCTTCACGATGCGATAGATGC
ATTTGACAAATTAACAATTGAATAGGTAAGCGCATGCGCTTACCTTCTTTTTAACCATTC
TTGACTTCTATATTTTTCTATTAGTACAGAAACTTCCTGTTCAATCTCAGCTGTTACTTC
AAAGGGCTTGAGCTTAATGTCGAGACCTTTCTCAAACCCTTCATAAAATGCTTCTTCCAT
CATTGCAATGGTAATCTCTTCATCGGTCAAATCAGCAATACTGACTGCTTTGGAATAGAA
ACTACGTTTCATACGTTCTTTCAGTCGTTCGCTACTAAAGATGAACAAATCAAACAGTTC
ATCAACGTCAATCGACTGTAATATTGAACCGTGCTGTAGAATCACTCCTTTTTGACGGGT
CTGTGCGCTACCCGCAATCTTTTTGCCTTCAACAACTAGTTCATACCAGCTCGAAGCATC
GAAACATACTGAACTTCGCGGGTCTTTTAGGCGTTCTCTATCTTCTTTCGTCCTTGGAAC
CGAAAATTCCGCCTGGAACCCTAAATGCTTAAACCCTTCTAACAGCCCTGTTGAAATCAC
TTTATAAGCTGCAGTAATCGACTCCGGCATCATAGGATGAGATTCAGGTACGATCACACT
GTACGTCAGTTCTTTATCATGAAGAACTCCTCGACCGCCTGTCGCACGTCTTACCAGTCC
ATAACCCCCAGCATTCACTTTATCAAGATCAATTTCTTTTTCTAGTTTCTGAAAATAACC
GATTGATAATGTTTTCGGATTCCATCCATAGAATCTGATGACAGGTGGCAGCTTTCCTTG
TGCTACTAAGTTAAGCAGTGCTTCATCCATCGCCATATTATAATATGGATCATTATTATG
TGTATTGATAAACAACCATTCTTCCTGCATATGCAACCCTCTTTACTGTATGTCTATAGT
TTTAAAAAATACTTTGAAAATAAAGTATATTATATCTATAATATATCTATGAAACAAAAA
GGAGGAATACCTGTATGAATTTCTGGTATGTGTTAGGTATTGTTCTTCTCTTACTATTCA
TCTATATACTTGTTAATTACTTTATTAATCGTAAAGCTGTTACTGAGTTAAGTCAAGATG
AGTTTCAACAAGGGTTAAGAAGAGCACAAGTAATCGATTTACGCGAGAAGGCTGACTATG
ATTATGGTCATATCATCGGGGCAAGAAATATACCGATGTCAATATTTAGAACACGTATGC
TAGGTCTACGTAAAGATCAGCCCATCTACTTCGTCGATGCGAACGGTATTTCAAGCTATC
GTGCTGCACGAATGATGAAGAAGCATGGATATAATGATATCTATATGCTTAAAAATGGCT
ATAAAGGCTGGACTGGCAAAATTAAGTCAAAATAAAACAAGGTTAAGACGCATGTCTTAA
CCTTGTTTTTTATACTACTTCTCGTTTGAACCTTCATACTTTAAAACCGGTTTACGTGCT
GCTAATGTTTCATCTAATCTACCGATCACCGTGTGATGCGGTGCTTCTAATACGATATCC
GGATTCTCTTCAGCTTCTTTAGCGATTTGAATCATCGTATCACAGAATGAATCTAGCGTT
TCTTTTGATTCTGTTTCTGTCGGTTCAATCATCATACATTCTTCAACATTAAGAGGGAAG
TAGATTGTTGGCGGATGGAAATTAAAGTCTAACAGACGTTTCGCCATGTCTAATGTTCTT
ACGCCAAGTTTCTTCTGCTTAGATCCACTAATTACAAATTCATGCTTACAGTGACGATCG
TACGGTAATACGAAGTAATCCTGTAGACGGCGCATCATATAGTTCGCATTTAATACTGCA
ACTTCTGAAGCTTCTTTCAGGCCGTCTGGTCCCATCGTACGGATATACGTATAGGCACGT
AAGTAAATACCAAAGTTACCGTAGAATGGTTTTACTCGTCCGATTGATTGTGGTCGGTCA
TTATCAAACTTATAACCATCTTCAGTCTTTACAATATGTGGTTTTGGTAAGAATGGCACT
AAATCTGCTTTCACACCCACCGGTCCAGAACCTGGCCCGCCACCACCATGAGGTCCAGTA
AACGTTTTGTGTAAGTTCAGGTGAACTGCGTCAAATCCCATATCTCCAGGGCGTACTTTA
CTCATAATCGCATTTAAGTTTGCGCCATCATAGTATAATTTACCGCCGGCTGCATGAACG
ATTTCGCGGATTTCCAAAATATCTTCTTCAAATAAGCCTAAAGTATTTGGATTTGTTAAC
ATAATTGCAGCCGTATCATCACCTACAACACGCTTTAAGTCCTCGATATCAACTAGTCCA
AATTCATTTGATTTAACGGTTACTGTTTCAAAGCCGGCCACTGTTGCTGAAGCTGGGTTA
GTACCGTGTGCTGAGTCGGGTACGATGACTTTCGTACGGTTATGGTCACCATTCGCTTCA
TGATAAGCACGAATCATCATAAGTGCTGTCCATTCACCGTGAGCCCCTGCAGCTGGTTGA
AGTGTTACTTCATCCATACCTGTAATTTCTTTTAAGTGTTCTTGTAAATCGTAGATTACT
TCTAAAGAACCTTGAATTGTTTTTTCATCTTGAAGCGGATGAGCGTTTGCAAAACCTGAC
ATACGCGCGACTTTTTCATTGATCTTTGGATTGTACTTCATCGTACAAGAACCTAGTGGA
TAGAACCCAGAGTCTACACCATGATTTTTATTTGAAAGTTCAGTATAATGACGCATTAAA
TCTAGTTCCGCTACTTCAGGGAGCATCGGACGTTCTTTACGGATAAACTTACTATCTAAT
AATTCTTCAACTTTTTTATTTTCTACTTCTAATTCTGGTAATGAATAGCTGAAACGATTT
TCTTTTGAACGTTCAAAAATTAACGGAGAGCTTCCCTTAAGCATTGAACACACCTACTTT
CGCGATAAATGTATCAATTTCTTCTTTCGTACGTAATTCAGTTACTGCAATTAACATATG
ATTATGATATTGCTCTTCAACTTGACCTAAGTCATATCCACCAATGAAGCCTTCATCAAG
AAGTTTTTCATTAATCTTTTTAACCGGATGATTAAACTTCACTACGAATTCATTGAACGT
CGTACCTTCAAGCACTTCGAACCCTTCTTCAATCATACGTGATTTCATATAATTTGCTTT
TTGTAAGTTCTGGTTCGCCATTTCAAACACACCATTCTTACCTAATGCACTCATTGCAAC
TGATGCAGCTAAAGCATTCAAAGCTTGATTAGAACAGATATTTGATGTTGCTTTATCACG
ACGAATGTGTTGTTCACGCGCTTGTAATGTTAATACAAATCCACGGTTCCCTTCATCATC
CTGTGTCTGTCCAACAAGGCGTCCTGGCATTTTACGCATCAATTTCTTCGTTGCTGCAAA
GTAACCGCAGTGTGGTCCACCTAGTTGTGCTGGAATACCAAATACTTGTGCATCTCCAAC
AACTAAGTCCGCCCCGAATTCCCCAGGTGGCGTTAATAGACCTAGACTCATCGGATTACT
TGAAACTACGAATAAAGCCTTTGTACCTTCAGTGAAAGATTTGATTGTTTCTAAATCCTC
TATACTTCCGAAGAAGTTTGGATATTGCACCATTACACATGCAGTATCTTCATCAATTGC
AGCTTTTAATGCATCTAAATCCGTAACGGTATCTTTCACATCAATTTCAACTACTTCTAG
ATGTTGACCTTTTGCGTAAGTGTGTAATACTGCACGTGATTGATCGTTCACTGCTTTTGA
AACAATAATCTTCTTATTTTTCGTATGACCACATGCAAGCATTGCTGCTTCCGCAAAAGA
TGTACCTCCATCATACATAGAAGAGTTCGCACAATCCATACCAGTAAGTTCAGCAATCAT
CGTCTGGAATTCAAAGATAGCTTGTAATTCACCTTGTGAAATTTCAGGTTGATAAGGAGT
ATATGCAGTATAGAATTCACTACGTGAAATCACATGATCTACTACTGTCGGAATATAATG
ATCATATACGCCTGCACCTAAAAATGACACATGTGTATCACTCGTTACATTCTTGTTTGC
AAGCGCCTGTAATTCTCTTAGTAATGGAGTTTCAGATTTACGTGGCTTGATATTTAAATC
GCCCTGGAAACGTACTTTCTCAGGTATATCCTGGAACAACTCATCAATTGAGTTGATACC
TATTGTTTCCATCATTTCTTTTTTATCAGTTTCTGTTAATGGTATATAACGATGACTCAT
TTTCTTCGCCCCTTAATTTTTATGGAATGGAGTTTTAACAACTTTTGCCGGAATACGTTT
TTTACGAACTTGTACATAAACTTCTGTATCAATTGCTGTAAAATCTGTATCAATTAATGC
TAAAGCAATTGAACGGCCAGTTAATGGTGATTGCGTTCCACTAGTAATATAACCGATTTT
ATTATCCTCTTTATCAAACACTTCATAGTCAGTACGTGCAATACCGCGTTCTAAAAGTTC
AATACCAGCAGACTTACGATTTACACCTTTTAACTTTTGAGTTTCAAGTACTGACTTGCC
GATAAAATTACCCTTATCAAGTTTAACACTGAAGCCCATCTTAGCTTCATAAGGTGTTAT
CTCAGTTGATAGATCTTGTCCATGCAGTGGTAATGCCGCTTCTAAACGTAACGTATCTCG
AGCACCAAGACCACAAGGCGTAATACCTAAATTAAGCAGTGCTTCCCAGATTGATACCGT
ATCTTCGGCTTTACAATAAATTTCAAAGCCATATTCACCAGTGTAACCCGATTGGCTTAA
GATTACGTTTTTACCAAAAATTTCAACATCTTTTAAAAATTCAAATAATTTCATTTCTGA
GATGTTTTCTTTAACTTCAGGTGCAAGCTTTTCTAGAGTTTTAGGACCTTGCACTGCAAT
TTGTCCATACTCAGAAGATACGTTCGTTATCGTTACACCATCTTTTTCATGTGACTTTAA
CCATTCGAAGTCAATATCAGTATTTCCAGCATTTACTACAAGTAAGTATTTATTCTCTTC
TAATTTATATACAACAAGGTCATCAATAACTCCACCATCTTCATTACAGATCATTGTATA
CTGAGCTTTTTTATCGGTCATTTTAGATGCATCGTTTGTAAGTACATATTGAAGATATTC
AAGTGCATGCTCACCTTCGACAATAATTTCACCCATATGACTGACATCAAACATTCCTAT
GCCTTCTCTAACAGCGATATGCTCTTCTTTAATGCTAGAAAATTGAACAGGTAAAGCCCA
ACCAGAAAAATCAATTACTTTCGCACCATCTTCCAGATATTTTTCATAAAGTGGTGTTCT
CTTTAATTCTGACATGATATTCCTCCTAATTGTTAAAAATAAAAACAGCATAGCATCGTG
CTATCCTGCTTCATTACAGGGTTTGTCCGGAAATTATCCTTTTGCCTGAGAGTTTAATAT
AGCGATGCCCCTTCGGCGATGATTTCTCATTCTCTCTAATTTCCTTCTTCCGCAATAATA
AAATTGTGAATTTCCTGCACACAGTCTGACAGTTCATCATCATTGTTAACGCTAATGTAT
GCGATTTCATTATAACGTGAACGTCTTCTAAAGTACAAGTCTTTAATTGCATCAAATGAT
CTATTCATCGCATTCGGACGATTAACATCATTTACAATTCTATTATACACAGTGTTAATG
TTCGTATCTACCCATATATTCATTTTATTTTCTTTTAAAAGAGAAATATTGTTCGGATTT
TCTATGATTCCACCACCTGTAGCTAATATAATATTCATGTTTATATGTTGTTTTAAAACA
TTATATTCTAACGTTCTGAAGTAAGTTTCCCCATATCGCTCAAATATATCCTTGATCTTC
ATATTCATTTCCAGCTCAATTTGTTCATCGATATCAATGAACTTTAGCCCGAGCTTTCGA
GCTAATAAATTACCGATTGTTGTTTTTCCAACACCCATAAATCCTACAAGTACATAAGCC
AACTAGACACCTCTTTTTTCCACAGACTTTAGAATCTCTTCATAATAATATTGTTCAAGA
TGATCCATCGTCTTTAATTTTAACATGAATCTGTTGCTATAATAACTTAAAAAAAAGACT
ATTAAAAATAATAGAATTAGCAAATATGGCGTTATAAATCCATTATAGAACTTGATATTT
CTTTGGGTGAGATTCGTTTTTTGATTGTAGAGATATGTATAGATGTTCATCATCTATAAA
AAAGACTCCTTTCTTAATGTCTTCCAGCATGATGATATAACCCTCTCCATTTACCTTGCG
TACGATGCGATTATGCACATATTCATATGTAATCAAATCTGTTCGAAGTGCTATTTGAAG
TTTACCATCAATTACTGTAATATCCTTCGCATTTTTAAGCTCAGTAGCAATCTCCCTTAA
AAATAAAGCGGTATTTATATCGTGATGATCTGTGGAACGTCCATTAAATTGATATATCTG
AATTAAGATCATCGGTATAATCGATATGATAATCATAACTACAGCCATATTAACAAGCAT
CTCAAGTAGCGTGAATGCTTTATTTGAACGTATGGCATACTTTAGATGCTTTAATACAGA
TTGTATGTGCTTCACGCGTATACTCTCCTTCTCTAATTACGATATGCATATACAGTAACC
GAACCTTTTCAAGCGTATCTTGTTTCCTTTGATATGTTATGGACATTTCGTTATACATCG
GAAGTAGCAGCATGACAATTAGGATGATGATAGAAAATGCAAGCATACTATCTATGAATA
AAAAACCACTATATCGCTTCAATTCTCATTCTCCCCCAATGAATCTGAAAGATTAGACGA
TATTTCTTATCGCCTATATGATAAATAACTGAGCCACCTTTATTAATCCCTCTCCCATCA
AAATAATACTGTATATTATACGAACTATTGTGTCGATCAATATAACCGTCATCTATTCGA
TAGGAAGCATTAATGTCGAGCGCCGATGATTTGATATAAATGGTGTCACTTCCCGGGGGA
AATGACACATAGATATTCACCTTATATACAACTGCTTTTGTCTGATAGTAATTTAGTAGT
GAAATTATTTCATCATTAATCTCTTCATGTTTTATTTCATCTAATTTAAATCTATTTAAA
GGTACAACAGCGAGTATAATGGTGACAATCATAAGTACAATGAGCATTTCTATATACGAA
AATGCTCTAAGCACCTAATAATGCCTCGCCATTATTGATTATTATGTCTGTTCCATCTTT
ACATTTCACTTGATTTTCTTTCAAATATTCAGGAACAAGCTCATTTACTGTAGACGGTGT
TTTACCAGTATCGATCCGATAGGCTTCGATCTGACCTTGTACCATCTTTACCTGAGCTTC
GCATCCTTTAGCTTGTACAGTCTTAGATTGTTTAGCGATGTTTGGAATAATGACGATAAT
TAAAATCGAAATTACGAGCAATACTAATAACATTTCAATTAAAGTAAATCCATCATCCTT
ACTAAACTGTTTTTTAAACCTGCGCGCCATACGTTTCACTATAACTCCTCCTTATTTTAT
ACCTTCCATCATTTGTAGCATCGGTAGTATAATGACGAGATACATGGTCACAATTAACAA
TGCTAATATCATAAAAATTACTGGCTGAATTGCTTTTATACAGCGTAATAATCGATGTTG
AAATCGATCAAATATAAATTCACTGTAATATTTTAATTCTTTATCCAATTTTGAATTTCT
CTCTCCATGCTCCATAAATTGTACAAGTGACGGTTCGAATATATTCATATCCTTGACAGC
AGCAGGGAGTGGCCTCCCTTCTAAAAGCTTGTGATTGATCATGAGTGCAATGTGTCGAAA
GGTTTCATTCTTATTTTGTGATGATAATATTTGTAATATTCTTTTCATCATCACACCATT
GGACAGAAAAAAAGAAAGCATTTCACTAAAGCGATAAGTAATGTACAAGCGATACAAATC
TCTAATCAGCGGTACAGATAATAATATTTTAAGCTGACTAGCAACAGACTGTTTCCTAAA
ATAGAAAGTATAAGCTAAAATAAGTGCTATGAATAAAAGTATAAAACTGTAGATGATATA
AGGTAGAGAAAATAAAATTGCAGTCATAACTGTTATTTCTACTCCTACATTTACATCCAT
AGTGTCATACATAGATTGAAATTGAGGAAGTACTGTTAAGTTTACTGTAAATATAAGCGT
AATAAATATGAGGATTAAAATAAGAGGGTATTGAATTGTCTTTATAAGTTGTGAGGCAAG
CTTTGCTTTACTTTCTAAATAATCATAACATCGTACCAATGTCATATTTAAATCACCATA
CTGCTCAGCAAACTGTACCTGCATTACAATATCATCGCTATAGTTGAAATAGTCGAGCAA
CTCGGATAACTGCTTTCCTGATTCAAGTAATTTTAATGCCTCTTCCTTTATCTCTTTGTC
AATTTCTATATATTGCGTATTCAAGAAAGAGACTGCTTCGTAAAGAGTGAACCCATTATT
TGTCATTTCAGAAATTCTAATCAAGAAATCTTTATGATATATTCTCAGACGATTTTTAAA
GATCAAATTTTTCAAATTCATGTTGTGAAATCTGATTTGTTTCATACATCTCCTTTAGTA
TGTCAGCCAACGTTCTATAGTTTATGTGCTTATTCTTTAAATATTTTTCAATATCCTTTT
TTGTCAGAAATTCATAGGCTAGAATACGCTCCTTTTCATCTCTTTTTTTTATCAGTCTTT
GATTGATTATCAAATTGATACTTTGATAAAGATCAACAGCATTAATCCCCATTTCTTTTA
ATCGAAATAACGCGCCAATACAATCATTTGCATGTAATGTCGTTAAAACTAAATGACCAC
TCAGCCCCGCATTGATAACTTGCTGTGCTACGACCGAATCTCTTATTTCACCTAGCATAA
TGATATCTGGATCACATCTAAGGATTGCCTTAATTGCGGTTTGATATGTTATTTCTGCCT
TTTCGTTAACATTAACTTGTATGATACCGTCAAGATGCTGCTCCACAGGATCTTCTATTG
AAATTACTTGGCGTTTCAATGTGTCCTTTGCAAAATGTACAAGTTGATACATTAATGTAC
TCTTACCACTTCCAGTTGGCCCACTAATAATAATTATACCGCTTGATTTTTTCATCTGAT
CGAACAATATCTGATCATCTGTCTGATATTCATCTATAAAACTTTGTCTGATGATTCTCA
ATACACATGCTTCATCGCCTAATGAACGAGGTAAAGTAGATGCGCGAATATTATATCGTA
AGTTATCCAGATTAAAATGTATTATCCCACTCTGAGCCTTATTCTTTTCTGATACATCAA
GATGTGCTGTAAATTTAATATATGAAAGTAATTTTTTAAATAATATATCGTCGATGTCAC
TATATTCTTCGATATCACCTTGTACCCTAAATTTAATAGATACATTTTTATCACAAGGAA
TGAAGTGTATATCTGATGCGCTTTGTAAAATTGCCTGCTCTATTATTTCATTGAATAATT
TCTCCATCTCTACCTCCTCATCTATCATATAAACTTATTCTTGATCTTTCTTCTTAAGTT
ATTTAATATCATATAAATAAATAAATTTATCTAGATTTTAAAATAAAAAAGAAAAAATTG
GATGTTACAAATTTCGTAAAATTAAGGTTTACTTATCTTATCGTTAACTTTATAATAATA
AGTGATATGAAGAGTCTGAGATTAGGGGGAATTGCCAAATGGATAAGGTTTTTAAAACTT
TAGGATTCTGGACAGCAATCTTTGCAGTAATGTTCTATGTAGGCGGAATGTCTATGATGT
CATTTGTATTCATTGCTCAAACAGGATTTTTTGTATTACTTGGATACTTAAACTTATCAG
AAAGAATGTACATGTATATTTTTGCAGCATACTTAATCGTGTGTTTCGTAGGCTTCACTT
ATTATTCTACATTTTTATTAGAGCCAAGCTTTGGCCACCACGAATAAAACCTTCCAAAAT
AGGAAGGTTTTTTCTATAGGTATGGATTGTGTGTTTTTTCATATCCGACAGTCGTTTCAG
GGCCATGACCCGGACAAATAATGAACGTTTCATCTAATGAAAGTAATTCCCTGTCGATGC
TATTGATTAATTGTGACGTATCTCCTTGATAGAGATCTGTTCTTCCGATACCTTCCTTAA
ACAAAGTATCCCCCACAATCGCGAAATTCTTAAATATAAAACTCAAGCTCCCTGGTGAGT
GTCCTGGTGTATGGCGTACTTCAAAACTAAATGTTCCGATTTGATGAAAACCGTTATCCA
GAAATTTCGGCTGCTGCTTCACTATTGTGGGTTCTATTCCATATTGACTGAATTTATCTG
AACCATTTTTAAGCGGGTCTGTTAAAAAGTATTTTTCAATTTGAGACATATAAACTTCAC
ACTGATAATAGCTGCATATTGCATCAACTGCTCCAATATGGTCAAAATGTGCATGTGTCA
GCAGTACACCACTTACTTTTTTATCTGTATTACCGATTGCATCGATGAGCCTATTCGCTT
CATTTCCTGGATCAACGATTAAAATTTCTTGTTCATTCTCTAATATATAGCAGTTCGTTT
CAATCATGCCTAAAGCAATTTTCTTTTTCTTCAAACTGAATTCCTCCTAAAATGTACTCG
ACAAATATATACTTTAATTATACAATATTAATGATAACAAAAGAAATTCATGGGGGTTAT
ACTATGCCATTTATTAACACGGGCGAACTATTTGAAGTTTTTGGCGTAAAAATTCACATT
GGTGTGAATATTTTTGCGATTCTAATGTTTTTAGTTTTCTTATTATCAATAAAAGCATTA
TTAAGTTCATTAAAGTCTAAAAATGTATTAGGCATTATTTTTGGTCTACTTGCAACTTTA
TCTTTTGGATTCTTCTCGTTAGCAACAATCTTCACCTATGGTTACCCAATTTTACATCAT
TAAAAAGACATCATTCGATGTCTTTTTTTTAATGCATATGTTTCTTTACAGCGTCAAGCT
TGTCATTCATCTTTCTTTGCTTATCTCTTCGATCATCAATCCTAATATTCGTACACACCC
GTTCAACTCCCGCCTGGAACGGAGATTCATGAATGCGTTCTAATGCTACTAGACAGTCAT
GAAGCTCTCCTTCAATCAATGTACTCATCGGTGTCAGCTGATAATCTATCTTTCCCTCTT
GTTTCATCGCTTCAAGTATATTCTGTACTTCTGCAACATATTTACTGATACTGATAGATT
TTCCATCCATCGGTATGATTACAACATCTATTATCGCCATTATATCTTCTCTCCTAGAAT
ATAAATTTTGATTAAACCTGCAGCACCAATCATGCCTGCATCATTGCCTAGCTCAGCAGT
TACTATCTTTGTTCCTTCATAAGCTGGAAGGAAAGTTAAATCTTTATAATACTGTTCGAT
ATGATCTACAAGAAACTGTCCTGCTTTAGAGACCCCTCCGCCAATGATAATGTGCTTAGG
ATTTGTCATGACACTGATAATACTAAATGCATAAGCGAGATGTTTCGCTACTTTCTTAAT
CACATATACTGAAAACTCATCCCCTGCTTTTGCGGCATCAAATATCATCTTTGCCTGAAG
CTCTTTATTTCTGATTGCATCTTCGATTACTGTCTTAAATTGCAGCTCTTCGTAATAATG
ATAGGCTAAATTTACCACCCCTGTAGCACTTGCAACCGTCTCAAGACAGCCGTGTTTTCC
ACAGTTACATTTAAATCTCTGCTTCGTATCTACAGTAATATGTCCGAATTCACCTGCTGC
ACCATTGAATCCATGAATGAGCTCATGATTACTGATGATACCCCCACCTACGCCTGTACC
TAGGGTTACACATACGACATCAGGCTCATTTCTACCCGCTCCTCGAAATTTTTCACCGAG
CGTCGCTACATTTGCATCATTATCTACATATACTGGTAATCCGCTTAATGCTTCAAACTG
CGCTTTAATATTAATCTTACCATGCCAGTTTAAGTTAATCGCTCCATTGATAATACCATT
GTTAAAATCTACCGGACCTGGTACACCGAGACCCACACCTATGCAGTCTTTAATGGTTAA
ATTTACAGCTCTTAAATGTTTAATAAATGAATCATAAATGTTCTTTAATATATGTGTTCC
GTTATCATCTTTATTCGTAACGATTTCCCATTTTTTAATAATATTGAGGTTTGAGTCTAA
TATACCTAGCTTACAAGTTGTTCCACCTATATCTGCTGCTAAAATCATAGTTTATTCATC
CTTCTCTGATTGATTAGTAAACGCGCCTGGATATAAGTCTCATTATCAATTAACATTGCA
TTATGCAATGATTTTAATTCTTCATCCATCATCGCTAAAGTATTCTTTTCATCTTTAAAA
TAGATAATAATTCCAAATTTTTGCAATAGTTTTTGTACGTCATAGAATTTCTTCATTTTC
TCACCTGAATTCCTGAATCTCTTTCTTTAGTTTTATGTATTCTTCCTTTTTATTGATTGT
AATGGTCCTATCAATATATTTCTCTGCCTTCGGGTAGTCGTCCATTGCACGGTATGCTAA
TGCAAGCTGAAAGTTCAGCCGTTCACTATCAGGATATTTTTTCAGAGCTTCTAACCAGAC
TAATAGAGCACTTGATAAACTTTCATCTTTTGTTTTCCACAGACCATAAAGTACATAAGT
TTCATCATTTTGATAGCCTCTGTCAATGGTCTTACGAATAATCTCAATGCCCTCACTATC
TTTTCCTTCCATCAAATATTGTTTAGCATATTCATTGTATATATGATGTTCACGCTCGGA
AAAAATATTGATGATGAGTAATCCTAAAATAACAACTAGGCCGAGTGCCATATAATAGAA
ATATCTTTTATTGTATCGATAAATAAAAAACATTGAAGCAATGAACAATCCACCAAATAA
TCCACCAAAATGTGCATAATGATTTACGTTCTCAAAGATCGCACTGCCAATTAAGAAGAT
AAGAATGCCGATAAAAGTCTGTACAAGAAATTTTTTCTCGAATTTCCCACTGAATACCAA
ATGACTCATCAGTGCTCCGATAAGCGCACAGATGGCACCACTGGCTCCTACAGATATTGA
TACATTATCAAATGTCAGTGAAATCAGATTACCAATAATACCACCTATGAAATAAATACA
TAGATATTGCCAGCGCGGATATAAATATTCTACAAGCTTACCAAATATAAAGAGGGTCAT
CATATTGTAAAGCAGATGCTGCACATCGAAGTGTATGAAGATAGAGGTAATGATCCTGTA
ATAATCTCCATGCACAAAATTAAAATGTGTCAGCCCTCCTTTATCAATGATCATTTCTAC
TTTATGAATATGTTGAACGATACTCATAAGAATAAAAATAACGACATTGAGCAGCATAAT
TAAATATGTCAGCGGGGAAAACTTTCTGATTGCATTTTCAATCATATTTCCATTTAATAC
ACTTTTCTTATACGTTTTAATTGCCTTATCCTTATTCTTGCCTGTAATCTTCTGATATGG
ATGTCCAAATAGGCGCTTTAAATCGCTCTCGTCATTACACTGTTCGATAAATATATGATT
CGGCATGTTATCCTGAAAATGATTTGTCTGATTTACGAGAATAATTTCAAATCTATTGAT
TATATGACCTACTGTATCCTCAATATCATTAAAGTGATCCATAATCTTCTGTACCATAAA
GAGTGTGGACTGTGCTGTCTCTTTTTTTAGGATAACCCTTTTAATGATACCCTTTTTTCT
ATTAATCAGCCATATATCGTCTTCTGCTTCTCCGTGTGTAAAATACTCAAAACCACTGTA
TTTTGTGTATTCATAAATCGTTCTCCATATCTTTTTTTGTTCTATCATTGTTTCGTACCT
GTATGCCATTCTCTTTCTTCAGTAATGATATACGCTACGGGAATATCATGTGGCTCAATG
ATCACTTCTCCCATCTGCGCTTCAAATACAAGACTAATTGTATGCCCTTCATACGTACTT
AAATATTTATCATAATAACCGCCACCATAACCTATACGGTATCCTGATTCATCGAAACGT
ACACCAGGAACAATAAGAAGTGCTGGCTGTTCATTTTTTCCGTCATCATGTTTCATTACA
TCAATTCCAAAACGATCTTCAACTATATCTTCCGCAGATGTAAAGTACGTAAAATACATT
TGTTGTTTACTGTAATCACACTTTGGAACAAATACAGTCTTACCAAGCATTTGTGCATAA
CGGATAATAAATCGTGTATCCATCTCATGATCCATTGATAACGTTATACCAATAGACTCC
GCATCTTTAAAATCTTGGTGCTTTATTAATTTCTCAATGATCATATTTTCTTTAGTGTAT
TTGTCTGTTAACGATTTTAACTGATTTATCGTTGCCTTCCTTAACTCTTTCTTAGTCATA
ACATCACCCATATATAATTATACAATAAACTGATCAAAATTTTATAATTTAACAAAAAAA
CAGACACAAAATGTGTCTGTTTAAAATATTATTTAGTTTCTCTGTGTAAAGTTTTCTTAT
TATCTCTTGCACAGTATTTTGACATTTCAATACGTTCTGGGTTATTACGTTTATTTTTTT
TAGTGATGTAGTTACGGTCACCACATTCAGTACAAGCTAAAGTAACATTAACGCGCATAG
TTGTTCCCTCCTCACGTTTCTAAATATCCATACGACTTTTATATAATACCATGAGAAGCA
TGATTTATCTAGTGTAAATTTGTGATTTAGGCAAATCTTTCACCAGTAATCGTGAAATAA
ACACTTTCCGCAATATTTGTAATATGATCACCAATGCGCTCGAGATATCTACCTGCTAAA
TGGGCCTGACCTGAAATATATGGATCATTATCAATTAAGTAAGCACTGTTGATGATTTCT
TTATATAAGTCATCTATATCATTATCACGCTCAATAATCTCTTTAACCAAATTAACGTCT
TTACTCTCATAGGCTTCCTTTAAATCAGCGAGCATCATCATACTAAGTTTTCCCATCGTT
TGCAGACGCGTGAGAATATATGCATCTTCAATCTTCACACGTTTACGAATCTTAGCAATG
TTCGCGGCATTATCACCCATTCTTTCTAGTTCAGATGATACTTTACTTGAAGAAAGAATA
ACCCTTAAATCTGTAGCGATTGGCTGCTGCTTTGTAATCAAACTAATTATCTGGTCATCA
ATATCGCTTTCCATCGAATTGATAACACGGTCATGTTCAATAATTTCTCTAGCCATCGCT
TTATCACTATCACTCAGTACATTGATACTTTTTTCGATTGTTCTATACACTTCATCAGCC
AGTTTAAGAACACTTGCCTCCAGGTGCTGTAAACTTTCTTCGTAAATTTCCCTCATATTA
ACCAAACCTTCCTGAAATATATCTCTCTGTCTGTTCATCAGCTGGGTTAGAGAAGATCTT
ATCTGTTGCATCATATTCATTTACATATCCATTCAAGAAGAATGCAGTTTTATCAGAGAT
ACGTGCAGCTTGCTGCATATTATGCGTAACAATGATAATTGAATACTTATCTTTAATTTC
CTGTACTAATTCTTCTACTTTTAATGTAGAAATTGGGTCTAATGCTGATGTAGGCTCGTC
CATCAGGATAACATCTGGTTCAATCGCTAAGCATCGTGCGATACAGATACGTTGCTGCTG
CCCACCAGATAAACCGTAAGCGTTCTTGTCCAGACGATCTTTCGTCTCATCCCAGATTGC
AGCCCCACGCAAAGATTTTTCAACAATTTCATCTAATATTTTCTTATCAGTAATTCCATG
AATTCTAGGACCATAGGTAATATTATCATAGATAGATTTAGGGAATGGATTTGGTTTTTG
GAAGACCATTCCTACACGTGTTCTTAAATGCTCAACTTTATAGCTTTTATCAAATATATT
ATCTCCACGGTAAAGAATTTCACCAGAAGTGCGCACGCTAGGAATCAATTCTATCATTCG
GTTTAATGTTTTAATGTATGTCGACTTACCACAACCTGATGGTCCGATAATTGCAGTTAC
TTCATTCTCTAAAATATCAAGATTGATATTCTGTAAAGCATGATGGTCCCCATACCAAAG
GTTTAAATTTTTTGTCTGATAAACGATCTTACGATTATTTGGGTTTGGTGTCTCACCTGT
AACTATCGTATGTTCTTTATTCGTTAATGCAGGTTGCTTTTCAGTAGCAACTTCCTTATT
CTCAGTTGAAGTTTCATTTCTATTAATAATGTTTACTTTTGAATTCATTATATTGACTCC
TCTCAAAATGAGCTAGAATTTTTTCTGATATTTATTACGGATAAATATAGCGATTGAGTT
CATTGCAATTAACATAATAAGTAACACGATAATCGCTGCTGATGATACAAACTGAAACTC
TGCCTTAGGTAATTTCGCCCATGTAAAGATTTGCATCGGTAATGCCTGGAAACGGTCCAT
AATATTATCTGGTGTTTTCATAAAGATTGTCGGAATACCAATAACTACTAAAGGGGCCGT
TTCTCCAATAGCACGCGATAATGCAAGAATTGTTCCAGTTAATATCCCAGGAATAGATGC
GGGAAGTACGACGTTCGTTATCGTCTGCCATTTCGTTCCACCTAAACCTAAAGATGCTTC
ACGAATGGCATTTGGCACTGCACGAATTGCTTCTTGCGACGACACGATAATAACCGGTAA
GATCATAAGAGACATCGTCAATGCTGCAGCTAGAACAGATTTCCCTAATGAAAGTGCTTC
TATTCCCCCACCACGAACAAATAATGTTAATCCTAATAAACCAAATACTACGGATGGTAC
AGACGCCAGGTTTGCAATATTTACTTTAACAAAACGTGTAAAAAAATTATCTTTAGCATA
TTCTTCCATATATATAGCTGTCGCTACTCCCAGAGTAATTGCAATTGGTGCAATCGTCAT
CATAAGCCATAATGTACCGATTAAAGCCCCTTTGATACCAGCTTTTGAAGGTGTAGTACT
AGAAAAGTTCGTAAAGAATTCTGGTGTTAGATAACCTACACCCTTTCTGATAATATCAAA
AAGAAGCATTGCTAGAACGATTAATCCAATAATCGTACATAAGAAGAAAATAAACTTAAC
TATCGCATTTTTAGTAAGTCGTCCAGAGAGTTTTTTCGCGACTCTTTCCTGATTAATCAA
TTCCATTCTAATACTCCTCTCTGAATTTTTTTGTAATCCATTGTGAAATCATATTCATAA
TTAATGTAAATACAAACAATGTAAATCCAACTGCATAGATACTATAATAAATATCTGAAC
CAAATGTTGCATCACCAGTAGCAACTTGTACGATAAATGCTGTCATTGTCTGCAATGAAT
TTGTAAAATCTAATGAGAATTCTGGTGAACTGCCTGCTGCAAGTGATACGATCATCGTTT
CTCCAATTGCACGTGATATGGCAAGGACGATTGATGCTAAAATACCAGATAAGGCAGCTG
GGAAGACAACTTTAAGCGCTGTCTCTAATCGGGTTGAACCTAATCCTAGTGCCCCTTCTC
TAATTGCTTGTGGTACTGCACTCATGGCATCTTCAGAAAGACTCGCAATCATTGGCACGA
TCATAATACCGATGACTAGACCAGGACTGATTGCATTGAATGAACCTAAGTCTGGCCAAA
CAGAACGAAGCATTGGTGTAACAAAAGTTAACGCAAAAAAACCGTATACAATCGTTGGAA
TCCCTGCAAGAATCTCTAAGATTGGTTTAATGATTCTTCTAACTTTGTCACTTGCATATT
CACTTAAGTAAAGCGCCGCACCCAGTCCAACCGGAACCGCAAAAACTGTCGCGATAAGTG
TCACTTTCAATGTTCCTAAAATTAAAGAGATGATCCCGTATTTTGGATCCTGTCCGAAAG
CATTCCATGTCTTCTCAAGGAAAAATTCACTGAACGATACTCTAGTAAAGAAAGTAATTG
TCTCAGTTAATAATGTAATCAGAATCCCGATTGTAGTTAATATAGAAATAGATGCAATTA
CAGCAAGTATTATCGGGATAAATTTCTCGATAATATTTTTAGAACCTTTACTTTGACGCT
GCTGAATCAATTCCTGTACAGATACTTTATTTTCCATAGCATTGACTCCTTCATTTTAAA
AGGGACGAAAAATTTCGTCCCTGAAAAATTTCTTATAATAATTATTTAACTGCTTCTAAA
GTTTTAACTGCTTCTTCGTATTCTTTATCTTCTAAAGATACATATCCAGAGTCTTTAGAT
GCATCTTTAGCATTTTCTAATGTGAACTTCATAAATGTTTTGAATGCTTCATTGCTCTTA
AGTGATTCGTTCTTTGCATAGATGTATAATGGGCGGCTTAATGGGTATGAACCATCTTTA
ACTGATTCTTCAGTTGCTTCAACACCTTCTCCTTCACCTTCTTTTTGAATCTTAACTGCT
TTTAAGTTATCTTTGTTTTCTTGGTAGAAGTTATAACCGAAGAATCCAATACCGTTTTTA
TTATCTTGAACAGATTTAACGATTACGTTTGTGTCTGCATTTTTCTCAGCTTTAATTTCA
GCTTCATCTAATACTTCTTCACTAAAGAAATCATACGTACCATGTGATTGGTCAGGAGAG
AATGCTTTAATTTCTTCAGCCGGGAAGTCAGCACGAACATCTTTCCAAGTTTTTGCTTCA
CCAGAATAAATTTTCTTCAACTCATCAAAAGTTAAGTACTCAACGAAGTCATTCTCTTTA
TTAACTGCAACAGTTAAACCGTCGCTTGCAATTTTAAATTCAGTATATTCGATTTTTTTA
TCTTCTAGTGCCTTCTTCTCTTCATCTTTAATATCACGAGATGCATTTGAGAAATCTGTT
TCACCAGCGATAAATTTCTCAAATCCTCCACCTGTACCAGAAGTACCGATTGAAACTGTA
ACATCTGGATATTCAGCGTTAAATTGTTCGTTAATCTTTTCAGTAACTGGTGCTACAGTA
GATGAACCATCACCGTTTACTTCACCTTTAACATCTTTAGATGCTGTATCTGTGCCTTTA
TCTTCACTCTTTGTATCAGATTTATCAGCTGCACCACCACATGCCCCTAATAATAATGCA
GTACCTAAAACTGTTGTTGATCCTACTAATTGCCACTTTTTCATTGTAAAGAATCCTCCT
AATATAAAGACGAATAAATTTTTTGATTTGTTATTACATTTCTAACTATATAGATTTATT
ATTAATTTAGAATGAATGTATTGTAAATTTTATGTAAAGAACTTACAAATAAAAGAAGCA
GTCGACTATTTATCGGCTGCTTCTTTATCTTTAAAATATTCATTGATAATTTCTTTTCCT
AGATCTCCACCTGGTAACCACGGAGGCGGTACTGGCTGATTCGTATAGATGATAGAAAAA
CTCATTTCAGGTTTTTTCACTGGTGCATACCCTATATATGTTGAATTTACTCTAGCTTCA
CCATCTTGAGTTACTTCAGCTGTACCTGTTTTACCTGCAGCTTTAACAGCAGTATTATTA
AAACTAGCATATCCTGTTCCTTCTGCTTGATTAAAAACCATTTCGAAACCAGACTTTACT
TGTTCAATTTCTTTATCTGTATTATTAATCTTATTTAATACTTTTCCATTAAAGTGACTT
TTAATAGGACCTATTTTACCTGTTTTAGACGCGCCTCTAATTTCTTTGACGATATGCGGC
TGAATACGGTATCCATCATTAGCAATCGTAGAAACATATTGAGAAAGCTGTAATGGTGTA
TATGTATCATACTGTCCGATTGCTAAATCCAGAAAATTCCCTGGATTATTTTTTAGAATA
CCAGTTTGGCCTGTCACTTCATTCGGTAGATCGATCCCTGTCTTTACACCTAAGCCAAAT
TGATTCATACCTTTTCTTAATTTCTGCCCTGCTTCAGTAATATCGTCTGGTAAGCTCATG
CCAGATGAATAATCGAGTCCAGCAAGTTTGAGCGCTGTCTTAAACATATAGACGTTTGAT
GAGTGCATCAATGCCTGCTTATCATTGATAGCAAGACTACCACTTTGGTTAAAATAAGAA
CGTTTCTGTATCCCACCTTTAAATACTAACGGCTGATCAATCATCGTCTCTCCGACACTA
ATTGCACCATTACTATAACCTGTCAGTAACGTAGCACCTTTAATCGAAGACCCCACTGCA
TATTGTGATGTGAATGTGCCATAATGATAATCCGTTATCTTACCTGATTTATCAATCTGA
CGACCTGCTAACGCCAATATATCTCCATTATAAGGATCTTGTACAACGACTAGTACTTTA
TCCATGTCTCTAGCACCCATGCTTCTCAGTTTTCGAATATTGTTATCGACTAACTTTTCT
ACTTTGAGCTGCAGTTCTATATCGATGGATAGAATGAGGTCGTCACCTCTGGACCCTTCT
GAGAGGACTTCTGAATCTATAATCTTACCTGATTTATTCGTAATATACCTCATTTTTTTC
TTTTTACCACGTAGGACATTTTCATATTGATATTCTAGATAGCTTTGCCCAACTCGGTCA
TTTCTAGAATAACCTTTCGCTAGATAATAATCTGTAAGTTCCTTAGGCAATCCTTCTTCT
TTAGAGGATACACGACCAAACATAGTACGCAGCGTATCGCCATATAAATACTTTCTATCC
CAGTCCATAGAAGTATTGACACCCGGTAACTCTCCTAGATTCTGAGATACCAATGCATAT
TCTTTTTCTGTAACATCTTCATTTTTTATTATTTGTGGACTTAATTGGCTACCACTAGAC
ATTTCTCTATAAATTGCTGCGACTTGCAGTTCTTTTTTCGATAGTTTATTGATTTGATGT
GCCGTTAATTTATTATAGAGTGCTGTGTTATAAGCCTCTTCTGTAATTTCTCCGTTTTTA
AGTAATGTATTCTCTTTTTTCATCAATTGATCCACAGTTTCTTTATGGGTCAATATATAG
AAATCCTGCTTATCTCGTTGCGTGAGTGCACCTGTCGGCATATCAATGATCTTTTGCAGC
TTCTTTGCAATGATTAATATTTCTTTACTTGTCGTCATACGGTCTCTTGTATAAGTGATT
GATTTTTTTGATGTATTATCGACCAGCAGTTTACCATTTCTATCATAAATTCTTCCACGT
GGTACCGATTCATTGACTTCAATATTTTCATTATTATCTACCGCCTGTCGATACGCTTCA
CCTTTTACAATCTGTAAATAACCTAATCTTAATACAAGAAGTATAAGCAGGGAAACAATT
GCCATAAAAATGACGCCGATTCTTCGATTAGTCATTCGTTTTTGCTTTAGTTCATTGGAT
TCCTGTTTAACACGTTTCAAAAAAAATCCCCCATTGATACATTATCCTTCTATAATATAT
GAAATGCTGTCAGTTTTCTATAATAATCATAAAAAAACACCGTTCATAAGAACGGTGTTT
TGAAAACATTACTTCGCTGATAAGTATAATTCGTTTACTTTGTCCCAGTTAACAACATTC
CAAAATGCTGCGATATAATCCGGACGTTTGTTCTGGTAGTTTAAATAGTAAGCATGTTCC
CAAACATCTAATCCTAAGATTGGTGTTTTGCCTTCCATTAATGGATTTTCCTGGTTTGGC
GTTGAAGTTACTTCAAGCTCTCCGTTATTAACAACTAACCATGCCCAGCCTGAACCGAAG
CGACCAGCTGCAGCATCAGCAAATTCTTGTTTAAATGCATCTAAAGAACCAAATTTTGAT
TCAATCGCATCAACAACTTCACCTTTCGCTTCTTTACCTGGAGCAAGCAATGTCCAAAAC
AATGAGTGGTTATAATGACCGCCACCATTATTAACTACAGCAGTTTTCTTGTCTGCAGGA
ACTTCATCAATTCTCTTCATTAGATCTTCGATAGATACATTCTCAAACTCCGTACCAGCC
ACTGCATCATTTAATTTCGTTACATAAGTATTATGATGTTTTGTATGGTGAATCTCCATC
GTTTCTTTGTCGATGTGTGGTTCTAATGAATCATATGCGTACCCTAATTTTGGTAGTTCA
AATGCCATAATAAATCATCCTCCTGTGTTTTACGAAAATTGTTTACAATTAAATAGTATC
AATTTCATCGGATGTTCTCAAATAGTTTGCTTATTTTGAGACGATTTCTGATAAAATAAT
AGAAGTCAGGAGGTAATTCATTGTATATTCAACATCTAATGCGTTTATTCCAGCCAAAAC
GATACCCTTTATATCGAATCGTCAAGATGAGATATATCTTATTACATATATTGCTACTTT
CAATAGCTATGGCTTCGCCAGCAATGATTAATTATTTTAAAACATTTCAAGCTATCAATC
AGGTTAGTCATGAGGAACTTTCGGCTATTCCAGATTTTAAAGTTGTAGATGACTCGCTTA
TCCTTTCACAGGAAAAGCAGATTGAACTGAGTACTCTCACTTTATTATTCACTGAAAAAA
ATGTAGAGCCTTTGTCAAGTTTTATCATTTTAGATAAGGATGAGATTTTAATCAGTAAAA
GCTCACGTATCAAATATTCAAATATCAATATGTTCCAGGATAAGGAGACATTGATTCAGT
TTCTAAAAACATTTACAGACTCGATTTATTTTTATTTCTTCATCCTGGCAATACTGATAA
TCAGTTCTCAATATGTTATTACTATTTTGAAGATTATCATCATAAGTATAGTCAGCCATA
TCGTATCAATTATTTTAAACAAGAAATCACGCTATATGAACTGGTTGAAAATCAATACAT
TCTTGTTTACACTGCCTACTTTAATATTATTGTCGGCCATTATCCTGAAATCTGTCGTCT
TAACAATAGCTTCATGGATTGTTTTAATAATACTTAACTTAATAACCATCAAGAATCTAC
CGAAAAACAAGCATAAAGCTAAACAAATTTGATTTCCAACTATATAATAGAAGTGTTATT
CTAGTAAGGATAGTAATTAATAAGTTTAAATTATGAAGGAGAATTATAATGCCTGAAATT
ACACATAGAAAAAATACACGCCCGGTTAAAGTTGGCGATCTTACTATTGGGGGTTCAAAC
GAACTTGTAATCCAAAGTATGACAACAACGAAGACACATGATGTTGAAGCTACAGTTGCA
GAGATCAAACGTCTTGAAGAAGCGGGATGCCAGATTGTCCGTGTAGCCTGTCCTAAAGAA
GAAGATGCACTTGCAATTGCAGAGATTAAAAAACAAATTAATATTCCATTAGTCGTCGAT
ATTCATTTCGACTATAAACTTGCATTACTCGCAATTGAAGGTGGTGCGGATAAAATCCGT
ATTAATCCGGGAAATATTGGTCGCCGTGAAAAAGTTGAAGAAGTTGTAAAAGCTTGTAAA
GCGAAGGGCATTCCGATTCGTATCGGAGTAAACGCAGGTTCACTTGAGAAACATATATTA
AAAAAATATGGTTATCCTACAGCAGATGGTATGGTGGAAAGTGCATTGCATCATATTAAA
ATATTAGAAGACCTGGATTTCCATGATATTATCGTTTCGATGAAAGCAAGTGATGTTAAC
TTAGCGATTGAGGCCTATACAAAAGCTGCGCAAGCATTTGATTATCCACTACATTTAGGT
ATTACAGAGAGCGGGACATTATTTGCAGGTACTGTAAAATCGGCAGCAGGTCTCGGTGCA
ATTATGAGTTTAGGTATTGGTAACACGTTGCGTATTTCATTATCAGCAGATCCCGTAGAA
GAAGTTAAAGTAGCGAGAGAACTATTGAAATCTTTCGGTCTGGCAAGTAATGCAGCAACG
CTTATTTCATGTCCGACTTGTGGTCGAATTGAAATCGACTTAATTTCAATTGCCAACGAA
GTTGAAGAATATATTTCAACGATCAAAGCACCACTCAAAGTCGCAGTTTTAGGATGTGCT
GTAAATGGTCCTGGTGAAGCACGTGAAGCAGATATCGGTATTGCTGGTGCGCGTGGTGAA
GGTCTGTTATTTATGAAAGGTAAAACGGTAAGAAAAGTGCCTGAAGAGACAATGGTTGAA
GAATTGAAGATGGAAATCGATAAACTTGCTGAAGAATACTTTAAAAAACAGGAAGCAGAA
AAATTAGCAAATGCAGAAAAATAAAATAAGATTCGGTATTGATATCGATGGTACTGTTAC
TTGTCCGACAGCACTTGTGCCATACCTTCAGAAATCCTTTAATCCAGACTTTAAGTACGA
AGATATTACTGCATACGAACTAACAACTGTATTAGGTATTAGCAATGATGAAGTTGCACA
GTGGTTCAAAAAAAATGAACGTGCTTTATATAAAGATTCGCCTGTGCATAAAGATGCGGA
CTTAATATTAAGACAATGGTCAGAAGAATTTGAGCTGTTCTTCATCAGTGCAAGACACAC
CTTACTTACTGATATTACTTATGACTGGTTCGATAGACATAATATCCCCTATCACCATAT
CGAACTTACAGGTTCACATAATAAAATTGAAGCGGCGCGCAATCTAAAAGTTGATGCTTT
CTTTGAAGATAAACTTGATAATGCGCTTGATATTCAACAGGCGCTTGATATTCCGGTCTA
CCTGTTCGATACACCATACAATCAGGCAGAGTTACCTCAAGATGTGTTTCGTGTGCACTC
CTGGATTGAAACGAATCGACTTATTCGACAACATTTTAATACAAAATAAAAAAGATGCCG
AGGCATCTTTTTTATTTGCATTTTTCACATAATCCATAGAGTTCAATTTTATGACTTTCT
ATTTCAACATCCGGAAGTTCATCCTTAAATATTTCAATTGGACAATGTTCCACAACACGC
GTATCTCCACAATGCCTGCAGATAAAGTGATGATGATGATGATGACTACAGGCAAGTCTG
AACTTCTTCTCTCCTTCTAACTCAGTTGTTTCTATAATCCCTAATGATTCAAATAGATGT
AGGTTGCGATAAATTGTGTCAAATGAAATACCAGGATATTTATCGTTCAGAGCTTGCTGC
ATCTGTTTAGCGTTTAAATATTTACTATTATCATGTAAAAGAGTAATCATATCTTTTCTT
TTGTCAGTATACTTGTGACCATTATTCTTCAATATTTGAATTGCATCATTAATTTCCATT
TAAACTACCTGCTTTTTCTTTATTTTTCTTGATTATAATCGATAATATCAGAATCGCTAC
GAGTAACATGACAATAACCCCGCCTGGCGTTATATCAAGATAGAATGCTGTTACTAAACC
AGCAATAACAGCAAATTCACCGATAACGACACTCCATACCATCAGTTCTTTATAACTTCT
TGTCAGTCGCATGGCACTAGCGACAGGTAACGTAATTAAACTAGATACTAACAGTATTCC
CACGACACGCATAGATGCAGAGATAACAAGCGCGACCATAAGCATAAACAAAATATGTAC
ATACCTTGGCACACCAATAATCGAAGCATATTCTTCATCAAATGAAAGAATAAATAATTC
TTTGTACAGCAGTCCAATAAACAACACTACGACTATAAAAATAGAAAAGATGACTACAAC
ATCATTGAACGTTACAGCACTGATACTTCCAAATAAATAGCCGAATAAATCCTGATTGAA
ACCATCTGCAAAAGAAATAAATATGACACTTAATCCGATACCAAGACTCATAATTATCGG
AATTGCAAGCTCCTGATAATGTTTATAGACACTTCGTAATCTTTCGATCATAAGAGAACC
TGCAATTGAAAATAATATCCCCGTCCATACAGGATTAATCGCAAATGCCAATAATTTAGT
CAGCAGCATACCAAATGCGATACCACCAAGTGTAACATGACTGAGTGCATCCGCTATTAA
TGATAGTCTTCTAACAACGATAAAAGTTCCAATTAATGGTGCAAGTAATCCAATCAGGAT
TCCTGAAATAAATGAATAACGAATAAAATCAAATTCTATTAGCGCATCAATCAGACTCAT
AAACAGCACTCCCTATCATGTCCACTATGATCGATAAACTGTACAGGATGACCATAAATC
TTAGAAATCTCTACTTCATCAAGCGATTTAAATTGATGTGTTGTTCCGTGGAAATGCAGA
TGTTCGTTAAGACAAGCGACTTGTGTTGCTGTATCAACGACCACACCAATATCATGTGTG
ACAAGCAGAATCGTGATGCCTTCTTGTTTCAGCTGTTCGAGTAATGTATAGAATTCCGCC
ACATTTTTTGCATCAATTCCGACTGTCGGTTCGTCAAGAACAAGCACCGATGGATTTGAT
ATCAAAGCTCTTGCGATATATACACGCTGCTGTTGACCGCCAGAAAGATCAGATATATTT
TTATCTTTTAGCTGATCAATATGGAGACGTTTTAAAATGTCATCCACTTTTTTATGATCA
TTCTTGTCAAATCTTTTAAACATAGGTTTTATCTGTATTAAACCGCTTCTTACTACTTCA
AAAACATTTGCCGGGAAACCTGAATTTCCTGCATTTGATTTTTGTGACACGTAACCAATG
CCCGTACGATTCTTTAGTTTACGAATGTCCGTACCATTCATCAGAATACTGCCCTCCTGC
AAATTCAAAATACCAAGCATCAGTTTCAGCAAAGTAGATTTCCCAGACCCATTCGGACCT
ACAATTGCCAGAAAATCACCTTGATAGACACTAATATTGATATGGGATAACGCTTTCTTA
TCTGGATAACTGTAAGATACATCTTTAATTTCAAATACGGGTTCCATATCCTCATCCTTC
TATAAACAAAAACAAGCATTAATCATAGATTAATCCCTGTTTCTATTGTCAAATTCTACT
GCAATTTAATCTTTTCTAATAATTCAGGATCAAAAGTTCTACTTTTAATCATATCGATTT
CAAATTTATAAGGCGGCTTTTTATTTTTCTTATCGTCACCAACTTGAACGTAAGGAGTTT
CTAGAATCTTAGGAATATTTTCAAACGCTTCATGATAAACGAGTTTTGTTAATGCATCAA
AACCAATATTTCCGAAACCAAAGTTTTCATGTCTATCTTTTCTTGCTCCTATAACATTTT
TACTGTCGTTCACATGTACAACTTTTATACGTTCTAATCCAACGATGTCATCAAATTCCT
GTAATACTCCATCTAAGTCATTGATAATATCATATCCTGCATCATGTGTATGGCATGTAT
CAAAACATACAGACAGTCGTTCATTATGTGTTACACCTGAAATAATTTCGGCAAGCTCTT
CAAATGATTTACCACATTCAGAGCCTTTACCAGCCATTGTTTCAAGTGCAATACGCACGT
CGTTATTATTTGACAAAACTTCATTCAAGCCTTCAATGATCTTCTTAATACCGGCTTCTT
CCCCAGCTCCCACATGTGCACCTGGATGCAGCACAATATCTTTTGCACCAAGTGCTTCGG
TACGCTCAATTTCCTTTTGTAAAAATTCAACACCTAAAGCAAATACTTCAGGTTTTACTG
TATTTGCAATATTGATAATATAGGGTGCGTGGACAACAATATTTGATAAACCGTTTGCTT
TCATATGTGCCTGTCCTGCTTCAATATTTAAGTCTTCGATTGCTTTACGTCGTGTATTTT
GAGGTGCACCTGTATAAATCATAAACGTTGAAGCACCGTAGCTTGCCGCCTCTTCTGAAG
CCTGCAGGAGCATTTTCTTTCCGCTCATTGAAACATGTGATCCGATTAACATAAGTTTCA
CCTTAACCTTTTCTGTTCTGCTTGTTTACACGTTTAGAGTGTGCTTTCTTTTCATTGCGT
TTAATCTTATCTAATTCATATCTGAACTTTTTCTTATAACCTGGTTTTACCTTCTTTTTC
TTCTTCACTTTATGAACTAAAGATTTTTCAATATTATCTTCTTTTTTCTGACGACTTCTA
CGCTCAGTACGATCCTTAATTTCTGTCAGTTCACCATTTTTAATATCCGAATGAATGAAT
GAGAACCCTTTTTTCTCAATCTGGTTGATTAAGTCTTCTTCGTCAGGCGTGTAAAGTGTG
ATCGCGACGCCCGTGTAATTACCACGTCCTGTACGCCCTACACGGTGTGTGAAGAAATCG
ATATCTTTTGGAATATCATAGTTAAATACATGACTTACACCATCAATATCAATCCCTCTG
CTTGCAAGGTCACTTGCTATAATATATTGAAATTCTAAGTTCTTTACACGTTTCATCATC
TGAGTACGTTCACGAGGTGCCAGTCCCCCGTGCATGATACCTACTTTCATTCCTTGATCC
TGCAGAAATTCAGCAAGTTCATCTGCGCGGTCACGACTATTCGCAAAGATAATGGCTAAA
TATGGATTACACGTGTTCATAACGCTCACTAGCTTCTCTTTTTTGTCGTTACTCTTTGTT
GGAACGAGGTAGAAGGTAATATTCTTATTCGTCTTACTATCTGGTTCGATTTCGATAAAT
TCCGGCTTTGATAGATATTTGTTTAAAAATGGATGTAATGCTTTAGGAATCGTTGCTGAA
AAGACAGCAATCTGAGCATCACGTGATACGTTCGCAGCAATTTTATCAACTGTTGGTAAG
AATCCAAGATCTATCATTAAATCCGCTTCATCAACCACTACTGCATTTGCCAAATGAATA
TGCAGTACATTTTCCTCCGCTAGATCCTTGATACGGTTTGGTGTACCAATTACGATTTGT
GGCTGTACTTTTGATTTCTGTATATCTTTATTCTTATCTGTTCCTCCGATGTACAGGCCT
GCTTTAATGCCTTCAGTAAAGGAAATAAGATGTTCACTTGCATCATATAATTGTTTTGCA
AGTTCACGTGTCGGTGCTAGAATAATCACTTGCGGCTGAATTAAATCTTTATCAATTTTA
TTAATTAACGGCAACAGGAATGCATGTGATTTACCTGTACCAGTTTGAGATTGTCCGATT
AAATGTGTTTCTTTTTTTAATTTTGGAATAACTCTTCTCTGGATTTCTGTGGGCTGGTTG
AAATTTAGATCCTTCACCGCTTCTATTAAATATGGTGCAAGTTCAAAATGTTCAAATGGG
TGTTTGTCCATCATAATCCTCCTCTTTTTCTTCATCTAATGTATTATATAGGAAACATTA
CTAAAAAGAAAGTAAACATTTTTAAAACCCTATTATAAATGGTATGATGATAGTACTGAT
TCATGAATTGGAGGCACAACAATGGAAATCATTAAAATTACACCTCGTGGCTATTGTTAT
GGCGTAGTCGATGCAATGGTCATCGCACGTAACGCATCCTTAGACAAGACCCTACCACGT
CCTATTTATATACTTGGTATGATCGTTCATAATAAACATGTCACAGATGCATTTGAAAGT
GACGGCATTATTACATTGGATGGTCCTAACCGACTTGAAATCTTAGAACAGATTGAAACT
GGAACAGTTATCTTCACAGCACATGGTGTAAGTCCAGAAGTAAAACGTCGTGCAAAAGAA
AAAGGCCTTGTCTGTATCGATGCCACTTGCCCAGATGTTGAAAATACACATACATTGATT
CGTCGTAAGAAAGCTGACGGCTATCATGTCATCTATATCGGTAAGAAAGGACACCCTGAA
CCTGAAGGAGCAGTAGGTGTTGCTCCAGATATCGTTCACCTTGTAGAAAACAAGCAGGAT
ATCGAACAATTACCTGAATCATTAAATGATCAGAAACTCATTGTAACAAATCAAACAACA
ATGAGTCAGTGGGATGTTAAACATCTGATGGAAGACTTAGAAGAGAAGTTTCCGCACATT
GAAGTGCATAAAGAAATATGTCTTGCAACACAAGTGAGACAGGAAGCCGTTGCAAATCAG
GCTCCAAGTGCGGATATTCTAATTGTTGTCGGTGACCCTAAAAGTAATAACTCTAACAGA
CTCGCACAAGTTTCAAAAGAGATCGCACATACTGAAGCCTATCGTATTTCAGATATCAGC
GAATTAAAGATAGAGTGGCTTGAGGGAAAATCAACGATTGCAGTTACAGCAGGAGCTTCT
ACACCTACACCGATCGTTAAAGAAGTGATTGACTATATTAAAGGCTATGATCCACTGAAT
ATTACTCCTATACCTGAAACGTCTGGTGTACCAGTTGAAAAGATCTTACCTAAAATTAAA
AACGCAGCCCCTGTCAAAATATTAGATTAACAAAAGTGCCATCGTCAGTAGACGATGGCA
CTTTTGTTTATATTTCATTAAACGGATTAGTATTTGTCGTTGATGCGATAACTGTAATTT
CAGGTATCAGGCCATGAATTATCGCTTTCAGTCCTTCTATCATTACATATTCACTATAAT
GACCGATATCAATTGCGATCTGTCCTTTCATCAGTAAATCATGTGCTTCATGGTACTTGA
TATCCCCAGTTAAAAACACATCAGCTCGTCCTGCAATTTGATCCATATACGATACGCCGG
CACCACCAATAATAGAAATTGACGTAAGCTCGGCATTTAAATTACCAATTACTTTAACAG
ACGGAATATCAAGCTTATCTTTTAAGATTTCAGCAAGCTCGTGAACCTTCATTTCTTCAA
TCCTACCGATAGTCCCCGTACCATAATCTGCCGGAACGTCATATTCAAATATATCATATG
CAGGCGTTTCGTACGGGTGTACATCCATAATGACTTTCTCTACTTGCTGCCTTAATTGAG
GTTCAAATACACACTCAATCTTCATTTCTTGTTCGTAATGGATCTCACCCTTCTTACCTA
CAAATGGATTTGCACTTGATAATGGCATAAATTCTCCTGTACCTTCTGTTGTATAGAAGC
AATGTGCATATTCTCCAATTTGTCCGGCACCAATTTGCGCTAATGCACCTTTCATTTGCG
CGGCATGATCATTCGGTACAAACAACTGTAATTTGCAAAGCTTTCTAGATTCACGTAACA
GAATCGTCTGATCCTTCAAACCAATTTGTTTACCGATCATATAACTCACACCATATTTGT
AATTATCTAAATTTGTATGCATCGCAATCACTTGAATATCATGCTTAATTGCATGGCGCA
TGACATTGCCGTATCCTCCGGCATTAATTTGTTTGATGCCACTAAAAATAAGCGGGTGGT
GACAAATAATTGTATTGATACCAAGCGTAATTGCTTCATCGATAACCTCCTCTGTACAGT
CTAATGTTGTCAGAACCCCTGTCACTTCTGTCGATTCGTCTCCAATTAACAGGCCGACAT
TGTCCCAGGATTCCGCTGTGTACTTCGGAATTTCATTATGAATAATCTGCTGTAATTCAC
AAATTTTCAATGTTTAAGACCTCCTTTAAAGTTTCAATATCATTCAGTAGCTGTGATGCT
TTTTCAGAGTGTCTTTCTTCTGATTTTATCGATTCATATACTGTTTTCAGATGATGATAC
TCACGTAGCCACTTCTCCTTAAAAACATCGTCCTTTTTATTTAATAACACCGGACCAAAC
TTTAATTCTCTTTCATTATATACTACGTCGCTATTGTTTCGTTCAGCAACAATAATTTCA
TACACATGCTTACGCTCTTTCATAATGACTTCATCTTTTATCATGTAGCCTAATGCCATC
AACCTACGCCTAACAGCTTCTGTATGAATATTACTTTGCAGTATAAGTGTGGGATAATGT
GTAAGTTTTCCTTTACCGTTATTTAAAATCTCACTGATTAATGGACCACCCATACCGCAA
ATGGTAATGCAGTCTACTTCATTCTGCTCAATTACATCAAGGCCGTCTCCAAGTCTGACG
TCTATCTTGCTGTCTAGTGCATACTTCTTTACATTTTCTACTGCTGACATAAATGGGCCC
TTTACAACTTCACCTGCAACAGCACTTTTTACTTTGCCTTGTTCTACTGCATATATCGGA
AGATAAGCATGATCTGAACCAATATCTGCTAATCTCTCATGATTGATATATGTTGCAACT
GTCAGTAATCTGTTATTTATCATCACGTTTATCCTTTCATTTCATCCATTTAAAAGAGGA
TGAGACAACGTTGTCCCATCCTCTCATATTGCAAATTATTATTTAGCACCATCTTTAAGA
TACTTAACTAAAGTATCTAGATCTTTATCAGAAATTGTTGCTTCATCATGTGCTGGCATC
GCACCTTTACCTTCACGGATAATTTTCTTAGCCTTTTCAGTATCTGAGATACCTGCTAAT
TTAGGTCCCATTCCGCCTTCTAAGTTTTGACCATGACAAGAAGTACAGTTGTCTTTAGCA
AATGTTTTTGCATCAAATTTCTGTTCAGTTTTAGCACCGTCTTCGCCTTCTTCTTCCCCT
TTGTTTGCACCGTGTGCTGACATAAAGAAAATAAGACCTACACCCATAAGCATAATAAGT
ATAAACGGTATCACTGGATTACGATTCATTCAATTAACCTCCCTTTAAATTCACCATATA
CATATCTATTTTATATTAAAAAGTAGGATTGTCAAAGACTTTTCACAATTTAATTTAATT
AATCCATAAAATCTTTTAAACGTTTACTTCGTGATGGATGACGTAATTTTCTGAGTGCCT
TTGCTTCTATCTGTCTGATACGTTCACGTGTTACGCCAAAGACCTTACCAACTTCCTCAA
GCGTGCGTGTACGGCCATCATCAAGTCCAAATCTTAAGCGCAGGACATTTTCTTCTCTAT
CCGTCAGAGTATCAAGTACGTCTTCTAACTGTTCTTTCAGAAGTTCATAGGCTGCATGAT
CTGCGGGACTTTGTGCATCCTGATCCTCAATGAAATCACCAAGATGGCTGTCATCTTCTT
CTCCAATCGGTGTTTCAAGAGAAACTGGTTCCTGAGCAATCTTCAAGATCTCTCTTACTT
TTTCAGCTGGTAGATCCATTTCTTCTCCGATCTCTTCTGGAGAAGGATCACGGCCTAAAT
CTTGCAGTAACTGACGTTGTACACGAATTAATTTATTGATTGTTTCAACCATATGAACCG
GAATTCGAATTGTACGCGCCTGGTCAGCGATTGCACGTGTTATCGCCTGACGAATCCACC
ATGTTGCATAAGTCGAAAATTTAAAGCCTTTTGTAAAGTCAAATTTCTCAACCGCTTTTA
TTAGTCCCATATTTCCTTCCTGAATCAAGTCAAGAAACAGCATACCACGGCCAACGTAAC
GCTTCGCAATACTAACTACAAGACGTAGGTTTGCTTCTGCAAGTCTCGCTTTCGCCTCTT
CGTCACCTTGTTCAATACGTTTCGCAAGTTCAATTTCTTCTTCTGCACTTAATAAATTTA
CACGACCAATTTCTTTTAAATACATACGTACAGGGTCATTAATCTTAACACCCGGTGGTG
CCGAAAGATCATTTAAATTAATCTTGTCGTCCGTATCTTGTGCATCTTTTTCATTAATTA
ATGTAATATCATTCTCAGCAATCGCTTCAAAGAATTCATCCATATGATCAGAATCCATTT
CGAAGTTCTGCAATTTATCAGCAATCTCTTCATGACTGAGATGACCATTCTTCTTACCAG
TCTCTATCAATTGTGCTTTAACCTGGTCAATTGTTAATAATACATCATCTTTAGTTTTTT
TCATTTCTTTTTTGGTCATAATATTAACCCCCTGTAGAATCTACTGTTTCTTTTGTCGTT
GTAAATTAATAATTTCACGCATAAGCTGCGCACGCTTTTCATGATTCTCTGTACTTACAG
CATCACTAAGTTGTGCCTTTAACGATTGCAGCTGCTCTATTTCTTTCGGTTCCTGCTGAA
AGACATAGAGGTAATCATTGACTTCTTCGATAGAAGGCTCATGATTTACGAGCATAGCAT
CAATTTTCAGACAAGTTTCATGGCATTCATGCGGGACATGTGATGAGAACTTACTTAACA
TAAATGTCTCTTCTATTTTATAGTACCCACTTAAAGCTTTATAAATCATCTGATGAACTT
TGACGCTAAAATGTTCTTCTGTAATCTGATCTTTAAATTGCATAAAAAGCATACGATCAT
TCATAAAATATTTGAGCACAGTACGCTCAGCTAACAATTGTCGTGACAGTGTCTCACTTT
CAAATGTCGGCATACGCGCTTGTCTTCTATTATCCTTCTGTACTTTGAATTTTAAGCTGT
CAAAGTCTACATTAAACAATTCAGTGATTTCGTGCAATACTTTTTTCTGTAAATGCTCGG
AATTCATTAGTTTAGCATCTTCGATAATGTTATTCAAATGTTTTTCATAGGCAAGATCAT
TATTCTTAATTTCATCGAGATAATGACGCATATAAAAGCTCACATAAGTAAGCTTATTAT
GATTAAAATAACTTAAAAATTTATCCGTTCCAAGTTCTGTAATCATTTCATCCGGATCGT
ATCCTTTTTTCATTGGTACAACAAATACATTCATTCCTTCTTGATTTAACTGCTTACCAA
TTTTGAGTGTTGCTTCGATACCCGCTCGGTCGCCATCGTACATCAGTGTAATATTTGATG
CCAGTTTCTTCAACTGTAGGATATGTTCACGGCTAAGTGCTGTGCCCATCGTTGCAATCG
CATTCAATATTCCTGCTTCATTAAGTTTAAGGACGTCCATAAATCCTTCCAGCAAAATAA
CTTCATCTTGATTACGAATTGGTTTTCTTGCAACATCGATATGATAAAGTACATTTCTTT
TTTGGAAAATTAATGTTTCCGGACTGTTTAGATACTTGGGTTCGCTCCCATCAATCGAGC
GTGCCGAAAAGCCGATGACTTTACCACGGAAGTCCTTGATAGGAAACATGATACGGTTTC
TAAAACGATCGAAGTAGGAAATCGTTTCTTCATTACGGCTTAGTAAACCTGCGTCATATG
CAAGCGCCTCATCATAACCTTTATTCTTTAAATAATCACGGGTGAATGTTGACACGTTAG
GACTATAACCTATTTTCTCACGTGCAATCTGTTCATCTGTAAAGCCTCTTGAATACAAAT
ATTTAAGCGCTGGCTCAGCTTGTTCAATCGCCTTAAGCACATAGTTATAATAGTGCGCCA
TCGCCTCATGCATCGCAATCATCTTGCTCTGTTCATTATCTGCTTGAGGCCTATCGTCGT
CAGTCTTAACTTCTATCCCTGCACGCTCACCTAGTATTTTCACCGCCTCTATAAAGCTTA
TGGATTCAATCTGTTCTATAAACTGAAAGACGTTCCCACCTTTTTTACAGCCGAAGCAGT
GGCAAATCTGTTTTTCTACCGAGACAGAAAACGAAGGGGTCTTTTCATCATGAAAGGGAC
ATAAACCAATATAGTTTCGTCCCCTTTTTTCTAACTTCACATATTGACTGACAACGTCCA
ATATATCGTTCTTCTGTTGAATTTCATGAATTAGCTCTGGCTCTATATGCAAATTATGCA
CCTCTTTAACGTTGATTCTCAGTTATAATCTTAATAATTTCGTTTGCTGTTTCTTCTATC
GCTTTATTTGATACGTCGATCACCTTACATCCAATTCTATCGACAATCGAATGGAAATAG
TCAAGTTCTTCATGAATACGGTCATCCTTAGCATAGTTTGCATCATTCTTTAACCCAAGT
TGAGCGAGACGTTCCACTCTTATCTTGTTTAACTTAGCTGGATCAATTTTAAGTGCGATG
CACTTGGATGGTTCTATATCAAACAGCTGCTCAGGCGGATCAACTTCGGGTACAAGTGGC
ACATTCATCACCTTATATCGCTTATGTGCTAAGTATTGACTTAGTGGCGTCTTAGATGTA
CGCGAGACACCTATCAGCACGATATCTGCTTTAGCTAAGCCACGCACGTCTCTTCCGTCA
TCGTATTTTACGGCAAATTCAATGGCTTCTATTTTCTTGAAATAATCTTCATCTAACTTA
TGTACGATACCTGGTTCATTTAATGGATGCTCATCTAAAGCATCAACCAGCACTGTCATC
AAAGGACCCATTATATCGACACTCTTAATATTAAAATCCTCAAGCTGCTGCTGCATGTAC
TTTCTAATCGCTGGTTTAACAAGTGTATAGACAACTATCGATTCCTGTTCCTTTGACAGA
TTAATAACTTCATCAACATTCTCGGTCGTCTCGATATAAGGTAATCGTATTGTATCAATC
ACATTATTCAGCAGATTAAATTGAGATATACATGCTTTCGTAACGAGTTCTGCGGTCTCT
CCAACAGAATCTGATGCGATGATTAATCTAATTTCTTTCATAAGTTTATCCCCTATTCAT
CCTCAATTAGTGATACAAAGGCACGCGTAATCGTTGTCTTAGTGATACGTCCTGTCACTT
CATAATGTTGTCCTGACTTCTGTACAACTGGTAACGAATCAATCTGTTTCTCTATCAATA
GATTTGCTGCATATATGAGTAGATCATCCTGTACACATACAGAAATATTTGGCATACGGG
ACATAAAGACATTTACCGGCAGATTATGAATCTCTTGATTACCCATCGATGCACGGAGCA
GATCTTTACGAGAACAGACACCGACAAGATGATTTGCATGATTTGTCACAAACAGCGTAC
CTACATCCTCCAGAAACATCGTACAAATTGCATCATAAGCTGAGATGTCTTCGTGGATAA
CGACCGGTATGGACTGAAAATCTTTTACCTTAAACTTCTTAATAGAAGCTGATAAGAGCT
GTGTGCTGGACTTACCCGTGTAAAAGTAACCCACTCGTGGCCTCGCATCTAAGTAGCCAG
CCATAGTCAGAATTGCTAAATCTGGTCTTAATGTTGCTCGTGTCAAACTTAACTTCTCAG
CAATTTTCTCTCCAGTAATGGGGCCATTATTTTTTACAATCTGTATTATCTTTTCCTGTC
TTTTATTCAGTTCTATCGTAAACACCCCAAACATGCACAATTTATTAACTTTATTATACC
CATCAACTGCAATTTTTACAAATAACCTGTCTAACATCTTGAGTCTCATGAAGAAAGATG
ATATATTCATATTAAGCGAGTTAAGGGTGGTGTGAGCTTAACAGAACAATTGGCGCAGTA
TCACAACTTAACATTTATAAAAGTGAGTAAACACTAATTTGGGTGGAACCGCGGGTTTAT
ATACTCGTCCCAAGGCTTAATTGCCTTGGGACTTTTTTGTTTACTCTAAATTAATAGGAG
GTCATATTATGGCAGAAAAAAACATGGAAACAATTGTTAATCTTGCAAAGCACAGAGGAT
TTGTCTTTCCTAGTAGTGAAATCTACGGCGGACTTGCAAACACTTGGGACTACGGTCCGT
TAGGTGTTGAGCTTAAAAACAATGTAAAACGTGCATGGTGGCAAAAGTTCGTTCAGCAAT
CACCTTATAATGTAGGTCTTGATGCTGCGATTCTGATGAACCCCAAAACTTGGGAAGCAA
GTGGTCACTTATCTAACTTTAACGACCCTATGATCGATAACAAAGATTCTAAGATTCGTT
ACCGTGCAGATAAATTAATTGAAGATTATATGCACGCACAAGGTGATGAACACTTTATCG
CTGACGGTATGAGCTTTGATGAAATGAAACAGTTCATCGATGAAAAAGATATCGTTTGTC
CTGTTTCAGGTACAGCAAACTGGACTGAAATTCGTCAATTCAATTTAATGTTCAAAACAT
TCCAGGGTGTTACTGAATCATCTACAAATGAAATTTTCCTGCGTCCTGAAACAGCACAAG
GTATATTTGTAAACTATAAGAATGTTCAACGCTCAATGCGTAAGAAACTCCCATTCGGTA
TTGCACAAGTAGGTAAATCATTCCGTAATGAAATCACACCAGGTAACTTTATCTTCAGAA
CGCGAGAATTCGAACAGATGGAATTAGAATTCTTCTGTAAACCAGGGACAGAAATTGAAT
GGCAGGAATACTGGAAGAATTTTGCCGCGAAATGGCTGAAAGATTTAGGCATTAAAGAAG
AGAACACAAAACTTCGTGACCATGATGAAGACGAATTATCTCACTACTCTAATGCCACAA
CAGATATCGAATATAAATTCCCATTTGGCTGGGGTGAATTATGGGGTATTGCAAGCCGTA
CAGACTTCGACTTAAAAGCGCATATGGCAGCAAGTGGAGATGACTTCAGCTATCATGATC
AGGAAACGAACGAAAAATATGTACCTTACTGTATCGAACCATCACTTGGTGCAGATCGTG
TGACATTAGCATTTTTATGTGATGCTTATGAAGAAGAAACACTTGAAGGCGGAGATTCTC
GTACAGTGATGCGTTTCCACCCGGCACTCGCACCTTACAAAGCTGCAATCCTGCCGTTAA
GTAAAAAGCTGTCACCAGATGCGATGAAAGTTTATGAAGCATTAAGCGCTGACTTTGCTC
TTGATTTTGATGAAAGTCAGTCAATTGGTAAACGTTACAGAAGACAAGACGAAATCGGTA
CACCATTCTGTATCACATTTGACTTCGATTCGTTAGAAGATAATCAAGTTACAGTTCGTG
ACCGTGACACGATGGAACAAGTACGTATGCCAATTAGCGAAGTAAAAGCATTTTTAGATG
AAAAAATTAAATTTTAAAATGATAGAAGCGGGTTCATTTTCACGAACTCGCTTCTTTATT
TACAATTATCTAGTCTTCTCATCTGCTCCAGAATCTTCCTAGACTTGATAAAGACACCTA
TAAATTCATCATACATCTTATACACGAGTGCTTCCATCTCATCGATTAAACTGTGTTCAA
TGTTTATAGAGCTTAAACTTTCAATCGGTACTTCACTGAGCAGATAAAGCATATAGAGAC
TCTTATTCGTCATCGGGATTGCATGTGGATCTTCATTGAGTGCCTCTTGCGTTATCACGC
TATTAAATTGAAACGAATACGCAATAAAATCTTTATGTGTCATATTACCGTCATAAGTAC
TGTACTTAAAATTTGGTACATAGCCATAAAGCGGCATACATTTAATACTCACTAGCAGCG
CAATAAGTCTCGCATTATCACTTCGCTCCATATGTGTCAACGCGACTTTAAGTAACTGAT
ATGCATACGGATTCGTCTCATCTTCTTCAAGTGCACGATCAATCAGTTCAACAACGTACT
GTGCATACGTCATCACATAGATATCTTCACGTATTTCATAATGACTGTTAATTGTATCCA
CCGAAGACAATGTACCCATTCCTTTGAACTGAGAGAAAATAAACAAATTTTCATAGAACA
AATCTAATCCCGCACCATACTTTGTTGATTTACGGGCATTCCTTGCCATTAACGCAACTT
TAACCCCCGCTTCATTCAAAAAGGTGATAATCAGATGATTATCACCATAAGCGACACGTC
TAATGACGATACCTACAGCTTTCTTAAGCATTAATACTCGTCTTCTCTATAGCCAATTTG
TCGTATGAAATTCGGTTTATTTCTCCAGTCCTTCTGTACTTTCACCCATAGCTCCAAATA
CACTTTAGAACCTAGTAACATCTCGATATCTTTACGGGCAAGCTGTCCAATCTTTTTAAG
CATTGACCCTTGTTTACCGATAATAATCCCTTTTTGAGAATCTCGTTCGATATAGATCGT
CGCTTCAATATGAACACGTTCTTCTGATTCTTTGACCATCTTCTCCACCTGCACACCAAT
TGCATGCGGGATTTCCTGGCTTGTTAAATGAAGCGCTTTTTCACGGATAAGTTCTGCCAC
GATAAACTCTTCCGGATGATCTGAAATCTGATCTTTCGGATAGTACATCGGTCCTTCCGG
CATATATCCTTCAATGACTTTTACAAGATGGTCAACATTATTACCTTGTAATGCTGAAAT
CGGTACAATCTCTGCAAACGGCAATAAGTCCTTATACTTCTCGATTTCTTTAATCAGCTC
GTCAGGATGTATCTTATCGATTTTGTTTAACACTAAGAATATCGGTGTGCGGTTATTCTT
AAGTAGTTCAATAATAAATTCATCTCCACGGCCGATACTCTCTTCTACGTTGACCATAAA
CATGATTGCATCAACTTCACGTAACGTGTTTTTCGCAACTTTCATCATATAATCACCAAG
CATATGTTTCGGTTTATGAATACCTGGTGTGTCGATAAAGATGATTTGTGACTGTTCTGT
CGTTAAAACACCTTGTACTTTATTGCGTGTCGTCTGTGCTTTATCTGACATTATCGCTAC
TTTCTGTCCAAGTACTTTATTCATAAATGTAGATTTCCCTACATTCGGGCGTCCGATAAT
CGCAACAAACCCTGATTTAAATTCATTTGACATTATTTCAAATCCTTTCCTGAGAAACCA
AGCGGCAATAAATCATCAACTGTACGTGCGATAACATCACCTTTAACATTCGTTAAGAAT
ACAGGCATTTCATCATCGCATAACTCCTTGATCACTTGTCGACATGAACCACATGGCGAT
GATGGTGTATCAGTATCTGTTGTAACAACCAGTACTTCAAAGTCACCTGGCTTATAACCA
TCTGCAATCGCTGATACTAGCGCTGTACGCTCCGCACAGATGCAGTCACCATAAGCAGCA
TTCTCTACATTACAACCATCGAAACTTTTTCCATCTTTCGTAATTAAATAGGCGCCTACT
TTAAAGTTTGAGTACGGTGCATGTGCTTTTTGCTGGGCGCGAATTACGCCCTCTAACCAT
TCCTGTTTGAATTCCATGATCATTCCTCCTAGAATAACTTCAATATATACGGTATAAAAA
TAATCATACCGATAAGCAGGCTCATCATAGATGCAATTAATACCGCAAGACTTGCTGTGT
CTTTTGCGTACTTCGCTAACTGATGATATTCATCTGTTACGAGATCAACAACATATTCAA
CAGACGTATTGATCACTTCCATAAAGAGAACTGCACTTATTGCAATGATGATAAACAACC
ATTCCGTTCTGGTGATATTAAATAATACACTAATAATGAGTACGAATAAAGCAACAATTA
AATGCAGAAGAAAATTTTTATCCTTTTGTAATAATACAACAAGTCCTGCAATCGGATGTT
TAAATCGTTTGATCATACATCTCTTCGTAATCCGAATGCATCTAATATTTCATCCTGACG
TCCGAACATACGCGCTTCATCTGATTCATTCATATGATCGTAACCTAGAAGATGCAGTAA
ACCATGCAACGATAAGAAACCTAGCTCACGCTCAAAAGAATGACCATACTCTTCAGCCTG
TTCCAAAGCTCTTTTCACACAGATAATGATGTCTCCTAGCACACGTGGTTCATCCGGCAT
TTCAAAGTCATCTTCGCCTTCTTCAAGTGCAAAACTGATAACGTCTGTTACTGCATCCTT
ATTACGGTATGCTTTGTTAATTGCCTGAATTTCATTTTCGTCTACAAATGACACTGCAAC
TTCGGCCTCTTCATCAATTCCTTCCTGCTCAGCAGCAAAGATGAGCAAACGCTCAATTTC
TGGTAAGTGCCTTGCATCAATTTGTGCATTATCATCAATAAAATCTACTGTTAACATCTA
AACGTCTCCTTCGTATGCATTGATTATCTTTCCAACGAGCGGGTGTCTCACAACATCAGC
ACCATCAAAATAATGGATCTCTATCCCTTTTACGCCGCTTAAACGCTGAACCGCTTCAAT
CAGGCCACTCTTAACACCTTTAGGCAGATCAATTTGTGTTTCATCACCAGTAATGACCAT
CTTAGAGCCGAATCCCATACGCGTTAAGAACATCTTCATTTGAGCATGTGTCGTATTCTG
TGCCTCATCCAATATAACGAAGGCATCTTCTAATGTACGGCCACGCATATATGCAAGCGG
TGCAATTTCAATCACGCCACGTTCAATGAGTCGAGCTGTATGCTCTGCACCGAGTACAAA
ATGCAAACCATCATATAACGGACGTAAGTATGGATCCACCTTCTCTTTCAAGTCTCCGGG
TAAGAATCCAAGGGACTCACCCGCTTCAACAGCTGGACGTGTTAATACGATACGCTTCAC
CTTTCCGCTACGTAAACTCTGGGCGGCCATTACAACTGCTAGAAATGTCTTCCCTGTCCC
AGCAGGTCCAATACCAATCACGAGATCATTCTTCTTTATCTGATGGGCATATAATCGTTG
ACCCATCGTCTTTGCACGGATAGACTTTCCAGTAGCGTCTTTTGTTATTTCTTCATCGTA
TAGATCACTTAAATAATGAATCGTGCCTTTCTCAGACATCTGAACAGCAGACTGTACATC
ACGTAACGTAATATTTGTACCTTTTTGAATAATCTTAAGCAAACTTCTGATAACGACCTC
AGCCTTCGAAATCGCATCAGCTTGACCATGTATCGTAAGTTCCTGACCACGCGTATGCAA
TTCCACACCATAAAATTCCTCAAGATAATTTAAATGTTCATCGTTATTGCCAAGCATTGC
CTGGGCTTCATTTATATTGTCAAAGCGAATGATATCAGACATTCAAAAACTCCTTTATTT
ATCGTTACCTTAACTTTATCAGTTTGGGAAATAACACACAATTATTTTATATCAGCGACT
CTATCAAGCATTGAATCGGCTAAACTGAAGTTCTGAATGCGAATATCCGGATTAACCTTC
TTCAAGTGCGCAATAAATTCTAAGGTTAACTTAGGTTTCACAACAACTTTCTGCTCTTTA
CCATAGATTTCTACAAGTACATTATCTCGTACTTTCACACAATTTAATAATTCAATATCA
TGAACATTAATCGCTTTACGCTCAAAACCTTTCGTAATATTAAGCGCATTTCCCTCTATA
TCATAAAATTCATTTAATAACGTATAGGTAAGGAGACCACCAATTACAAAAGAAGCGAGA
CCACTCGTCAAAGGATTTAAATAGAATGCAATGGAAACGAGCGTAACAATAATGATGAAT
AGGGACTTCTGAAATGAATTGACGATACTTTTATATCTCATGCAATCACCTCTTATCTCT
ATTTTATCAAATTTTATTCATAATACGTTAATAGTTTCTCTATAAACTAATAAATTATCA
TCATCAAAATAAAAAACCTTAAGTGACTGAAACAATCACTTAAGGTTAACCATCATTGCA
ATGATTTGGGCTTGCCGAGCACTTCGCTCATAATAATACCGTTTAATACTGCAGCTTTAT
CAAACGTCAAGTCGTCGGCAGCAACTTCAATGTCCTGTGCCATCACTAAACTTTGAATAC
GATTCTGTTTTTGGCGTGGTGTGAGATTCTGATCATTTTCAATTTTGTAGATTTGTTCAG
CCAACGTGAAAGTTTGGGTTACAACTGTCTTACTCTGTCTTGAAAGACTTGCTTGTCCTG
CCTTTGCTTTCACATTCTGCTTCGTGTTTTCTTTTATATTGCTTTGATGCTGCACAACTT
TCTTCGGCTTCACTTGACCAACTGCCTGTCCACGCGCTTGAGTCGTGGCACTACCAGTAG
ACTCGCGATTCATACCTTGATTCATCGTTGTCTCGATTTGCTGTATCTGCTTCTGAAGTT
CTGATAACACACCTTTTGAAGTTCCACCTTTCTTGCCGGGAACCGTCTTTTTCTTATCGT
TATCTAACAAAGAAGACACACCGCTAATTACCGCAATCAATATAAATATTATCGTACCTA
CACTCATTTAATCACCCTTTATTTTTTAGGCGTATCATCATTCTTATCTGTCATCTTGTT
GATCGCGTTACGCATGCCAGTATCTGATTCGATATTCTTTAAGTTATAATATTCTTTAAC
ACCGATATTACCAGACTTTAATGCTTCTGCCATTGCAAGCGGCACTTCCGCTTCCGCTTC
CACAACTTTCGCTCGCATCTCTTGAACACGCGCTTTCATCTCTTGCTCCTGTGCAACTGC
CATCGCACGTCGTTCTTCAGCTTTCGCCTGTGCGATATTCTTATCTGCCAGCGCTTGCTC
TGTCTGTAGATCTGCACCAATATTCTTACCGATATCTACATCAGCAATATCTATCGACAG
AATCTCAAACGCTGTTCCAGAGTCTAACCCTTTCCCTAACACTGTCTGAGAAATCATATC
TGGATTCTCTAATACTGATGTGTGCGAACGACTTGAACCGATTGTCGAAACGATACCTTC
TCCGACACGGGCTACAATCGTCTCTTCACCTGCACCACCGACAAGGCGTTCAATGTTTGC
ACGCACTGTGATACGCGCCTTTGCCTTAACTTCGATACCGTTCATCGCAACACCGGCGAT
AAATGGTGTTTCTATAACTTTCGGATTAACCGACATCTGTACAGCTTCCAATACGTCACG
TCCTGCTAAATCGATCGCAGCACCACGCTCAAAAGGTAAGTTAATGTCTGCACGTTGTGC
TGCAATAATTGCATCTACGACGCGGTCAACGTTCCCACCTGCTAAATAATGCGACTCTAA
CTGGTTCGTCGTTAATGATAAACCTGCTTTATGCGCTTTAATCAATGGATCAATAACACG
ACGGGGCGATACACGACGTAAACGCATACCGACAAGTGTACCGATGCCGACTTTAACCCC
AGCTGCTAACGCCGATATCCATAATCCTACTGGTACAAACGAGAATAATATCATCAAGAA
GACGATAACGATAAATGTAATTATTCCAATACCTATTAAACCTGACATTCATTCCACTCC
TTTAATTATAATTTTTTTACTACAACACGCGTACCTTCAACCTCGGTTATCTTCACCGAA
GTATCTTTTTTGATAAATGCACCTTCACTCACGGCGTCGATGCGCTTATCATTATGTACG
ATAATACCAGAAGGTCTTAAATCAGTTAGACAAACAGCTACCTGTCCTACTAAATAGGAC
CTGTCATCATGAGATGTGTAACCAGCCTCCTTATTCGTTGAGTCATGTAATACAACCTGC
TGAAGTAGAGGAATTCTCTTCTTGAAAAACTTCACTATAATCACCCATTCTATAAGTGCG
ACTATTAAACAGATCGATACGAATAAAGTCATCATCATTATGTTATCTCCAATAAGCAGA
AAACTGATAATAATGCATATAGTACCGATGATTCCAATAATAGCACCAATAATAAATAAC
TCTAAAATAACAAGAAGTATACCACCGATAAATAAAATAATAGCCAGCGCTTCCATATCA
CCGTTATAGATATTCATGACAAAGAATAATAAACTCGCAATTGTACATATTATTCCAGCA
CTGCTGATTTTCGGAGTATAAAGCTGCCATATACATGACACTGTCATAACAATCATTAAA
ATAAGCAGGATAATATCCTGTAATTGTAAATCCAACTGAACACCTCCTTATTTTCATTAT
ACAGAAAATTCACTCACAATATATGTAAAACATAAAATTTATGAAAAATTCACAAAAAAA
GAAGCCTGGATAATCCAGACTTCTACATCTATTAATAACATTTGAGGGAGCAAATATTAT
TTGAATTTACGTTTACGCGCTGCTTCTGATTTCTTTTTACGTTTTACACTTGGTTTTTCG
TAGAATTCACGTTTACGTACTTCTTGAATCGTACCATTTTTAGAAACAGTACGCTTGAAA
CGACGTAAAGCATCTTCAATTGATTCGTTTTTACGAACTACAGTTTTAGACATATAATTT
CCCTCCCTCCAAATATCAACGGAACATTTTAAACATAGATATAAGTAAAATATTCTATGT
ACTAAAACATTATAATACAACAGTTACTAGAGGTCAATAACGAATTTTCATGAATGCATT
TGCATCTCTGACTTCTTGTAAGCATTTGGGATGACCGTTACGAACGTCCCTTCATTCAGT
GGATAGCCGCTCTTATCAATCTTCACCTTAACAAGTTCGCCAATTAAATGCTCATCAGCT
TCAAACTGCACCTTAAGGTAATTATCCGTGTAACCGACAAGCATATTACCATTGCTTGCC
TTCTCTTCAGGAATCACTTCTAGTACATCACCTTCAAAGCGACTCGCGTATTCTTTTGCC
AGCTGATCGCTTAATGTAATTAAACGATGTACGCGGTCATTCTTCACAGATTCATCAATC
TGATCCGTCATTCTCGCAGCAGGCGTACCTGTACGCATTGAATACGGGAAGACGTGTAGT
TCACTGAAACCATGCTGTAAAATAAAGTCATACGTCTCCTGGAACTCTTCCTCAGTCTCA
CCAGGGAAACCAACAATAACATCACTTGTTACAGCAAGACCTGGCATAATCGCATGCAGC
TTCTTCAGACGCTCTGAGAAATGAGACATCGTATATTTACGACGCATACGCTTTAACACC
GTATCACTACCTGACTGAAGGGGGATGTGCAAGTGACGCACGACTTTATTACTCTTGTCA
ATCACATCAATTACTTCATCGGTTAACTGACTCGCCTCGATAGAAGAAATACGAATACGC
TTCAGACCATCAATCGTCTCTAGATCACGGAGTAATTGTGCCAAATTATAATCCTTTAAA
TCTTCACCATAACCACCCGTATGAATCCCTGTTAATACAATCTCCTGATAACCAGACTGT
ACAAGCTGCGTTGCCTGACGGACAACCTCTTTAGGATCACGAGAACGCATTAAACCACGC
GCCCAAGGAATAATACAGAACGTACAGAAGTTATTACACCCTTCCTGAATCTTAAGTGAC
GCACGCGTACGGTCCGTAAAGTAAGGTACATCTAACTCCTCATATGTACGATTCTTCATA
ATATTCGTCACACCATTAATCGGTTGACGTTCCGCGCGATACTGTTCGATATAAGGAAGC
ATCTTGTGACGATCCTGTGTACCGACAACAATATCTACACCGGCAATATCCATAATTTCT
GCAGATGACGTCTGTGCGTAACACCCCGTAACACAAATGACCGCCTCAGGATTACGACGA
ATCGCACGACGGATCACCTGACGACTCTTCTTATCCCCTGTATTTGTTACAGTACATGTA
TTAATAACATAGACGTCAGCGTTTTGTTCAAAATCAACGCGCTCATAATCAGCATCTTTA
AATAACTGCCAAATCGCTTCTGTTTCATAATGGTTTACTTTACAGCCCAACGTATGAAAT
GCAACTGTTGACATATGTTCACCTCATTTATAATTCTTTGCATTATATAAAAATACCATG
AATATCAATAACTTTCAATGTCATTGCATGGAATGTTATTGATATACAATAAAAGACACT
GAAAGTTCAGTGTCTAATTCAACTCAAAATGAAAGCTCATTGCTGACAATGCATAAAGCG
GTGCCGTCTCTGCTCTTAATATACGTGGCCCAAGTCCAATAACCATACTTCCAAACTGAG
CCACTTCCGCTTCACTCAGCCCACCTTCCGGACCAAATATCACGCACACCTTATCACCAT
GCTGCACATTTTGTAACGCTTCAGTAAAGCTTTTCATCTCACCTGACTTCGCTGTTTCTT
CATATGCAATCAGCACATGATCAAAGTCTTTCAGCTTTTGTCCTAATGCTTTTCCGCTCG
CGACAAACTCAATAGACGGGACAATTTGTCTGTAACTCTGCTCAGCCGCTTCCTTAACAA
TCTTCGTAAAACGCTCTAACTTCTTCCGGAACTTCTTTTCATCCACTTTAACGATCGTTC
TTTCACTAACAAACGGCATAAACGACGCAGCTCCAAGTTCTGTCGCCTTCTGTATCATCC
ATTCATACTTATCATTTTTAAGCAACCCGCTCGCAATCGTTACAGACACAGGCAACTCTG
TCTGAATATCAATGTGCTCAATCGGTTTCACTGTAATCTCAGTCTGAATATCGATAATTT
CACAGATCATCGTTGCATTCGTAAAGTTAACGATCACCTTATCTCCTGTTTGCTGTCGCA
TAACGTTTTTGATATGGTGGACGTCATCCTTACCACTGATCTGATATGTTTCATTTATAA
CACTTTTTACATCAAGAAAATATCGCTGCATACTATGCCTCTTTTCTTGCTGCAATGGCA
ACCCATCCACTATCGCGCATCACTTCTACAATTGTATAACCGACGCGTTTTAAGTGGTCG
ATAATCATCTCTTCTTTCTCTTCTATGATGCCTGATGTTATGAGAAGCCCGTTATCATTT
AACAACGCATAACTATCATCAATCATCATATCCACGATATGAGCTAATATATTTGCAAAT
ATTACATCGCGTTTCTCTGTCTCACCTTTAAGAAGATTACCGGGTTCTGCTTGTATCGCG
TCAAGACAGTCATTCTTCTCAAAATTGTCTTCTGCTACTTTCACAGCAACAGAATCTAAA
TCGAGTGCTTTAATTGGCTTTGCACCAAGTTTATGTGCAGCGATACTTAATATGCCAGAC
CCAGTACCTACGTCAACTATAGACTGACCCTTTTCTACATACTTCTCAATTAATTTGAGA
CACATCGAAGTCGTGGCATGATCACCAGTACCAAATGCCATACCAGGATCCAGATGTATC
GCATGCTCACCATCCTGCAAACCATCATAGCTTTCCCAGCTCGGTACGATAACGAACTTG
TCTGAAACTTTAAAGGCATGGAAATGATTCTTCCATTCATTTGCCCAGTCTTCTTCCTGC
ACAGTATGTGTACTGAATTCCAGACGAGTAACGTCGACATCGTTTAATGCATCTACCTTT
TCTTTAATCTGCTCGATAACAGACGCATCATAATCCAGTTCACTGAAGTAAACTTTAACG
CGGACATCCTCTTCTGGAAAATCATCCGGATTTAATTCATAAATTTCCCCGAATGTTTCA
ATACGACCTTTCTGAAGTTCAAGACTATCTTCAATCACTACACCATTCGCGCCAACTTCA
TTCAGAATATCTGCAATAAATGGCTCAAGTTCATGATTGATCATCATCGTTATCTCTACA
TAGTTCATCTTTATTCTCCTTTAAAGAAGCGTTTCGTTTTATCAAAGAAATTTGAAGGCT
GCTCAGTGATATCATGTCCGTCTATTTCTGCAAACTCTCTTAGTAATTCCGCTTGTCTAT
TCGTCATCTTAACTGGCGTCATCACTTTAACCGTTACATATTCATCACCGCGACCGTAAC
CGTGGACGTTCTGAACACCTTTTTCCTTTAATCGGAAACGTTTGCCTGTTTGTGTTCCTG
CTGGAATCGTTAGCTTCACTTTGCCTTCTAACGTTGGGACTTCGACTTCGTCACCAAGTG
CCGCTTGAGCGATTGAGAGTTCAAGTGTATAGAATATATCCTCACCAGAGCGATCAAAGT
ATGCATGGTCCTGTACGTTAAATACAACATATAAATCTCCAGCTGGTCCGCCATTTATAC
CTGGTTCACCTTGACCTGATAGTCGAATTTGCTGACCTGTATCGACACCTGCTGGTACTT
TCACACTAATCTTAACTGTCTTAACCTTTCTACCAGTACCACCACAATCTGAACATTTCT
CTTCAAACTCTTTACCAGTACCACCACAATCTGGACAAGTACGTTCACTTCTCACGCGAC
CAAATGGTGTGTTCTGTTCAACATGAACATTTCCACGTCCACCACAAGTAGCGCATGTCT
TAATATTTGTTCCTGGTTTCGCACCACTGCCATCACACGTATCACATTCGACTTCCTTCT
TCACTGAAATTTCTTTCTCAGCGCCAAATACAGCCTCTTCAAACGTTACATTCATCTGAT
ACTGCAAATCATTCCCTTGTCGCGGTGCATTCGGGTCACGTCGTGCACCACCACCAAAGA
ACGAACTGAAGATATCTTCGAATCCACCGAAGCCACCAAAGTCCTGGCCACCAAAGCCAG
CACCTTGTCCCATACCTGCATGACCGAACTGATCATACTGTGCTTTTTTCTGATCATCAC
TTAACACTTCGTATGCCTCAGCAATTTCTTTGAATTTATCTTCAGCATCCGCTTCTTTAT
TGATGTCCGGATGGTATTTCTTTGATAGTTTCTTATATGCTCTTTTTATCTCTTCTTTAG
AAGCACCTTTAGATAATCCAAGTACTTCGTAGTAATCCCTTTTCGCCACGTTTCATTCTC
CCTTTCTTATTTCTTTATTACTATATCAGTGTATCGCATGTTTTAAAAGAAAAAGTCAAA
GCCAATAAATTGACTTTGACTTTAAAAGAGTACTTATTTATTATCGTCGTCTTTCACTTC
AGTAAAATCAGCATCTACAACATCGTCATCCTGAGATGCAGCACCTTCAGCACCTTGTTG
CGCCTGTGCCATTTGCTCATAAAGTTTCATAGATAAACCTTGAACGATTTCGTTTAAAGT
ATCTTTTTTCGCTTTAATTTCTTCAAGGTCATTACCTTCTAACGCTTTTTTAAGTTCTTC
TTTTGCTGCTTCTGCTTTTTCTTTTTCATCAGCATCTACTTTGTCTTCTAAATCTTTGAT
TGCTTTATCCGTTGCAAATACAAGTTGATCTGCTTCGTTACGTAAATCTACTTCTTCACG
ACGCTTCTTATCTGCTTCAGCGTTTGCTTCTGCATCTTTAACCATACGATCAATCTCTTC
GTCGCTTAATGAAGATGAAGACTGAATTGTGATCTTCTGTTCTTTTTGAGTGCCAAGGTC
TTTCGCTGTAACGTTAACGATACCGTTCTTATCGATATCAAATGTCACTTCGATTTGAGG
CATACCACGTGGCGCTGGTGGAATGTCAGTTAACTGGAAGCGACCTAACGTTTTGTTATC
TGCTGCCATTTGACGCTCACCTTGTAATACGTGAATGTCTACTGCCGGCTGATTGTCCGC
TGCAGTTGAGAACACTTGTGATTTAGATGTTGGAATTGTAGTATTACGTTCGATTAATAC
TGTAGACACACCACCCATTGTTTCGATACCAAGTGATAATGGCGTTACGTCTAATAATAC
AACGTCTTTTACATCACCAGTGATAACGCCACCTTGAATTGCAGCACCCATCGCTACAAC
TTCATCAGGGTTAACACCTTTATTTGGTTCTTTACCTAATTCTTTCTTGATTGCTTCTTG
TACTGCTGGGATACGCGTTGAACCACCAACAAGAATTACTTCATCGATATCTGCATTTGA
TAATCCAGCATCTTTCATCGCTTGACGTGTAGGACCCATCGTACGTTCTACTAATGTATG
AGATAGTTCTTCAAACTTCGCACGTGATAAAGTAACTTCTAAGTGAAGTGGTCCTGCATC
ACCTGCAGAGATGAATGGTAATGAAATTTGTGTCGAAGATACACCTGATAAGTCTTTTTT
CGCTTTTTCAGCAGCATCTTTTAGACGTTGCATTGCCATTTTGTCCTGAGATAGATCTAA
GCCATTTTCTTTTTTGAATTCTTCTACTAAGTAATCGATGATTACTTGGTCAAAGTCATC
TCCACCTAATTTATTGTCACCTGACGTTGATAATACTTCAAATACACCATCACCAAGTTC
AAGGATAGATACGTCGAACGTACCACCACCTAGGTCGAATACTAATACTTTTTGTTCTTT
ATCAGTTTTATCTAAGCCATAAGCAAGCGCTGCAGCAGTAGGCTCGTTAATAATACGCTC
TACTTCAAGTCCTGCAATTTTACCAGCATCTTTAGTTGCCTGACGTTCTGCATCATTAAA
ATATGCAGGTACAGTAATTACGGCTTTCGTTACTTTTTCACCCAAGTAGCTTTCAGCTGT
TGCTTTTAAGTTTTGAAGGATCATCGCTGAAATTTCTTGAGGTGAGTATTCTTTACCCTC
GATGTTTTCTTTATAGTCTGTACCCATATGACGTTTAATCGAAATGATTGTATTAGGGTT
AGTGATCGCTTGACGTTTTGCAACTTCACCGACTTGTGTTTCGCCATTTTTGAATGCTAC
AACTGAAGGTGTTGTACGGTTACCTTCTGGGTTAGCGATTACTTTCGGTTCTCCACCTTC
TAATACAGATACACATGAATTTGTAGTTCCTAAGTCAATACCAATTACTTTACTCATTAT
ACAATTCCTCCATTAATTTAAAATTTATGAAATGTTATAAAACTAAAAATTATTCGTTTA
CTTTAACCATTGACGGTCTTAGTACACGTTCTTTTAATTTATAGCCCTTCTGTAGTTCTT
CAAGTACGATACCTGAATCTTTACGCTCATCACCTTCTTGCATCACTGCTTGATGAAGAT
TTGGATCGAATGGCTGGTCAAGTGCTTCTATGACTTCTAATCCATTCTCTTTAAGTGAAT
GTAACAGACTTTCATAAACCATCTCTACACCCTTGTGAAATGATTTAAACTCATCTGATT
CACCTTGCTGCGCTAATGCACGTTCAATATTATCAATTGCTGGTAATATATCACGTAACA
CACTCTGCGCACGATATGTTCTTTCGGTATCTAATTCCTGACGCGTGCGTTTCTTATAGT
TTTCAAACTCTGCATACAGTCTTAAATACTTTTCTTCTGACTGCTCAAGCTTTGCTTCAA
GTTCAGCTACCGGATCGGTACTTTCATCTTCAACAGGCGCCTCACTTACTACTGTTTCAT
CTGGAGTTTCAGTTGATTCAACATCTGTTTCATTGCTTTCAGTTTCAGTCGTTTCTGTTT
CTATGATGCTTTCGTCTTTCATTACATCCTGCTTATTCTCTTCTGACAAATCTAGTCCTC
CTTAAACATTCGATGTAAATTCGATAATTTATTAAATATATCACGGTAACTCATTTGAGT
TGGTCCGATGATTGAAATGTTACCATTCATATTATGCATATGAATCGGTGTCGTTACAAT
CGATATCCCTTGTAAATTCTCACTAATCTCCTGACCTAGTATTACTTCAATCTGATTCGA
CTGCTTTGTTTCTATTAGATCTGGTAATGTATTAGAGTCGATAAGCTTCAACATTTCTCT
AATCGCTTCTAGATTATCAGCGTCCATAATTTCGTATAAATACTCACGACCTTCAAAGAA
CACTGCGTTTGTATTCGTTGTCGCTTTCTTAATAATCTCTGATTTAATATGTGTTAATGG
AAGCTGCTTTATCGACGGATATCCTTCCTGATGTAAATTCGACTTATTAATTGATGCCAA
ATTCGCATTCAAAAAATTATTCATCTTCTCAATTTCAAGTCTCGTTAAACGTACCTGCCA
TGAAATTTGCTGATGTTCAACATTTCCATTTTCATATACGATAATCAGCACCAGCTTCGT
CGGTGTTAAATATGTTAAATGAATCTGGGAAATAGACTTCATATCGATTTGAGACGTTGT
TGCAATAGACAAATGTCTTGTATCTCTTGCGATTAATTGTGCAAGTCTTCTGAAGTCAAG
TGCATCACTGTTATTAATATCGAAGTTCGGTTCATAAGGAAATTCTTCCTGTAGCGCTTC
TACATAAAACTTATAACCCGTTTCTGAAGGAACACGTCCTGAAGATGTGTGCATCTTCTC
GATTAAACCAAAATCTTCTAAACGTTTCATCTCTGCACGTATCGTTGCAGGACTGACATT
AAAGTGATGATCATCAATTAACTTCTTAGATGCTATAGGCGTTCCACTATCAACAAAATC
CTCAACAATTACGTTTAACAAATGTAATTGTCTATCTGTTAGCATATTTCACCTCGTTAG
CACTCTATCACCTCAAGTGCTAATACTAATTTATCAAATTGGTCAAAGTATGTCAACATT
AACACTCATAATTATAAAAAAAGAAGTTCCTACTTACTAAACAGTAAGCAGGAACTTCTC
AAACACATCATTTCCACGCATTCTTCCGAGTGCTGTCAAAGAGATGCGATCATCTGTTTC
AATTAAATACCCTTCTTTTACAAGCTTGGTCGTGACATCTTTAAACACATCATCATACGA
CGTTTTATATCGCGCAAGAAATTCATTCTTGCTAATGCCTTCATTCAATCTTAATCCTAA
AAACATAAACTCTTCCATTGCAGCATCAACTGTGACAGGTATGCGTTCTTTAACCGCATT
GCCTTTATGCATCGCTTTAATGTAGTGTGGAACAGGTGCAATGTTATAATAGCGTGCTCC
GTCGATGTACCCATGACTTCCGGCACCGGCACCATAATATTCTTTATTCTGCCAGTATAC
TTTATTGTGTGTTGATTCATGGTGTCCTTTAGCGTAATTAGAGATTTCATATTGATGAAA
GCCACGATCTCTTAGAGTATTCATCGTGAGCGTGTACATCTCTGCAGCAAGCCGTTCATC
CGGCAGCTGAAGCATGCCTTTTTTATACATATTATAAAACTGTGTCTTCGGCTCTAATAT
TAGGGAGTAACTTGAAATATGGTGTATATCCAGTGATGTCGCAAACGCTAGATCACGGCG
ACATTGCTCTAATGTCTGTGTCGGTAAATGATACATTAAGTCGAGACTGATAGATTCTAT
ACCGAGTTCGTTTGCGGCGTTCACCGCTTTAAATATATCCTGTTCTTGATGTGTCCTGCC
GAGCGACTTTAACAGATCATTATCAAATGTCTGTACACCGAGCGATAGACGGTTGACACC
GTACTGCTTCATTAAGGCAATCTTGTTACGCGTCAATTCATCAGGATTTGCTTCCATCGT
AAATTCTTCGTGTATCGTAAATGTTTGCTCAATGTAACTGAGCAATCGTTCAAGTTGTCC
TTCATTCAGCGCTGTAGGTGTACCTCCACCAATAAATACCGTTAACAAATCGCGTTCATC
AATGAATGAAAGCTCTTTGAACAAACAATCCAGATATTCATCTACCGGCTGATTTTTAAT
GAGGAACTTATTAAAATCACAGTATGTGCATATACGATTACAAAAAGGAATATGAATATA
TAAACTTCTCATTATGCCTCCTAACAAACAAAGACATGGTTACCCATGTCTTTATTCTTC
ATCCATTTTCAGTACAGCTAAGAATGCATCCTGAGGAATTTCAACCGATCCTACTGATTT
CATCTTTGCTTTACCTGCTTTTTGTTTTTCAAGTAATTTACGCTTACGGCTGATATCGCC
ACCGTAACATTTCGCAAGTACATTCTTACCGATCGATTTAATATTTGTACGTGCAATAAT
CTTTTGACCGATTGCTGCTTGAACAGGGACTTCGAACTGCTGTCTTGGAATTAATGTCTT
TAACTTTTCAACGATGACTTTGCCACGATCATATGCAAAATCTCTATGCACGATAAAGCT
TAGTGCATCTACTGTTTCACCGTTTAATAATATATCCATCTTCACAAGCTTGCTTTCTTG
ATAACCAATCAATTCATAATCAAATGAAGCATACCCTTTCGTGCTTGATTTCAACTGATC
AAAGAAATCAAATACAACTTCTGAAAGCGGTACTTCGTAAATGATGTTAACACGGATATC
ATCTAAGTAATCCATCGTCTGGAAGTTTCCGCGTTTCTTCTGACAAAGTTCCATCACAGC
ACCCACATAATCATTCGGTACCATAATACTCGCTTTAACATATGGTTCATAAATTTTATC
GATCTTCTGCGGGTCCGGCATTTTAGACGGATTATCCACTAGAACTTCGCTACCATCTGT
CATCTCACATTTGTAGATAACGCTTGGTGCAGTCGCAATTAATTCAATACCAAATTCACG
TTCAATACGTTCCTGAATAATTTCCATATGTAGTAATCCTAAGAAACCGACACGGAAACC
GAATCCTAACACCTGAGATGTTTCCGGTTCAAATTCTAGTGATGCATCGTTTAACTGAAG
TTTCTCTAATGCTTCACGAAGATCATTATATTTACCAGTATCAATCGGATATACACCACA
GAATACCATCGGGTTCATCTTCTTATATCCTTGAAGCGGTTCTGGTGCCGGATTGCTGGC
ATGTGTAATTGTATCACCGACACGTGAATCACCAACATTCTTGATCGATGCCGTTAAATA
GCCCACATCTCCAACCGTTAATTCAGCAACCGGCATTTGCTTCGGTGTATTGATTCCTAC
TTCGACAACTTCAAATTCTTTACCTGTCGCCATCATCTTAATCTTATCGCCTGCCTTAAC
AGTCCCATCAATAATCCTGATTGATGAAATAACACCGCGATAGGCATCAAAAGCACTATC
AAAGATCAGCGCTTTAAGTGGTGCTTCCGGGTCACCCATTGGTGGGGGCACGAGTTCTAC
AATCTGTTCTAATATATCTTCAATGCCGATATTTGCCTTCGCACTTGCAAGCACGGCATC
ACTCGCATCAAGACCGATAACATCTTCAATCTCCTGGCGCACACGCTCAGGTTCTGCTGC
TGGTAAATCTATCTTATTGATAACAGGAATAAGTTCTAGCTCATTATCAAGTGCTAAATA
AACGTTTGCCAGCGTTTGTGCTTCAATTCCTTGCGCAGCATCCACTACGAGAATGGCACC
TTCACATGCAGCTAAACTACGAGAAACCTCATATGTGAAATCGACATGTCCAGGTGTATC
GATTAAATGAAAGATGTAGGTCTCGCCATCTTTCGCTGTATAATTTAACTGTACTGCATT
TAATTTAATTGTAATCCCGCGTTCACGCTCAAGATCCATAGAATCAAGAAGCTGTGCTTT
CATCTCACGCGTTGCTACAGATTTCGTATTCTCTAAAATTCTATCCGCCAAAGTCGACTT
CCCATGGTCGATGTGGGCAATAATCGAAAAGTTTCTAATTCGTTCCTGACGCTTTAAACG
TTGTTCATTATTCATAGTTATTGTCCAACTTTCTTAAATTGTTCGTATATTTGATTATAA
CAACTAAATGTAAGTGTATCAATCAGTTTTCAAAAAATTAGATTGCATATAATGCTTGAA
TTTGATAAAATATTTCTTGTTGCAATCAAATTTATAATTTTATGCAAGTGTAAGACATTT
TTAGGAGGTGAAATTTATGCCAAACATCAAATCTGCAATTAAACGCGTTACTACAAGTAA
CAAAGCACACGATGCTAACATTTCTCAAACAAATGATATGCGTACTGCTGTGAAAAACGC
TAAAGCGGCAATTGAAAACAACGCTGACAATAAATCAGAATTAGTACAAGTAGCTGTTAA
AAAGATTGATAAAGCTGCGAAAAGCAACTTAATCCACTCAAACAAAGCTGACCGTTTAAA
ATCACAAATCATGAAAAATAAATAAAAGGTCGTGACTCGAGTGCTTAGACACGAGTAAAA
TCACGAAAAAGAATGCAGGAAATGGTTTTTAATTTCCTGCATTCTTTTTCGTTTCGCCGG
CGTACCTGCACAGGTGAAACCCGAAGATAGTTTCACTATCGCCGGTTTTTTTATATCTTC
AATATAAACAACTCCAGTATCAATACTTTATCCATATAAGATGACTTCAGTTCATAATCT
GCTTCAGCACATGCATCGATAACATTCAGCAGATGCTTTAACGGAATTTGTCGTACTTTA
CGCATCGATAATTTCACACGATATGGATGCACCTTCACTTCACGTGCAATCTGCTGCTCA
GAAAATCCCTTTTCAGACAATATCTTCACCTGATAGTACAATCGATACTGACTTGTTATA
AGCGCGAGCAGTTTAATCGGTTCTTCTTTCATGTGTATCAAGTCTTTCAACAGTTGAATA
GCTTCTGCCTTCTTTCCTGATGTTATATAGTCTGTGAGCAAAAATACATTCTGCTCAAGA
CTTCTGCTGACGACTTGTGTTACATCGCTTTTCGTTATTATAGGTGCATCGCCACTATAT
AACACCAGCTTATCCAGTTCCTTCATGACTGCTCCATAATCAATTCCGGTAAGATGGAGC
ATTTCATTAAGTGCATCTTCTTTAATATCCTTGAAGTTTTCATTTAAAATTGATTTAATG
ATTTTTTTAATCTCTTGTTCATCAAGCGGTTCAATCTTCTTCACTTCATGATTAGCCTTT
ATTTTCTTCACAAGCTTCTTGCGTTCATCGAGCTTATCTGAATAGACGGTGAAGATAACA
TAATTCGGGCCTTCAAATCCTTCAATAAATGCCAATATCTCATCTATATCGATTTCAAAT
GTCGTCTTGACTTTCTCACCTGTAAACACGAATGCGTTATTGATGACAACTGCTTTCGCA
TCGGATAGAAATGGAAATGTCATCGCATCTTCTAACATCGGTTTAACTTCGGTTTCCTTC
ATATCGTACTGGCTATAATTAAATTCATCTTTCGTACCGATTAACTTTGTAACCAGCTGC
TCTGTTTCTGATTCAACTAAAGGCTTCGTACTTCCATGTATCAAATAAATATAGCGCATC
ATTTACTCCTTAAAATAAAAATCTCTTTTTCATTATAGCTTTTTTTTATATGTTATCATA
TACTTAAATAGATACATTAGGAGGTTGAGAAATTATGAATCAATTCGAAAAAAATGTTCA
ATCAAAAAATAATGATGTACAAGACTCTGGTTATGCATTCTTATTTGGATTTGGTGGATT
TGCCACAATTTACATCATCGCTCAAATCTTTGACCTGATTGCAAAATAATGTACTTATCC
GTGTGTCCGTTTCGTACATCACACGAACCCGAATAATAATTGCACACTGTCGTGCTATTA
TTGCTCGGGTTTTTATTTATTATCCTTTAATTCATTGCGCATCGTAGAGATTTTACTTTG
GTCTAACTTTACTGTTATTCTGCCGTCTGACTGCGTATTATAAATCTGCTTATTATACTC
GATTAATCGTTTGATTGTCTCTTCGTGTGGATGACCATACCTGTTGTTTCGCCCGGCAGA
TATCATCGCTGTTTTAAATTCACGCTTTAATAGTGCGTCACCCGTACTTGTATCGGATCC
GTGATGGCCAATCTTAACGATATCGATTCTTGATGAAATATGAGCGAGCACCTCTTCTTC
CTGTGCTTTGCTCAAATCGCCCGTCAGCAATGCATTGACTTTTTCTCCTCGAATAAATGT
GACGATGCTTTCGTCGTTAATATCATTTCCTTCACTTGCTGTAATTAAGTCAATCCCAGT
TATCTTGACCTCTGATTCATCGAATATTGGAACGTTGTATTGATGAGCGATCGTTTGAAG
TGATGCGTACTTTGGTATCGATGCCACTGTTTTATTTATGATGATGCGCTTTACAAGCTT
TAATTTTATAAGTTGTTCTGCTTCTCCGATATGATCGAAGTCCGGATGTGTCAATATTAA
ATCATCAATTTGTGTAATCCCTTTATGATATAGGAATGGCATGATTATTTTCTCGCTGAT
GGAACGTGCGTCTTTCCGTTTCTCCCATCCTTCATTGAAATCAAACTTACCGCCGGTATC
CACCATCACAACTCTGCCATTATATTCAATAACGATACAATCCCCCTGCCCAACATCCAG
AACATGTAGTGCGTCTTCATTTTGTATGCGACCAATAAGAATAAGTACTGAACATAGACA
TATTGCAATCACTTGAATGCGGGGTTTCTGATGAAAGAGGTAATAGATTACGCCCATCAT
GATGACATAATAGATTATATGCTGCGATTTAATAACAAGTGGCAATGCATGAAACGACAA
AAATTTTTCTACACATATATCATGCAATAAGAATGCATAGTGGGTCAATGCGTCCAGTAT
ATCCGGTATAAAATTAAACAACATTAAACATAGTAAAATGAAAGTACAAAGCGGGAAAAT
AATGAAAGAGAAAAGTGGTATAAATAAAAGATTAGTCAACAATCCGATAAAATAGACGAT
ATTGAAATGATAAAAAAGAATGGGTAACGTTGCAACTTGTGAAATGAAATTGGTTAATAA
AAAAAGTTTGATTGGTGTTAATTCATAGCTTTGTAATATGAAGATAAATGAAAAGCATAT
AATATAAGATAGCTGAAATCCAATGTTAAAGATTACAAAAGGTGTCATTATTAAATTTAC
GATAAATGTAATCGCGAGTGCATCGAGCATCGAGATAAATCTTGGCTTCACCAATACGAA
TGCCATAAATAGTGCTGCACGCACAACAGCTGGTGCTTCTCCTGTCAATATAACATAGCC
CGGCAGAATAATTAATATCATCAATTTGCTTATATGTAACGGTACATAAAGTCGTTTAAA
CAAATAATAGAGCTGAACTGTAACCAGTGCAACGTGGCTGCCGCTAATCGCATAGAGATG
ATATATACCTAACGTTTTCAAATCATTTAAGGTCTTATGATCTAAATATCTAGTATCCCC
TGTTGTCAGCGCCGTAATGTATGCACCGTACTTTAAATGTACCATCTGTTCGCCTAAGTG
ATAGCGATATAGACGTATGCTATCCAATATCGTCAACGCTTGTTGTCTGCATGATGCAAA
ATCAATATCATCGATTGTAAGCATACCTTTATAAGTGCCATAATATAAATATTCATCATA
ATGAAATCCCGGCTGATTTGTATTTGGCAACGGTGATTCAGCTGCACTACTGAATGTACA
TCGCTGATAGATGAGCATTCCACGTTTAAGACGTAATTGTTCAGCTTCTTCTTTAATCCT
ATAAACGAACTTATACGCGTCATTATCAATTATAATATCACCCATCATCAAGTTGCCATC
CACTTTAAACTGCGTGGTAAAATAACCGGTCGTATTTATCTTAATATCCGATTGTTCATC
AAACTGAGTAACAATCAGGCTGAATGAATGGTTCTCATAATAAAGGTACGTACATAAAAA
TAATGCTGCATAAATGTAAATAAAGCGTGATAAACTTTTCTTATAGATAACCATTATCAC
TACGAACATCAAAATAACGCTACTTAAGTAATCGTACTGACACAACACTGCAGATATCAC
TACAAGAACTGCAATTAAACCCACATGTCCTCCATTCTACATTTGTTCAAAATAATGGGC
GACATGCTGTGGATTAAAGTCAATCTTCTCGGTGTCAATCCGATTCTTATCCAGCAGTTC
TACGGCATAAGGATGATTCTTATAATCCTCTGCATAATAAATCTTCTTAATGCCTGCCTG
AATGAGTGACTTCGTACAATGAATACACGGAAAGTGTGTGACATAAATATCGGCACCTTC
AGTCGTTACACCCATTTTAGCACATTGTAATAACGCATTCATCTCGGCATGTATCGTTCT
GATACAATGTCCACCTTCAACATAGCATCCTGCATCTATACAGTGCACTTCACCTGATAC
TGAACCATTGTATCCTCCTGCGATAATACGGTTATTCTTCACAATTGTCGCACCGACACT
GAGTCTTGTACACGTTGATCGTAATGCCAACAACTGACTTTGCGCCATAAAATACTCTTT
CCACTGTATACGTTCCATAACATCCACTCCAAATCATTTTGATACAATTGTAATATGATA
TTTACGCTAAATCAATCATACTTCAATATAATCCTTCAAGCCTTCATATGTCTTATCTCC
CACACCTCGTATTTCTTTAATTTCTTCGATAGCTTTAAACCCTTTGTTATCTGTTCTGTA
CTTAATAATATCCTGTGCTTTCTTCGGACCGATTCCAGGTATTTCTTCAAGCTCAGACTG
TTCTGCCTGATTAATGTTTATCTTTTTCTGTACGTCGCTTCCTGAATTATCTTCATACCC
ACCGGCATTTTGATAGAGCGTATATTTGTCTGTCTTCACCTCACCTTTAAACGGAATATA
AATCACAAGAGCATCGCGTACTTCCTGAGATAAGTTCACTGCATCCAGATCAGCATTCGG
CAGTACTTCAGCATGTTTTAACACATCATGTACACGCTCACCTTGATGGGCATCATAGAC
ACCGCTATACTTGACAGCACCTTTTACATCAACTTTAATATTCTGTGCTGCACTTTCTTC
AGTCGCTTCCTCCTTCTTTATGGCCACCTCAGAAGTTTCAACCGGTTGTTGTAATTCTTC
CTCCTGAATTTCTGTACTTGATATCGATTTCATCCATACAATCATCACAATGATAAAGGT
GACGATCGTTAATCCAATCATCTGCTTGTTCACATTGAACCTTTCTAGTAGCGCACCGAA
ATCTAATAATTTCTGCAAAAAAACACCTCCTGAATAGTTATATCAGGAAGTGAACAAAAT
CTCTTATTTGTAACAATTTAAAGTTTATTTTATCTATTATCTTTTTTTTGCGACAAAAAA
TACGCGTTCTACATCGTCAGTTTCCGTTACTTGTGCTTCATCAAAATCAAAGAATACGCT
CTCGATATCGAATCCTGCCTGTTCGAGCTGCATCTTATAGAAATCAATTGGGAAAGTACG
TTGTTCATGAGATTCATCGAATCTATCATACCGCGTTCCATCTGATACGAAAAAGGTCAT
ATCATGATAGACAGAAAATGGTATTTCACCTTTAATGGCATGCCATATATACACAATATC
TGATAAATCGTCACTATAGGTTGCATTATTGAAATAGTGTTCAAATTTCTGAACACTATG
CACATCAAAAATAAATGTACCTTCACGTTTCAGATGCGCATACACATTTTGAAATGTGCG
CACTACAGCATCCTCATCTTGCAGATAATTCAGACTGTCACATAAACACGTAATCGTATC
GAACGACCTCGCAAGATTCAGTTCAGTCATATCCTGTGCAACAAATTGTGCATTCCCTAC
ATTATGCTGAGCAACAGCAAGCATATCCTCACTTAGATCAACACCGACCTTTTCATTGGC
AGTGACGAGCTGCAATAACTTTCCTGTACCCGTCGCAACATCTAGAATCGAGCCCTCTGC
CGGGATATATTGCTGAACAATCTGCGCCCACGTATCATAAGGCTGATCATACATAAATCG
ATCATAGATATGTGCAAATTGCCCGTATTCCATTACATCATTTCCGATTCGTATGTAATA
ATTTCCTGATCTCGGAATAATTTCTCTAAATTATAATAGTCACGTTCTTCGTGGTGAAAT
ACGTGTACTACAACATCCCCGAGATCCACAAGTATCCAGCGCGCTTCATTAAATCCTTCC
AGACGATTCACTTCAATGCCATTCTTTTGTGCTTCGTCTTTAACTTCACGTGCAATTGCT
TGTACTTGTCGATCAGAATTTCCCTCACAGATTACGAAATAATCTGTGACACCTGTTACA
TCTGCGACATTAATGCCGATAATATCTTCTGCTCTTTTGTTATCACATGCATTAAATGCA
AGTTCTAATAATGCTTTACTATTCATTAAATCCATCCTTTATCTTTGTAAATTATAATAA
TTAAGACATTCAATCGTTTTCGGATATATGGTCTTATCATTTTCAACTAAATAGAGTGTC
GTACGCTTTGAAATTTCATATATCGCTTTGTCTAAATTTCGCTCGTTATATACAATATCT
CTAATCTCATCAACACCAAGCTGTGTTCTACCCGGCTCAATATAATCACTCACAAATATA
ATTTTTTCATTTAATCTCATCTGTTTACGACCGCATGTGTGATGATAGATCGCATCATAT
ATTTCTTCATCTTCAATATGGTGTTCATGCTTCATAACTTCAGCTGCAACAGGCCCATGT
AATATTTCTGAGTTGTATGCCAGTAGTTCATTATCAAGTTCATATTGTGTCACCGCCTGA
TAAAGTACACTTAAATCATCGTACTTTGCATAATCGTGCAATATCCCGGCAATCTCTACG
ATGTTTTTGTCACCACCGAACATTTCAGCGAGTTTAACACCTGTTTCTGCAACACGTAAT
GAATGTTCAAATCGCTTCTTAGGTAATTTCTCTTCTGCTAATTTAATCGCTTTTTTTCTC
TTCATACAAGTGCTCCTCTCTAATATACTTTTCTACTTCGTCTAGTAGCAAGCATTTCAC
TGACTGTCCATTAAGCATACGCCTTCTGATATCAGTCGCACTCACATCCATCCTTGGTAA
GGTAAACGGTATAAAAGGCTCTCTTAAATTCAGTTCATCACGTGATCTGTTCACAACGAT
AAAGGATGCAAGCGAAGCAATTGCTTCTAAATTGTACCATTTATCAATTGCTTCATACTG
ATCATATCCAATCAATATTTTCAGCGTGCAATTTTTATACTTTTCCTTCAAATATAAAAC
AGTATGATACGTATAGCTCTTTCCTGACTGCTCTAGTTCAAAGGTATCAATTTCACCGAA
CTGTAAATAATCAATCGTCTGTTCTATCATATTTAACCGGTGTTGATCTGATACGTTCGG
TCTAGATGTTTTATGCGGGCTTTGTCCCGCAGGCATGAAGATAAATTTATCTGGTCTAAA
CTGCTGATAAACTTCATTTGCAACAAATGCATGGCCAATATGAATAGGATCGAACGAGCC
ACCGTAAAGTATGATTTCCATTAGCGTGGGAGTTCTATTTTTTTGTGATTTACTGAAGGT
TTATACAGAATAATTGTTGAACCGATGACTTGTACAAGCTCCCCGTAGACACGACGTGCA
ATTGTTTCTGCAAGCTCTTCTTTATCATCCATATTATTCTGCAACACACTGACTTTTATG
AGTTCGCGTTTTTCCAGTACATCATTTAATTGCTCAATTAAATTATCGCTGATACCACCT
TTACCAATTTGGAAGATTGGGTCCAAATTGTGTGCTTGTGCGCGTAGATATCTTCTTTGT
TTTCCTGTTAACATAATGTGCTCCTTTGTAAATAATTGATTACAGCTTGTTTCATCGCTG
CTTTATTCGCTTTTTTCCCTGTCCATATTTCATAACTCAGTGCACCTTGATTCACAAACA
TATCAAGGCCGTTGATAACTGATAATCCTCGTTGTGCTGCACTTTGCAGTATCGGTGTCT
TGTCAGGTGTATATATAATGTCGCATACGACAGCACTCGACTTCAACTGGGATATATCGA
TTAAAGTATCCGACATAAATCCCTCCATGCCGACCGGTGTCGTGTTAATAACAATATCGG
CTTGCTGAATGACTCCGTCACTCTCCTCATACGTATAGGCGTCTATTTGAAATGGCCAGT
CTGCAACACGATTCGTATTTCTGTTCAGTACTGTTACTTTATTATCTTTAAATAATGTAT
AACATATCGCTCGACTCGCACCACCCGCACCAAGTACGACAATATTCTTTCCACCGGTAT
ACTTCTCAATAGATGCTTTAAATCCTGCACCATCAGTATTATAACCGTACCATACTCCAT
CTTCAATGTGCACCGTATTAATCGCACCAATCATCTGTGCTTTTATATCTACAACATCAA
CAATTTGTAACATATCCACTTTATATGGAATCGTAATATTAAAGCCGTCAATGGCCTTCT
CATGAATAATATCTCTCAGATGATGAAAGTGCTTCGGATCGATATGGAGAGCAGCGTATT
CATCATCTGTCTGCAGCGCATTAAAATTAGCATGATGCATGAGTGGTGATAATGAATGCT
TTATGGGATGCCCTATAACTGCAAATTTCATGATGTCACCTCTACAATATGCTCGGTCTT
AAATAAACATCCACTTGTTTCGGTGCATGCACGACGATTTGTGCACCTTTATCTACCGTA
ATAAAACCGAGGCCTGAAATAATGATATCTTGTTTCTCTTCTTTCACAGATAACTGAACT
TGCTTCACATTATCAAAATCAAATTCGCCACTTCCAGGTGGTGTCAATAAGTCACCAATC
TGACGATGCCATAGTTCCTGCGCATTATCCGTCTTTGTTCTATGAATGTGCAGTAAATTG
CTTACGAAACAATTTAAGCTTCTTCTACCACCTGATACGTAATCGACGCGTACTAAGCCA
CCTAGAAACAACGTCTGTCCTTCATTTAACTGGAAGTTACGAGGCTTTATCTCTTGTTTC
GGCATAATTACTTTGAGTTCCTTATCGGTAACGTAATGCGTCATCTGGTGCGCCTGGATG
ATACCCGGTGTGTCAAACATAAATGAATGTTCATCAAGTGGAATATCAATTAAATCAAGG
GTTGTGCCCGGGAAGTGACTCGTCGTAATGACATCTTTCTCACCTACACTCGTCTCAATT
AATTTATTGATTAAAGTCGATTTACCCACGTTTGTCGTCCCTACCACATAGACATCCTGA
TTTGCTCTTAAAGTTTCAATCGACTCAAGCAGTTCTTCGATACCATGATTTTTCTGTGCT
GAAATTAATACGACGTCATCCGGATTCATACCAAGTGCTTTCGCCTGTTTTTCGATCCAT
AGTTTTACACGACGTTTATTGATTAGTTTCGGTAATAGATCCATTTTGTTTGCAGCAATG
ATGACCTTCTTATTACCCACGATACGTTTTAAGCCGTTAATCCACGAACCCTGAAAATCA
AACACATCTATCACATTAACAATAATCCCTTGTTTTTCGCTCAATGCATTTAACATCGTT
AAAAAGTCATCGCTCGTCATATTTACGTCCTGAATTTCATTATAATGCTTTAATCTAAAG
CAACGTTTGCATATGACGTCTTCTTTCTTCAAACTTGAAGCAGGTACGTATCCAGGCTTA
TTCTGATCATCTGACTGAAGTTCTGCACCGCAACCGATACATTTCATGTGTTCACTCAAA
TTATATTCCTCCATTATTAAACTCACTATTGTATATTTTATCATAAATGATGTTATTAGT
ATTGCAAGGCACAATAAAAAAGGACGAGACATACGTCCCATCCTATTTAGAAGCGGGTGA
TCGGAATCGAACCGACAACATCAGCTTGGAAGGCTGAGGTTTTACCACTAAACTACACCC
GCATATATCAACTTTGTAAAATAATAATACAAAATTTATTCTACAAAGTAAAGGATTATT
TTTACTCCATCAGTATAAAATTAATCCTCCCACGTGATATATCCCTTTTTCTTAAAGTAT
GCTAAAAACTTACGCTCCATCATACGGTTCATTCTCGTTTTCCACTCATCATTTGCTTTG
ACCGGGACGACCATAATAGAGTAGAATCCATTTGAGTTAGCAGCCAGCACATCTGTCATC
ATCTGGTCACCGATAACAACTGTTTCTTCCGGTTTCACATTCATTGCCTTGATAGCTTTC
TTAAATGCCTGTCCCATCGGTTTACGCGCTCCAAAGATATAATCAACTTCAAGTGGTGTT
GCAAACGTTGCCACACGTGCTTGTTTGTTATTAGACACAATCGTCACTTGGATGCCTGCT
TCACGCATACCATTGAACCATGCAATCACTTCAGGCGTAGCAAGTTCAACATCCCATCCG
ACTAAAGTATTATCGAGATCAGTGATTATTGCTTTTACTCCTCTACCTTTTAATTCTTCC
GGCGTTATTTCAAATACTGACTTTGCATACTTGCTTGGTAACAAATATTTTTTAAATATT
CCCATGATACACCTCTTATATTTATTACATTTATGATACCCATTCTTCCCTCTGTAAAAC
ACAAAAGAGCGAACCAAACGATTGATTCGCTCTGTACAACTTATTCGATTTCTTGATTCG
GAGCGTAATCTACTTCAGTTCCATTATAGATTACAAAACCGATAATAGAAGTTGCAATCA
CTGCTAATGCCATAATAAATATCATATATAAGCCCCCTAGCTTATTATAATGTCTCTAAT
AATGATTTTACAATGTTAGAACTTGATACGCAAGCTACTTTTAAAAATTGCTCAAAACTC
ATCTCAGCTTCACCATTTGCCAAATCACTTACAGCACGTGTAATGATGAATGGTGTATTG
AACTGGTAACACGTCTGTGCAACTGCCGCCGCTTCCATCTCAACAGCCATTGCGTGAGGA
AACTTCTCTAATATCGATGCTTTCATTTCAGCTGAGCCGATAAAGCTATCACCTGAAACG
ATTAAACCTGTTTGTGCAGTATAGTTATGTTTAGATATCGCACCTTTAGTTTTATCTATT
AGCATATCGTCTGCTTTATAAGTTTCAGGCATCATCGGCACCTGACCTTGTGCATACCCA
AATGCAGTTGCATCTACATCATGATGCAGAACGTCTGTACTCACTAATATATCTCCAACT
TTGAGCCCTGAACCTAAACCACCTGCACTCCCAGTATTGATAATATAGTCTGGTTTAAAA
TTAGCAATCAGCAAAGTTGTACAAATGGATGCATTCACTTTACCGATACCACTTTGCATC
AGAACAACGTCCTTGCCCAAAAGTAAGCCTCTATAAATTTCAACATGTGCAATTTTCTCA
GTCGTTAAGTTTTGGATTTCACTTTTTAAAATTGCAACCTCTTCTTCCATCGCACCAATA
ATACCAATCATAATTTTCCTCCACATAAAAGGTTCAGCAGGACACCTGCTTAACCTTTTC
AACATTTATTTAGCTAATTTCGACAATTTTTACTCGCATCTCATTACCGTTCGGAAGTGG
CACGTTCACTTCATCACCAACTTTTTTTCCAAGTAGTGCTTTAGCAATTGGTGATTCATT
AGAGATCTTACCTTCAAATGGGTCGGCTTCTGCGCTACCGACAATCTTATATGATTCTTC
TTCGTTTCCAGGTACTTCTGCGAATGTTACAGTACGACCGATTTGTACTTCTGACTTTGA
ACCGTCATCTTCAATGATTACAGCGTGACGTAGCATCATTTCGATTTTTGTAATTTCCTG
TTCAACGAAACCTTGCTCATCTTTTGCTGCGTCATACTCAGAGTTCTCAGATAAATCACC
GAAGCTACGTGCAACTTTAATTTTTTCTACAACTTCAGGACGACGTACCGTCTTTAAATG
TTCTAATTCAACTTCTAATTTGTCAAAACCTTCTTGTGTCATTGGATACTCTTTTTGCAT
TTCCATAAATAATCCTTCTTTCCTAATTCTAAACTTGAATTAATGATTGTATTTTTGTTG
TCATTATATCGATTGCAACTGAATTACTTCCACCTTCAGGAATAATAATATCAGCATATT
TCTTGGTTGGTTCGATAAACTGATTATGCATCGGTCTTACCACCGTTAAATACTGATCGA
TAACAGATTCCATCGTGCGTCCGCGTTCTTCGATGTCTCTGACGATACGACGCAGTATTC
TTAAATCGGCATCGGTATCTACATAGATCTTAACATCCATGAGGTCACGAAGATCGCTAT
TTTCCAGTGCAAAAATGCCTTCTACTATAATAACATCTTTTGGTTCAAATGTAATCGTTT
TCTCACTTCTTGTATGATTTGAATAATCATATGTCGGAACTTCTACCGTTTTACCATTAC
GCAGATCTTTCAAGTTTTGAATGAGCAGCTCATTATCGAATGCAAAAGGATGGTCATAGT
TTGTTTTTAGACGTTCTTCAAATGTGAGATGATCCTGATTTTTATAATAATAATCCTGCT
CAATGAGAGCAACACTGTATCCTTCTAGATTCTTTAATATCTTAGATGTCACGGAAGTTT
TACCTGAACCTGATCCTCCCGCAATGCCGATAATTGTCGTTTTGCTCATTAATTCAGTTC
CTTCCTCATCATATTCATTGGATAGACCGGATGATCTACTTTAATTTGTACAATTTGTAA
CGGATGACGGGCAGCATCTAATACATTACCTTCTTCATCGACAATTTCAGTTACAACTTG
TCTGAAGTTTTCAATTTCTGGTCCAAAAAATTCAATTTCCTGGCCTGGTTTAAAGTTATT
GCGTTGCTGAATGGTCGCAATTTGAGTTGCTTCATCATAATCCAGTACTAAACCACAGAA
ATCATATGGTGTTTTCTTAGATTGCTCGTGTCCAAACATCTGCTCTTCAAATCCCGGAAC
ACCTTCAAAGAAAGCAGATGCTGTGTCACGGTTCGCACATTTATCAAGCTCGACTAACCA
TTCTGGATCAATCTTAAAGTTTTCCGGGTCTTTGACATAAGCATCAATGACCTTACGATA
AACGGATACAACCGTTGCAATATAGTGGATTGATTTCATACGGCCTTCAATTTTTAGCGA
GTCAACACCGATATCAATCATCTTCGGAATACTTTCAATAAGCTTCAAGTCTTTTGGACT
CATTGCAAATGGTGTTACGTTATCGCCTTCATAAGCTACATCTAGTTCACCATCATTAAC
TGTAATAAGATCATAATCCCAGCGACAGCTCTGACAACAGCCACCACGGTTTGAGTCTCT
TGCTGTCATATGATTACTTAATGTACAGCGTCCAGAATATGCAATACACATTGCACCGTG
AATAAACGCTTCAATCTCGATGTCTATTTTCTCTTTCATTTCTTTTATTTCTTCTGCGCT
AGTCTCACGTGCTAATACAACACGCTCTAACCCTTCAGATTTCCAGTACTCAACTGCTTT
AACATTCGATAACGATTGCTGTGTTGATAAATGGATTTCTAATTTCGGTGCGACGCGCTT
ACACGTCTCAATAATTAACGGGTCTGCAACGATAATACCTGTTGCCCCAGCCCCTTCTAA
CTTCTGTAAATATTCTTCTAATCCAGGCATGTTCTCGTCATGAGCAATAATATTTGTTGT
TATATATATTTTTGCACCATATCGGTTGGCAAATTCAACGCCTTCTTTGATTTCTTCTAT
TGTAAAGTTATCAGCATTAGAGCGCAGACCATACTCCTGTCCACCTAAAAAGACAGCGTC
GGCACCGTAATGTACTGCTATCTTTAACTTTTCAAGGTTTCCAGCAGGCGCTAATAATTC
CGGCTTTTTAATTTTTGGTTGCTGATTGATGATTTCCATTTCAGTTTTCATATTATCATT
CCTTAATTTCCATATTAGTAAACAGTTTGTTTAAATAAGAATCCTTGATCAAGCGGACGA
TGTTCAGGCTGGATTTCTTCAATCATATCGATTAAATCAAACTTCGCATCATCATATAGA
TCAGGGTCTTCGTTAAATAGATCGATTGCCTGACGGTAAGCTCTCGTTACTGTCGTAATA
TAATCTTCACTATGCAATACACCGTCAATCTTAAAGCTATCGATATCTGCTTCAAGCAGC
TCTTCTAATTCTTCGATGACGCAAATATCGTTTGGACTCATAATATGCGTTCCATTACTA
TCTTCAAAGATTGGATATTTATTATTACGCTCTTCATCATATAAAAGCATGCTATCAGCT
TGTGCTCTATTCTCAATCTTCATTACTTTATCTTGATACATAAAGTAGTTCCCGAGCAAA
TTACGTTTTGACTGGAACATACATGTCATTCCATGCACCTGCACTTCTATCTCAACATTC
GCATGCGCTTTAATATTCATTACTTCTTCTAATGAGAGTTCGCGTGCTAGCACTGCGCGA
TTCGCGCCACGCTCACCCCAGTAATTGCATTGGAAATAATTAGTTACGAGTGTCTCTTGA
TTCCACTGTAATGGAATCGTATTTCCAAGTTCGCGTGCATACATGACAATCGCCGGATCA
CCGAAACTAATCGCATCAATGTCTAATGTATGCAGATACTTCATATAATCTTCAACATCA
TCTAAATGTTCATTATGAAATAATCCATTAACTGCTACATACACCTTCTTGCCATGTGCA
TGAATTTTCTCAGCAGCAAGTCTTACTTCTTCTCTATCAAATTCACCGGCAAGTCTTAAT
CCAAACTTTGACTCACCTATTAAGAATGCATCAGCACCCGCTTCAATTAATGCATCTATA
TGTGATAACGATTTTGGTGTTACTAATAATTCTGTCATTGTGTTCTCCTTTATTTCTTAA
TTGATATGCTCATGCCATCGCCGATATCAAGAAAGTTTGTATCATAATCCGGGTGTTCAC
TTAACCACGTATTATATTTTTCAATTTTACGTACCATCTGTTTTACATTTCTACTGCGTA
CAATTTCAATATTACCAACAAAATCATGATATAAAATGTTGTCTGTAATAATTAATCCCC
CTCGTCTTACGAGTGGACTGTACAGTTCAAAAAACTTCATCGACTGTGCTTTTGCGGCAT
CGATAAACAATATATCATACTGTCTATCATTTACATCATGAAATGCTTCAAGTGCATCTT
TGTATATCGGTCTAATCTGCTTCGTGTTAAACGACTCAAAATTTAACAGCGCTGCTTTAT
ACATTGTTTCATTACGTTCGATCGTCGTAACATGAATCGCATCATCTACAGAAGCAAAAT
GCAAAGCACTATAACCAATTGCTGTACCTATTTCAAGAATAGATTGCGCTTTATGAATTC
GAATCAACTGTTTAACAAATTCTACAGAAATCTTATCCATAATTGGCACTTCATTATCAA
TTGCATATTGAATTAACGTATCAATATCATTTACTGGATTTAAATTACTGATATATGTTG
CTTCTTTAATCATCTAAACAATCCTTTAACGAAAAAATTACCAACCACACGGCTGGTAGT
AGAAAATTTATTTTCAAAGTATTGTATCACATTTTAGTAGAAAATGTAATAGGTAATTCA
TTAACAAACGTTATGTATATAATTAAAATCCGGTCAATGACGAAAAGTCACCACCCGGAT
TTTAATTATTAATTTTGTACACTATCGATATGTTTATCCTTTTTCTCTAAATGTTCATCT
AATGTTTTAGAGAAATAGTTTTTCCCATCTTTATCTGCTAAAAAGTATAAATAGTCCGTT
TTCGCCGGGTTTAGTACACTTTCCATAGAGGCAGTACCACTCGTTGCAATCGGTCCTGGT
GGTAATCCTGGATGAATGTAGGTATTATATGGCGAATCCACTTTTAGGTCTGCTTCATAT
GTTACTGCTTTATGCTTACCTAGTGCATATAAAACAGTCGGATCTGTTTGTAGGGGCATT
TCTGGGTTCTCACCCATACGGTTAATAAATACTGATGCAATTTTAGCACGATCTGTAAGA
CCTGTCGCTTCACGTTCAACGAGTGAACTGAATGTTAAAAACTCATGGAATGTAAGCTTT
CTCTCTTTGCCTGCTTCAGTAATATTGATGCCACCGTACTTATCCCATAATGGAAATGCA
TTATGCTCCATGGCAGTAAGCATCTTATCTACCACTTGTTCAATGGTTGGGTTCTCTTCA
GTAAAATCATACGTTGCAGGGAATAAATACCCTTCTAGTGGAGACTTGATATCTTTAGAT
AATACATCATCTGTAATTAACTTCGGATGCTTCTGCATCATCTTTTTAACAAAAGTTTTA
TCATTTACAGTCTTCATAAATTCTTCTTTAGAGATATCCGTCTTCTTAGATACGATATCA
GCAATTTGATCCATCGTTATCCCTTCAGGCACATTCATCTTGAATAGTACAGGGAGATAT
ACTTCACCTTTTTGTAAGCTCTTTGCGATTTGATCATAAGTCATTGAAGGTGAGAATTCA
TAATTTCCTGCCTGGAAGTTAGAAATATTATTAAACTTTAAATAATATTTGAACATCTTA
CTATTCTTAATGATTTTCTTTTTCTCCAACTTTTCTCCAATCATCGTTGCCGTTTCACCT
GGAAGCACTTCGACTTTCGTTACTGTCTTGTTCCCTGGATCCAGTGGCTTTTGACTTGCA
TTAAAATATATAAAGCCTGTAATACCTAATATAACAGCACCTAATAAAATAATACCAATG
ATAATAGAAGAAAGAAGTTTAGAGAATGTCTTTGAATCTCTAATTTCTTTGTTCCTGTTT
GTCATCACAGTCTCCTTCTATTATTCTCCGTCAAAGTTTGTATTTACAACTTCTTCAATC
ATGTCCCATTCTTCATCTGTTTCAACTGGTAGTAATTTACCACCTTCACCGTCTTCACTA
GGTTCATTGATCATAGGAATTAATTCAATCTCTTCTTCCTCATCTGCGCCTTCTTCAGCT
AAGATAATGTATGTCTTCTCAAATTCAGGGTGATAAAATTCTAATAATTTGCGATATAGT
ACTTCATTACCTGCTTCATCAAATAATGTTAATAGCTCTTCCTCGTTATTAATATCTAAT
GTTCCTTGATTTAATTCATTATTTTCTGTCATGTTTATCATCCTTTTCTATTTAGAGTTA
AGATAACCTTGCAGTATAAAGACCGCTGCCATCTTGTCGATTACTTGCTTACGTTTCTTA
CGTGATACATCGGCTTCAAGCAGACTACGCTCAGCCCCAACTGTAGACAGTCGCTCATCC
CACATGATGATATCAAGTTCAGGACAAGTTGACTTTAATATTTCACTGAAATGCAGTGAT
GCCTCTCCACTTGGGCCAATCGTATTATTCATATTTTTAGGGAGTCCGATTACCGCCGTA
GTTACATTATTTGTTTCTATTATTTCTTTAAGTGCTTCAATTCCATAATCTTCATTCGCT
TCATCGATACGGAGTGTTGTTAAACCTTGAGCAGTCCATCCCATTGCATCACTGAGTGCG
ACTCCAATGGTTTTAGAACCTACGTCCAATCCAATTGACTTATTCATCTGTCTTCTCTGA
ACTGATATAGTTTGAAACGAGTTGTTCCATAATTTCGTCACGGTCTAATCTGCGAATTTG
ATTACGTGCATCATTATGTCTAGGAATATAGGCTGGGTCTCCAGATAATAGGTAGCCCAC
AATTTGGTTGATCGGACTATAGCCGCGTTCTTCCAACGTGTTATAGACGTTCAATAATAC
GGTGCGTACTTCTTCTTTAGGTAATTCTTCAATATTAAATTTCATCGTCTTGTCAAATTC
CACTTGAAACACTCCTTTTAGTATGACCTGATACACATTCATCATACTATACATAACATT
TTAATTACAATTGATTAATGTAACTATTAACGAATTGTAATGCTTTCGTAACGTCTTTAG
GATTCGGCGCTCCGCCTTGAGCTGAATCTGGACGTCCGCCACCTTTACCACCAGTTTCCT
GTGCAACTGCTTTAATTAAGTCTCCTGCTTTAACTTTATCCGTTAGAGCTTTAGGAACGC
TCGCCATGTAGCTTAATTTATCTGTTGCAGCAACTAGGAAGATGACTGCGTCTTGTACTT
TGGATTTATAGTCATCCATAAGTTCTCGTAATATTTTTGCATCCATTACTTCTACTTCTG
TACTTAAAACTTTAATACCGTTAATTTCTACAACATTATCCGCTATATTCCCCATCTTAA
GCGATGAAATTTCTTTGTTTAATTGAACGATTTGTTTTTCCTGTTCTTTAATAAGCGAAG
TCATTTCATCTACTTTTTCAGTTAACTGTTCTTTAGCTTTTACTTTTACAACTGGCAATA
ACGTATCTACTGTATCCACATACTCAGATAAGTAGCTGAATGCTGCTTTACTTGTAACAG
CTTCAATACGACGAACACCTGCACCAGTTCCAGATTCAGATACAATCTTGAACAATCCAA
TTTCACCTGTATTACGGACGTGGACACCACCACATAATTCGATTGAATAATCGCTCATTT
CAACAACACGAACAATATCACCATACTTTTCACCGAACAACGCCATAGCGCCCTTTGCCT
TCGCTTCACTAATCGGCATCTCGTTGATCTCCACATGTATGTTCTGCCAGATTTTTTCAT
TCACAATTTGTTCAACTTTTGCAATCTCTTCTTTTGTAACAGGTCCAAAGTGTGAGAAAT
CAAAGCGTAAGCGCTCAGGTGTAACTAAAGATCCTGCCTGGTTAACATGTGTGCCTAATA
CATCTTTTAAGGCCTGATGCATTAAATGTGTTGCACTGTGGTTTTTAATGACGAATGTTC
TGAATTCTGCGTTCACTGCTGCGTTCACTGCAGATTTCGTTACTTTACCGAAACGCACTG
TACCTGCGTGTAAGTTTTGGCCGTTCGGCGCTTTCGTAACTTCTGTCACTTCAATTTCGA
AGCCTTCTCCAGTAACAATACCTGTATCTGCAACCTGTCCACCACTTACAGCATAGAATG
GCGTTTCTGTCATGATGAACTGCACATCAGAACGGTCGTCTGCTTCTTCTACTTCAACAC
CATCCTGTAATAACGCAATGATGTTCGTGTCTACTGTTAATGTATCGTAACCGACGAAGG
TGCTGGATACTCTAATATTCGATAACACTTCATTTTGCACCTGCATACTCTGTGTCTTCT
GACGTGCTTCACGTGCACGCGTACGTTGTGCTTCCATCGCCACTTCAAAACCTTCGTGAT
CAACTTCTACACCCGCTTCTTCAGCAAGCTCTTCCGTTAATTCAACTGGAAAACCGAATG
TATCATAAAGCTTGAACACATCTTCACCCTTTAAGACATTGTCAGAAGCTTTGGCACTAT
CTTTAAGTGCATTGAACTGCACTAAACCTTCTTCTAACGTCTCATGGAAGCGATCTTCTT
CAGACTTCACGACTTTCTTGATGAAATCCTTATTCTTATCAACGTCAGGATAATAAGGTT
TCATAATTGCTGCTACTATATCAACGAGATCATACATAAACGGTTTATTAATATCAATCT
TCTGTGCAAAACGCACTGCACGGCGTAATAAACGACGTAACACATAGCCTCGACCTTCAT
TTGAAGGTAAAGCGCCATCTCCAATAGCAAAGCTTACTGTACGAATGTGGTCCGCGATGA
CTTTGAATGCAACATCGTCTTCTTTGTTATCACGATATTTACGCCCTGAAATTTGCTCTG
TTGCTTCGATAATCGGCATAAATAAATCCGTATCATAGTTTGTCGGAACATCTTGAGAGA
TAGATGCCATACGCTCTAATCCCATCCCTGTATCGATGTTCTGCTTTGGAAGTGGAGAGT
ACGTATGGTCTGGATTATGATTGAACTCAGAAAATACTAAGTTCCACACTTCTAAATAGC
GTTCGTTTTCGCCACCTGGATACATCTCTTCAGCCGGATCATCTTGCCCATAACTTTCTC
CGCGATCATAGAAAATCTCAGTATTCGGTCCACTTGGTCCTTCACCGATATCCCAGAAGT
TACCTTCAATACGTGTAATACGATCATCAGTTAAACCAATTTCATTCACCCATAAGTCAT
ATGCTTCTGTGTCTTCAGGATGAATGGTTACATATAATTTCTCAGGCTCGATTGCCATCC
AGCGTTCGCTCGTTAAGAACTCCCATGCGAACTCAATCGCTTCTTTCTTAAAGTAATCCC
CGATTGAGAAGTTCCCAAGCATCTCAAAAAACGTATGGTGACGAGCAGTGAATCCAACAT
TTTCAATATCATTCGTACGAATTGATTTTTGTGCATTCGTAATTCTTGGATTACTTGGAA
TCACACGTCCATCAAAGTATTTCTTAAGCGTTGCGACACCTGAGTTAATCCATAATAATG
TGTCGTCATCAATTGGTACTAATGGTGATGACGGTTCAATCATATGACCTTTCTCTACAA
AGAAATCTAAATACATTTGTCTTATTTCTGCAGCCGTTAATCGTTTCATCCTATCTTCTC
CTTTAATCTAAAAAATACACGCTCGCCCTATAAAGGGACGAACGTGTTCGCGGTACCACC
CTAGTTATGACAAAGTCATCACTCAATCGTTATTCATTTAAAACTATTAAAGTAGCTTCA
GCAACCGCACATCACATCTCTCACCAACCGATATGTCTCTATAAAAGTACAGTTTGCTTA
CTCATCTTTAAAGTATATTGAATTACATAAATTATAAAAAAATAAGCAGTAATCGTCAAC
TTATAAAATCATATGGTGTTATACCTTCCATATTGATCATCGGATCAACAAGATGCATAT
TGTCTTCAGTCATCTCCCCCACGTTGAAAGGTAGTATATTACCTTGGTCATCTTGCTTTT
TGTCATTTATTTCGTCTTCGTTAAAATAATCGATTAGAAACTGATAGAAGCTTGTAAATC
TTGCATTACCGATACGCTTAATTCCTTCATTAAAAGCGTGAACATCTCCACAGAATATCA
GGGATTGTTTTGCACGTGTTAATCCCGTATACAGAATATTCTTCTGCAGCATTCTGTAGT
ACTGATTGACAACCGGCATGATTACTATCGGAAATTCCGAACCTTGGGACTTATGAATAG
AACAGCAATATGCATGTGTAACTTCCATTAAATCTGCTTTCGTATACGTTACTTCACTGC
CATCATAGTCAACAATCACAACATCTTTATTTAATGCATTCTCAGCTGCCATAAAGATGC
CGGTAACTTCTCCGATATCACCATTAAATACATTATCTTCAGGTCGATTGACAAGCTGCA
AAACTTTATCACCCGTTCTGAAACAAACATCACCAAACTGCAATTCACGTTTGTTTTCAT
CGCTTGGATTCAGTATTTCCTGCAATACTTTATTCAATGCACGTATACCTGCTGGCCCCC
TATATATCGGTGCGAGTACTTGTATGTCACGCATATCGTACCCTTTATTCACAGCGCTGC
ATACAATTTTCTCGATCACTTCCGGAATTTGGTTGCTTGTACACGGGATAAAACTTCTAT
CGTTATAGCGTTTCGTAATATCAAATGGTTCATTACGCTTAATTTGGTGTGCAAGTTCAA
CGATTGATGAACCTTCCTGCTGTCTGTACACCTCGTTCAGCTCAATCTGCGGCATAATGT
GTGCATCAATCATATCCTTAAATACTTGACCCGGACCGACCGAAGGGAGCTGGTCCTGGT
CACCGACAAATATAATCTGGGCATCGTTTGGTACAGCCTTCATCAATTGAAACATGAGCC
ACGTATCAACCATTGACATTTCATCAATAATGACCAGTTTCGCTGTAATTTCGGTTTCCA
GCACATCGTCCGGTTTATTTTCTTTCGTCCATCCAATTAACCTGTGTATCGTCGTCGCTT
CAAGTCCTGTCGATTCCTGAAGACGCTTCGATGCACGACCAGTTGGTGCTGCGACGACAA
TCGGATAGTCCTGTCCGTCATAGTCATCATAATCGAGACTTAAGCCATGCAGCTCGGCAT
ATAAATTCACAATACCACGCACTACCGTTGTCTTTCCTGTACCAGGACCCCCCGTTAGAA
TCATCAGCTTAGCGTTCATCGCCGTAACAAGTGCATCTTTCTGACGTTCTGCATAGCTGA
CTTCAAACAAGGTTTCCAGATCCCCAATTGCCATCAACACTTCTGACTGTTCGAACTGTT
TCACCTGATCCTTATGATTCATTAATCGATGCAATATTTGTACAGCTTTTGTTTCAGAAT
AGAATAGACTCGGGATATAGATGTTCTTCTCATGTTCAACGAGCTTATGTTCCTCTGTCA
GTTCAGTGAGTGCGATAACGAGACGATCAGGATTGACTTGACTGCCATTTTTCGTCAGTA
GATTGAAGCTTGTTTCAAGTAATACCTGGTCCGGAATATATGTATGTCCATTCTGGTTAG
AGGCTTGTTCTATCGTAAACACGAGCGCTGCTTTCAGACGTTCTGGGTGATTGTTATCGA
TACCGAGTTTCCCTGCCAGTTCATCCGCCTTATTAAATCCGATACCTTCAATATCCATCA
CGAGTTGATACGGGGATTCATTAATCACCTTTAGCGTATCGTCCTTATAGAACTGATAAA
TCTTCATCGCAAGCTGTGGCCCGAAACCAAATTCATTCAGTCGAATCATAATCTTCTCGA
TTGCCTGATTATCATGAATCGTACTATAGATTAATTCTTTCTTCTCATCTGATAACTTCG
GCACCTGGTCAAGACTACTTTTATCATCAAGAATAATGTTCAGTGCATCTTCACCAAGTA
CTTCTACAATCGTTCTCGCTGTTTTCTTACCGACTCCTTTAAACAGATCACTTGATAGAT
AATGAATAATACCGTCACGCGACTGTGGCATATCCTTCTCAAATTTATCCGCCTGTAGCT
GCTTTCCGTACTTCGGATGCGTTATAATCTTACCAGTAAATGTGTAGGTATCGCCTTCTG
TAATTTGTGGGAGATAACCTGTAATCGTAGCATCATCATCGAAATCTTCATTTGATTCAA
TCACTTCAGCTTTCAGCACAGTATAGAAATTATCATTGTTATAAAATAATATTCTCGTTA
TTGTCCCTTTTACAAAGGATTGCTCAAACAAAGTCATATTTTCCAATGCTACTCCTCCTT
AAGTAATTCGAATTGCTTAACAGCGTGACCAGCAAGCATATGATCCGGACTCACCGTTAA
CACACGCTTAAACCCTTCAATCGCTTTATCTGCATCTTCATCAATCATATACTCAGCAAG
CGTTAAATTATATAACGCATCCGCATGAGACGCGTCCTGATCCATTACACGCTGCAGCAT
CTCGACAGCGTCACCATACATACTAAGTTGACACATCACGAGACCATATTGGAATGCAAT
CTCAATATCTGCATCATTTAGCTCATGTGCACGCATCAAATACGGCAATGCGCTACTCAT
CTCACCTAGATTAACGAACGACATACCGAGCATATAATACGTATCCGCATCCTGCAGCTC
ATACGCTATCGCCTTTTGATACAACTTCACCGCTTCATCAAATCGTTCAGCATTATAATA
AATATTGGCTAAGCCGTAATAAGCGCCACCATGCTCAGGATTAACAGTGATCGCCTTCTG
GAAGAAACGCTCTGCCTCTTCAAGCTTACCTGTATCAAACAAGATCGTACCAACATTAAT
ATAGTGCGTCACCTCTTCAGGCTCAGACTCAATTGCTTCAAATAATAACTTTAACGCCGC
TTCATACTTTTTATTCTTAATTAATTCCATTAACTGATTATCATCCATTGTATAACCTCC
AAATACTACTATTATATCAAACTATAAAAAAAGAAGACAAATTGTCTTCTAATTCTGTAC
TACATATTCTAACTGTCCTGACGTCTTATATACATCGTCAATTGTTGCACCGCCGAGACA
CACTTCTCCGTCATAAAACACAACAGCTTGACCCGGTGTAATTGCACGCACAGGTTCTGC
ATACGTTACCTTAATTGTGTTATCACCAATTTTTTCAACTGTAACTTTCGTATCTTTCTG
ACGATATCTGAACTTCGCAGTACATTCAAGTGGCGTCGTTAAATCAACAGGATTTACAAA
CGATACATCAGATGCAATTAAATAATCACTGTATAACGCATCATGATCAAATCCCTGCTC
AACATATAAAACGTTATCCTTCAAGTTTTTACCTACGACAAACCAAGGATCTCCGTCTCC
ACCGATACCTAATCCGTGTCGCTGTCCAATCGTATAGTACATTAAACCACTATGTGTGCC
CATCGGTTTACCATCCAATGTCTGCATTTCACCGTTTTGTGCTGGTAAATATCCACTTAA
AAATTCTTTAAAGTTCCGCTCACCGATGAAACATATGCCCGTAGAATCTTTTTTCTTTGC
TGTCGCTAAATCATATTTCAAAGCAATTTCACGCACTTCAGGCTTTTGCAGATGTCCAAG
CGGAAACATCACACGTGAGAGTTGTTCTTGCGTTAACTGGTTTAAGAAATATGTCTGATC
TTTATTGTTATCGACGCCGCGCAACATTTCTACACCGTCTTCTGAACGTCTTATTTGCGC
ATAATGACCGGTTGCAACATAATCCGCACCAAGTTTCACTGCGTGCTCAAGAAATGCTTT
AAACTTAATCTCTTTGTTACACATCACGTCAGGATTTGGTGTACGTCCCTTTTTATATTC
GTCTAAGAAATACGTAAACACTTTGTCCCAATATTCCTGTTCAAAGTTCACTGCGTAATA
CGGTATGCCGATCTGGTTACATACGCGAATCACATCTTCATAATCTTCAGTCGCTGTACA
TACACCAAATTCGTCCGTATCATCCCAGTTCTTCATAAAAATACCGATAACGTCATACCC
TTGTTCTTTCAGCAGTAAAGCTGTAACAGAACTGTCAACGCCACCACTCATTCCTACTAC
CACTTTTGTTTTACTGTTATCCATGTTATCAATCCTTAATTATTATATATTTCCTGTATA
CTTTGTGCGATAAATTCAATTTCTTCTTCTGTCATTGTGTACGAGAAGCTAAAGCGAACG
GACTGCTTCGTACGCTTATCCTCACCATACATTGCTGTGAGGACATGTGATGGTTCGATA
CTGCCTGCTGTGCACGCTGAACCGCTTGATACATATACACCAGCCATATCAAGACGCGTT
AACATAATCTCTACATCACTAAACGGAAAGTAAAGATTAAGAATGTGAGGTAACTGATTG
TTCAAGTCGCCATTTACTTCGAATGGAATATCACGTTCAGTTAATGCATTAATAAAGTGC
ATCTTTAAATTAACAAGTTTCACATTGCGTTCTGTCATGTTTTCATGTGCTTCTTTAATC
GCCTGTGTCATTCCAAGAATATAAGGGATATTCTCCGTTCCTGCACGACGCTTCGTCTCC
TGAGACCCTCCAAGCTGCTGATATTCTAAATCCACACCTTGTTTCACATAGAGTAAACCA
ACACCTTTAGGTCCATATAATTTATGAGCAGTTAAAGTGAACAAATCTATGTTCAATGCA
CGAAAATCGAGTGGCATATGACCGACTGCCTGTACGCCATCCGTGTGAAATAATGCCTGA
TGCCCATTTAATAGTTCACCTATTTCATCAATCGGCTGTATCGCACCAACTTCGTTATTC
CCGGTCATGATTGAGACGAGTATTGTATCGCTTCTTAACGCATGCTTCAGACCTTCAATA
TTAATCACACCATGACGATCGACCGGTAAGTACGTCACTTCAAATCCTTCTTGCTCTAAC
TTATTGAATACATGCAGTACGGCATGATGTTCAACTTGAGAAGTAATGAGATGCTTTCCC
TTATGCTGATGACGATATGCCGCCCCTTTAATTGCTGTATTATTTGATTCAGTAGCGCCA
CTCATAAAGATAATCTCTTTAGCATCGACATTAAATTCACGTGCAATATTTCGACGTGCA
TCATCTAACAACTTTCGCGCTTCACGACCTACTGTGTGAATACTTGATGCATTACCAAAT
TGTTGAGTAATCCCATCATATATCACTTGTGCTACAGTTGGTGATACATGCGTCGTCGCA
GCATAATCTGCATAAACTTTCATATTGAACATCCTTTCTATTTTTTCAATAACTTATATT
AACACCCTTTCTATAAAAAAACTATAAGAACAGCTTCATTGTATAAAATATATCACTTAA
AGCAAATTATTATTCATTGTTTCTGACGAAGTGTTAAAATAGCGATACATGAGAGAGTAT
TAGGAGGAATAACATTGGCAAATATTAAAGTCCCTGTTTCAATATTGAATTTAGCACCTG
TTAGAAAAGGTTCGACAAATAAAGAAGCAGTAGAACAAATGACAGCACTCGCGCAACTCG
CTGAAGAACTCGATTACAGAAGATATTGGATAGCAGAGCATCACAATACACCGAACTTAG
TAAGTTCTGCAACGAGCATATTAATCGGTCACGTATTACAACACACGCAGACAATCGAAG
TTGGTTCTGGTGGTATTATGCTTCCAAACCACGCACCACTTGTTGTTGCCGAACAGTTCG
GAACCCTTGCAACAATTTATCCGAACCGTGTAAGTCTAGGATTAGGACGTGCACCTGGAA
CAGATATGATGACTGCAAGTGCATTAAGACGTGATAGACACGATAGTGTCTACACATTCC
CTGATGAAGTGAAAGACTTATTGCAATACTTTGGACCAGAAGAAAAACAAGGCTACGTCA
AAGCATATCCAGGTGCAGATACGAACGTTCCTATCTATATATTAGGATCTTCAATAGATT
CTGCACATCTAGCAGCGCGATTAGGTCTCCCTTATGCTTTCGCATCACACTTTGCACCAG
AACAGATGAAAGAAGCCATTCAGATATACAGAAATTTATTTACACCTTCTGAATATTTGA
AAGAACCATATGTTATGGTCGGAACAAATGTTATCATCGGAGAAACAGACGAAGAAGCAG
AATACCTGGCAACAACGATGCACCAGATGTTCTTAAGCATTATCCGAAATGCACGCATTC
CGATGCAGCCACCTGTAGAAAATATGGATGCACTGTGGAGTCCGCAAGAGAAATTGATGG
CCATGTCACGCACAGCGACTGGATTTATCGGTTCTGAAGAGACAGTGAAAGCACAGCTGG
AAGCATTTCAAGAAGAATTTAATGTAGATGAGTTTATCGCTGTAAGTTATATATATGATA
TTGATAAACAGCATGAAAGCTATCGTAAGTTTAAAGCACTAACATCATAATTTAAAACTC
CCGGATCATAGATCTGGGAGTTTTTTAGTGTTATATGTGGGGGTGATGTTTTGGGTGGTC
GCCCTGACGCTTGTAGGTGGCGAACTTTCACGATGTCCGGCACCTAGACCTTCCAGGTAG
CCGTCCTGACGCTTGTAGGTGACGAACTTTCACGATGTTCGGCACCTAGACCTTACAGGT
GGTCGTCCCGATGCTTGTAGGTGGCGAACTTTCACCATGTTCGGCACCTAGCACGCCTAA
ATTGCCGTCACGTCACTCGAAAGTGGCGAACTTTTATAACATTCGCCATCTACTCCCTAT
CACAACATATAATCAAATATTATATATAGAACATATACCCTTCTATCGGACTGCTCTCTT
TATAATGCATTAAGTCATACAATGTCGTTTCATCAAGCACTTTCTTCACTGCATCACGAA
TATCAATCCATAACTGTTTCTGTGCCGGCGGTTCATCTTCAATACCCTCAACTGGCGTAA
TCGGTCCTTCTAACAAACGAATAATTTCACTCGTTGTCACTTCTTTCGGATGTTTCATCA
ACTTATAGCCACCACGTGCACCACGTACACTTTTAATGAGTCCTGCATTTCTAAGTGGTC
CAACAAGTTGTTCTAAATATAAATCACTTAAATGATTTTCTTCTGCAATCGTTTTTAAGG
ATACAGTTTCACCTTTATCATATCGTTTCGCGAGCGATATCATTAACGTTAAACCATATC
TTCCTTTAGTTGATATTTTCATTATATAGATGCTCCTTTTCAATAAATCAATTTTATCAC
ATTTTTATTCAAAATAAGGTACACTTTATATGAAAAGGGGAGGATTTTTTGGAACCATTA
GCATATAGAATGAGACCGAATACGATTGATGATATCATCGGACAGGCACATCTCGTTGGT
CCTCGTGGTATTATCAGACGTATGGTTGAAGCGAAACGTTTATCCTCAATGATATTATAT
GGACCTCCCGGCATTGGCAAGACAAGTATCGCACAAGCCATCGCTGGAAGTACAAATCTT
AAATTCAGACAATTAAATGCTGTAACAAATACTAAGAAAGATATGCAGCTCATCGCCGAA
GAGGCAAAAATGAGTGGTCAAGTCATATTATTACTGGATGAAATTCATCGACTTGATAAA
GGAAAACAAGATTTCTTGCTGCCGCATCTAGAAAAGGGCAGTATTATACTGATTGGTGCA
ACAACGAGCAATCCATATCATGCTATTAATCCTGCCATTCATAGCAGGACACAAATTTTC
GAATTGTACCCACACGGTGATAAAGAAGTAAAGCAGGCGCTGACGCGTGCTTTAAATAAT
GATGTGAATGGATATGGTAAAAAAGATGTTCAAATTGATGATGATGCAGTTTCTCACTTT
GTCCAAAGTGCTGCCGGGGATATCAGAACTGCACTGAATGCACTGGAACTTGCAATTTTA
TCTGCACAAGGTGACTCTGTTCATATAACGTTACAAGATGCGAAAGATTGTCTGCAGAAA
CCAAGTTTTAATTTTGATGCAGATGGGGATATGCATTACGATATAATGAGTGCATTTCAG
AAATCCATTCGTGGTAGTGATGTTGATGCAAGCCTCCATTATTTAGCCCGCCTGATTGAA
GGTGGAGACTTACCGACAATTGCGAGACGTCTGCTCGTCATCAGCTATGAAGATGTTGGA
CTTGCCTCACCAGGTGCTGGTGCAAGAACCCTCGCTGCGATAGAATCTGCAGAACGTCTA
GGATTTCCGGAAGCACGCATCCCACTCGCACAAGCTGTGATCGAATTATGTTTAAGTCCG
AAATCAAACTCTGGTATCAGTGCGATCGATCATGCACTAAAAGATGTTAAATCCGGTAAA
GTCGGTGCGATACCGAAACATTTGAAAGATGCACATTATCAAGGTGCCAAAGACTTAGGA
AATGGTGTTGATTATAAATATCCACACAGCTTTGATAGTGGCTATGTCGTGCAGCAGTAT
TTACCTGATACGTTAAAACATAAACAATATTACGAACCAAAAACAACAAGTAAGTCAGAG
CAGCAGTTCAAACAGATCTATGATAATATAAAACGACAAAAGCGTTGATCGCTTTTGTCG
TTTTGTATTAATTGAATTAAATATCTATAAAATGCCGAAATTACCAATAAAAATTCACAA
AAGACAATAAGGTCGTCCTTACTGTTTATCTTTAACTCGTATTACCGGGAAATCCTTCAA
AATATCATTTACCACATAGCTCGCACAAATTAATCCGACAACACTTGGTACAAAAGCGTT
AGAAGATGGTGGCATCTGCGCTTTACGAATCGGAGCATCAGGGTTGCCGACATACGATTT
CACATCGTCACGTATGACAATCGGACTTTCATCAGAGAAAACAACAGGGATACCTTTATA
AATCTTCTCTTTACGCAGCTTTGTGCGAATTACTTTCGCCATAGGATCTGTATGTGTCTT
CGAGATATCTGCAATCTGGAAACGCGTCGGATCCGTTTTATTTGCAGCACCCATGCTCGA
AATAATCTTTATCCCACGCTTTAGACATTCTTTCATAAGGTGAATTTTGTACATAATCGT
ATCTGATGCGTCTACGACATAATCAATGTCATATTCGAATATCTCTTCATACGTTTCGTC
TGTATAGAACATATGCAGAGAAGTCACCTTACATTCAGGATTGATTAATTTTATACGTTC
TTCCATTAATGTCACTTTAGATTGTCCTACAGTTGTCGTCAGTGCATGAATTTGACGGTT
AACGTTTGTTATATCTACATCGTCTTTATCGATCAGTATAATGTGCCCGATATTTGTACG
CGCTAACGCTTCTGCAGCGAATGAGCCGACACCACCGACACCTAATATCATGACTGTTTT
ATTATTTAATGCATCTAATCCTTCTTTTCCATATGCAAGTTCATTTCTTGAAAATTGATG
TTTCATAATGTTCTCCATTCTTCTTTCATTATATGTATATCCTACCATATAACTCGAATA
TGTGAACATAAAAAGACGAAGGACATAAGTCCTTCGCCAATACGATAGTATCCAACTGAG
CCGTCATTGTATAGTTGATCATTTTGGCCTGATAAATTCAGGTGGGTGCCCTGTTTCTTA
TTCAGCAAGTCCTCCATTAGAGGCGTGTGCATCGTAAGAAAACCTATTAGGCTCCCTGAT
CATAAAGTGTTAGGTCAAAATATAAAAACTAATGTCGTACTCTTCAGACACCTATCTTAT
GTCTTTATAATATCATATATTTCATATAATGCAAATAAAAAACTTTCTATTTTTCTGAAT
TTTCAATATTTAACTGGATATGAAGTTCTTCTAATTGCTTGTCGTCCACTTTACTTGGTG
CATCTGTCAATAAACAAGTTGCACTTGCAGTTTTCGGGAATGCGATTACGTCACGTAAGT
TTGAGCGGCCTGATAATAACATTACCATACGGTCTAATCCTAGAGCGATACCGCCATGTG
GTGGTGCACCGTATTTAAATGCATCCATTAAGAATCCAAACTGTTCCTGTGCTTCTTCTT
CACTGAATCCTAATGCCTCGAACATCTCCTGCTGCATCTCCTGATCATGTATACGGATTG
ATCCACCACCGAGCTCATAACCATTTAATACGACGTCATATGCATTCGCCTGTACTTTTT
CTTTGTCCGTTTTCAATAATTCTCTATGCTCTTTTTTCGGTGCTGTGAATGGATGGTGTG
CTGCGAAGTAGCGATCTAGCTCCTCGTCATATTCAAATAACGGCCAGTCTGTCACCCACA
AGAAGTTATATTTATTCTCATCAATCAAACCAAGTTCCTTACCAAGCTTATTACGTAAGT
TTGCGAGACTTGCATTGACAACACTCCACTTATCAGCAACAAATAATATTAAGTCACCCG
TCTCTGCATTTGTCACATCTAATAATTCTGATGCATGACTTTCTTCAAAGAATTTCGCGA
TCGGTCCGTTTAATCCATCTTCAGTCACTTTAACCCATGCTAATCCTTTCGCACCATATA
TCTTTACATATTCCTGTAACGCATCAATATCTTTACGTGAATATTTATCGCTTACGCCTT
TGACAACGATTGCTTTAACGGCACCACCACTTTCTACCGCACCTTTGAATACTTTAAATT
CCATCTTTGAAGCAAGTTCATTTAAAGTCACAAGTTTCATATCAAAACGTGTGTCAGGTT
TATCGATTCCGTAATCACGCATCGCTTCTTCATACGTCATACGCGGGAAAGGTGTCACAA
TATCGATCCCTTTAACATCTTTCATAATACGCTTAAGCATTCCTTCATTCATTGACATAA
CATCTTCCTGATCGACGAAACTCATCTCAATATCGATCTGAGTGAACTCTGGCTGACGGT
CTGCACGTAAGTCTTCATCACGGAAACACTTAACGATCTGATAATATTTATCAAATCCAC
CAATCATCAATAGCTGTTTAAAAATTTGCGGAGACTGTGGTAATGCATAGAATTCTCCTT
CTTGTACACGTGATGGAACAAGATAATCACGCGCCCCTTCTGGAGTAGATTTCGTAAGTA
CAGGTGTTTCAACTTCGTAAAATCCACTTTCATCTAAGTAGTTACGTACAGCACGTGTAA
TCTGATGACGCATCTTGAATGTATTCGCTAAAGGTTCACGGCGTAAATCTAGGTAACGAT
ATTTTAAACGCACGTCTTCTGAGCTATCAGTCTCTGCTTCAATCTGGAATGGTGGTGTTT
CAGATTTATTAATAATTGTTACTTCACTAACCTGAACTTCTACCTTACCTGTTTTAATCT
TTGGGTTGATAACAGCTTCATCACGCATCGTTACCTTACCATGAACTTCAATAACATATT
CAGAACGGATGGTTTCAGCAACTGCCAATGCTTCTTTTGAGAAGTCCGGGTTAAATACAA
TCTGTACGACACCTTCACGGTCGCGTAGATCAATAAAGATTAGTCCGCCTAAGTCACGAC
GTTTTTGTACCCATCCCTTTAAAATAATTTCTTGTCCTATATATGATTCTGTGACTAAGC
CACAATATGTTGTTCTGTTATCCATTCATTATTCTCCTTTAATATATGATGCAATGTCCT
GTAGCTTTATCGTTTCACTTTCACCGGTCTGCATCGCTTTAATTTGTATTTCATTCGTCT
CAATTTCGTCGCTTCCGAGTACAACAGTGTATGTTGCGTGAATACGGTCGGCCTGCTTCA
TCTGACCTTTCATCTTACGTCCGAGATAGTCCATATCAGCACGTATACCTGCATTACGCA
GTTCTGCAACAATCTTAACTGCTTCCTTCACAGTTTCAGGCATCGTTACAACAAATATAT
CTACTGATTCTTCAACATCAAGTTCAATGCCTTCTGCTTCAATCGCAAGCAGTAATCGTT
CAATACTTAATGCGAATCCGATTCCTGTTTCTTTAGGTCCATCCAGCATCTCCAGTAATC
CGTTATAACGACCACCACCACAAAGTGTTGTAATCGCTCCGAAACCTTCCGCTTCACTCA
TCACTTCAAATGCAGTATGCGTATAGTAATCTAGGCCACGCACTAAATTTGCATCCTCGA
TATATGGAATGTTTAGCAGGTCTAAGTATTGTTTCACTTCTTCATAATAATTTCTTGAAT
AATCGTTTAAGTAATCAGTAATCTTCGGTGCTGTTTTAACTGCAGGCTGCTCATGGTCAA
CCTTACAATCCAGGATACGCATCGGATTCGTATGTAATCTGTTTTTACAGTCATTACAGA
AATTATCGATATGTGGTTCAAAATGCTCAATGAGCGCCTGTTTATACTCTTCTCTACTAT
CCATATCACCGATTGAGTTCAGTACAATCTTAATATGCTTCAACCCAAATGTTTTGTATA
TGTTATACACCATATGAATAACTTCTGCATCAATCGCTGGATTTTCACTACCGATTGCTT
CAACACCGAACTGTACAAACTGACGATAACGTCCTTTTTGTTTACGTTCGTAGCGGAACA
TAGGACCATTATAATAAAGTTTAACCGGTTGATTAGCATCTCCATTCATCTTATTCTCGA
TATAACTTCTTACAACAGCTGCTGTCCCTTCTGGACGTAATGTTAAACTACGATCTCCTT
TATCTTTGAACGTATACATTTCTTTTTGAACGATATCTGTAGAACCTCCGACACCACGTG
CGAAGAGATCCGTCGACTCAAACATCGGTGTACGGATTTCCTTATAGTTATAGCTTGCTG
CAATATTATGCAACTTTGATTCGACATAACGCCACTTGGCAGTTTCAGCAGGTAATATAT
CTTGTGTTCCTCTTGGTATATTAATCATCATTATCCTCCTTAATATAAAAAAGCCCCTTA
TGCATATGCATAAGGGACGAAATATTCGTGGTGCCACCCAAATTGATATTCAACAGAATA
GAATATCCTCTTTAGTACATTTAACGCATGCATTACGGCTTTACTTTCATAAAGCAACCT
TGCCTATTGTTCACATTGCTATCATTAATCATCTACTCCCAGCAGCTGTAGATGTCTCTT
TAAATAATTAATAACAATATATAAGCTCATAACGGTTGATATGGAATTAATATTAGGTTT
ATATTACTAATTTAACTGTTTAAAGTCAAGTTAATAAGAAAAGTAATTTCTAAGACCATC
TACTATACTCGTCGTCGTAATCTGACGGTATATTTTATCGTTCATCATATATTCATCAGT
AGGATTACTAATATAACCGAGTTCTAGCAATACTGCCGGCTGCTTTGTCTGACGTATGAC
CTGAAAGTTCTCCTGCCTTACACCACGATCAGATAATAATGCCTTTTTCTTAATCGCCAT
GTGCAATGTATCAGCGAGCATTTTTTGTGAATCGCTGTAATAATAGACTGTTAGGCCATG
GGGTGCGGATCCATCCAACGCATCTGCATGAATACTTAAAAATGCATCAGCTTTTCCTTT
ACGGTCATTGAGCTTAACGTATTCATCAGTTGCGCGCGTCATAATTACATTCGCACCTTC
ATCCTGTAACTTATCCCTCAGCATAAGACTGGTCTTTAAGGTGATTTCCTTTTCTTTTGT
ACCATTTTTACTTGATGCACCTTGGTCACCACCACCATGCCCTGCATCTATGATGATGGT
CTTATTTTTTAATGGATGTTCCCGATGAACATGGTCACGTTTAATATTTAAGTTCGTGTG
CCAGCCTGCAACCCATCCTTTTTTTTCATCATTTTGAACGAAGAACCATTTTTTATCCTG
TTTCAATATTTTGAAGGACTCTCCTTTTTTAACTTTGAAGATTTCAGGGTACATCGCATT
CGGACCAGTTCTGAGAGAATTATCTTCAACTAATGACAAACGTTTTGGATTTTCCTGCTT
TGCAATGAAAGCAAATACGATCAGCACAATTAATACGAACAAAGAAAGTGCCAACAATAG
TTTCAATGCTTTTGTCGTAAGCTTTATCTTCGTCATACTAACTTACCATCTTTACTCTCA
TACATGATAGTAACGGGGCCTTCATTTATCAGTGCAATATCCATCATCTCGCCGAAACAT
CCTTGTACAACCTTTAACCCTTTATTTTTAAGCTTTGTATTAAAATAATGGTATATCTGC
TCTGCTTTTTGTGGCTGCATAGCTTTGGTAAAGCTTGGACGATTACCTTTTTTTACATCT
GCATACAATGTAAACTGAGAAATCGACAAAATTTCTCCGGCGATATCCTGAACAGATAAG
TTCATCTTACCGGCATCATCTTCAAAGATTCTAGATTTCACAATTTTATCTGCCAGTGCA
TCTGCATCACTTTCTGTGCTGAGCTCATGGACACCTACAAGTAGCAGCAATCCTTTTTGA
ACCGATCCGTAATAATCACCACTCTTCACGGAAGCTTCTTTCACTCTTTGTACTAAAACT
CTCATACAACACCTCAGTTTAATGTTCTTGTTACTGTATAGATATCACCAAGCTGCTTAA
TTTTGTCTACGACTTTCATTAATTCTGATACATTTCTAACCATGATACTGATTTTGATTT
TCGCGTTCTTATCAACATCAGATTTTCCAGAAACTTGAATAAGTGCTACTTTCGTCGCGT
TTATGGCCTGCAACACTTCATTAATAAGTCCGAGACGGTCATAAGCTGTTATCTCCAGGT
CAACTTGATATGTCTTATTCTCAGAAGAAGAGACAACCCATTCTACATCGATTAAACGCT
CTGTTTCATTTACGATATTAGGGCATTCCGCACGATGAACTTTTACACCATGCCCTTTAG
TAATATAGCCGACAATTTCATCCCCAGGAATTGGGTTACAGCATCTTGAAAGCTTTATCA
GCATGTTATCCATACCCTCGACATATACACCTGACTCTGTCTGGATATTACCCTTAACAC
TTAACTGTTTATTTACTTCTTGAACTTGATTGAGCTTCAGTTCCTTCTCTTTAATCCTTT
GTTTCTCTGAAAGCTTATTAAAAACAGCCGATGCAGTTAATCCACCAAAACCAATTGCCG
CATATACATCCTCAACACTTTGGAAATTATACTTTTCCACGACTGTCTGAATATTTTCTG
CCGTCATAATCTCTTCAATTTGATAACCGTTTTCTTTGATTTCAGCTTCTATCATAAATC
GACCTTTTTCAACATTGCTAGAACGGTCCTGTTTCTTGAAGAAACTCTTTATCTTACTTT
TTGCACTTGCACTTTTAACAATTTTCAGCCAGTCACGACTTGGGCCATAGGAATGTTTTG
ATGTTCTAATCTCTATAATATCCCCGGTCGATAATTCATAATCAATCGGTACAATCTTAC
CATTTACCTTTGCACCAATCATCTTATTGCCGACTTCACTATGCACTGCATAGGCAAAGT
CAATCGGCACTGCACCAATCGGAAGTTCAACAACGTCTGATTCTGGGGTAAACACATATA
CTTTATCACTTTGAAGCTCATATTTTAGTGATTCCATAAAAGCTTCCGCATCTGGTGAAG
TAGAATCTGTTTCTTCGATTTCTTGCATCCAGCTCATCTTGCTTAAACTTCTCGCTTCAT
CCGGGTTCACTAATGACTTCCCTTCTTTATATGCCCAGTGCGCAGCAACCCCATGTTCAG
CAATTTCATGCATTTCATGTGTTCGAATCTGAATTTCAAGCGGATCACCATTTGGTCCTA
CTACTGTTGTATGAAGTGATTGATACATATTGGGTTTTGGCATTGCGATATAGTCCTTAA
AACGACCAGGCATCGGTTTCCATAATGTATGTACAAGTCCAAGTACTGCATAACAATCTT
TAATACTATCAACAATAATACGAATTGCTAATAAATCAAATATCTGATCAAACTGCTTCT
TCTGCTTAACCATCTTTCTATAAATGCTGTATATGTGTTTCGGTCTTCCTGTGATCTCAC
CATTAATTCCTGTAATCTGCATCTCTTTTTGAATATTGTCTATGGCATTCTCTATATAAG
ACTCACGTTCACTACGTTTCTTTTTCATAAGATGAACAATTCTAAAATACTGGATACTAT
CAATATATCTCAGTGAAATATCTTCAAGTTCCCATTTTATCGTATTAATACCAAGACGGT
GTGCCAGAGGAGAATAGATTTCTAACGTTTCTTTAGCGATACGTACTTGCTTTTCATGGG
GCATCGCTTTTAATGTACGCATATTATGAAGTCTGTCAGCGAGTTTTACAAGAATAACAC
GGACGTCTTTTGCAATTGCAATAAATAGTTTACGATGATTTTCTGCCTGCTGCTCAGCTT
TAGAACGGTACTTTACTTTTTCGAGCTTCGTCACTCCATCAACGATATAAGCAACCTCTT
CATTGAACATCTGTTTCAGATCTTCGTACGTATAAGGCGTATCCTCCACAACATCGTGCA
GGAATCCAGCAACGATTGTAGGTCCGTCTAATTTCATTTCGGCAAGTATGCCTGCGACCT
GGATAGGATGCATGATATAAGGAAGTCCATTTTTACGAAATTGACCTTCATGTGCCTTTT
CTGCCAGCTCATAACTTTTTACTACAAACTGATAATCTTTCTCTGATAAATAGCTTCTTG
TCATCTCAAGCACATCATCTTTAGTGTATGGATATTCATTATTCATCCTATCACCTCCTA
AGCTATAATGTATTAATAATACTACAATCTCTATATAAAATAAATAATATAAAAAAAGAA
TAAGTACATACTTATCCTTTTTAAACATAATTATTCTAATTCATATTCAACGAGTGAAAT
CACATCATATCCTTTTAACTTCTCCATACCGTTCAAGTATTTAAGATCGATGATAAATGC
AATCCCTGCAACGATACCGCCAAGAGATTCAACTAATTTGATAGTCGCTTCAATTGTTCC
GCCCGTAGCAAGTAAATCATCTGTTATTAGTACACGCTGACCAGGTTTTATTGCATCTTT
ATGCATTGTGAGTACGTTCGTACCATATTCGAGTTCATATTCATAGCTAATAACTTCACG
AGGAAGCTTCCCTTTTTTGCGGACAGGTGCAAAGCCAATGTTCATCGCATAAGCAACCGG
GCAGCCAATAATAAAGCCACGTGCTTCAGGACCGACAACGATATCAACTTGTTTCTCTTT
TGCATATTCCACAATTTGATCTGTTGCATATTTATATGCGGACCCGTTATCCATGATTGT
TGTAATATCTTTGAAATTTACGCCTGGTTTTGGCCAGTCTTTTACCTGAGTAATATACTG
CTTTAGATCCATAATATGCCTCCTAGGACAATGAGTTATTCGATAAGATAAATTGTTTTA
ATTCATCGAATGATGAAAACAATAGCTTACTTTCTAATTTTAACTGATTTAATCGTGCTT
GATAAGTACTTGAGCTCAATAAATCGACCTTTTTATCAACTTCCTGCTTTTTTATAAATT
GACCTTCTTTAACAATAAGGCCGACTTCATGATACACATCCAGCATAAACAGTAAAGTAT
CCGGTGACACATTTATTGTCTGAAGTAGATAACCGCCTTCTTTTTCTAGATTAATCTCTG
GTTTTATGATGATGCATTTATATAACAGCTTAAATTTCTCTGCTGTCGGCATACCTTCAA
AATATAATTGTCTTGGTGTGTGAAATATAAAATAGATTAATGTCGCATCCAGACTGTGAT
AAGTCTCTAGAAACCTTTCTTCACTTTCAGGCAGATCGCGGAATACAACTTTGTCATAAC
CCGATATCATTTCACCATAATAAAAATAATGTTCATTTAATTTATTTTTACGTGGATTAA
TAACAAAAGCAGCTTGTTCGGTCTTTAAAAATTTGTATGAATTGGGGTGTACATTTCTAA
AATCAATCATCTGCATAGTGTCTTGCTTTATATGACGTACAATCATCTGTGGCTGAACGT
TGCCATTCCATTCGTTTAGTTGCAGCGTACCTGCTAAATCCACTTGACTGCCTACTGGAA
GGCCTGATATTCTTGCACCTTCATTCCACATAAGTGCATTAAGTGTATTTTGAACAGTCA
TCTTTAAATGAGCCTGGTTTTGCCCAATTTGCTTCACGTCTGTTAGTTCAGCATTCATTA
ATGAGAGTAAAGGGGCACTGAAGTCTGTTCCGAACGGTCTGAGTTTATCCATATCATTAA
TATTTTTTATTGTAATATCTGACATTTCAACAGCAGCATCAATTTCTATTTCCTGAATGA
TTTCACCATCGATCAAAGTATCTAAATGGTTATTCAATGCTTGTTCGAGTCGTTCAATAT
TTTCAATGGGCAATGTCATCCCAGCTGCCATATGATGTCCACCAAATTTAGTAATAAGAT
TTCTCGTTTCCTCAAGACTGTCATACATCGATACTTGCGCTATACTTCTTGCAGAGCCTT
TCGCATAACCTTTATCATAATCAATGTTCAATACGATTGTAGGTAAATGGTACTGCTCTG
TAATTCTACTTGCGACAATGCCGAGCACACCTTCGTTCCAGCCTTCCTTTGCAACAACGA
TAAAACGATTGCCATCAGCGATTTTTTCTTCAACATCTATCAATGCTTGTTCAGTAATAG
AGCTTACAATCTCCTTACGTTCAATATTGAACTGATCGACTTGTTCGCTCATCCATTCTG
CTTCATCTTCATTATCTATCTGCAGTAATTCGCATGCTAACCGTGCATCATCTAATCTAC
CGACCGCATTCAGTCTCGGACCTATAATAAACCCGACTGTCTCTTCCGTGATTTCACCAT
TAAAAGAGGCTTGCTTGAGTAATGCCTTTAAACCAATCGGTGTATCTACATTTAAGACTT
TAAGTCCACGCTTTACGAGCGCTCGATTCTCACCCGTCAATGATACAAGATCACTGATTG
TACCAATCGCAACAAATCCAAGTAGATGCTCATTCATCTGCCCGTTTAGCGCACACGCAA
GCTTATAGCTCACCCCTACACCTGCAAGATGATGAAAGGGATAGTTGCCATGCGGATGCA
TCGGATGCAAAATTGCATATGCATCTGGAAGCGTCTGACCAATCTCGTGGTGATCTGTAA
TAATAACATCTATCCCTAGTTCGTTCGCAACGTTTACTTCATGATGACCTTGTATTCCGT
TATCAACCGTAATGATTAAAGATACACCCGCATCATGCGCTTCACGAAAGGCCTGCTCAT
TTGGTCCATATCCTTCTGTAAAACGATTCGGAATGTACCAGCCCACCTTTGCACCAATAG
ATTTCAAGCTGTTAACGAGAACAGTGACACTTGTTACACCATCTGCATCATAGTCTCCAT
AAACGAGTATCATTTCATTATTATCTATCGCGGTTTGAATACGTTTAACTGCTTTACTCA
TATCATGCATCGCAAATGGATCATGAATGTCATCTGCCACAAAAATATCATATAATGCTG
CTTCCGTCACAATATGACGAGACTCTAATATCTTCCTATTAATTTCAGTTATGTCATATT
TTTTAATTAACGCTGCAGGAATTGTATCTACAGGTTTTTTGACTGTCCATACAGTTTTAT
CCACAACAATCCCCCTAAATAAATTTGCCTATTATTTATCGATATCTATTAAAAGTTGAT
AAAATATTTCTATCGCATCAAAGATGACTGATTTATCCATTTTCATATCAGGATGATGCA
ATCCATGTTCCATATTACAGCCAATCCCTAGCATTGTCGACTTGATACTCGGCAGTGCAT
ACGTATAGTTATGAAAATCTTCTGCGCCTGGTGTATAGATTGTATCAACATATTCAAATC
CTTTACTTTTTATCGCTTTTTTCAGAAATTCTTTCGCATCTGGATCTATTTGTGCAGCTA
CTGTATAACTGTCGATTCTAGTATCGATAAACACATCTTGTTCAGCATATTGAACTTTCT
TATCATCGATCATCTTATTAAAAACTGCGATCAGTTCATCCATCATATCATTATAGTTCG
CTCTAATATCAAATGTTACGCTTACGTGCCCAGGAATGGAATTATCCTGTCCATTCATCG
TATTAATCTTTGTCATCTTAATAGAATAATTACGGTTACTTCCCATGTTGATACGCTTTA
TATGTTCATATATCTCCATTACGATATCAATACTGTTAATTGATTCCCAAGGTCGTCCCG
CATGTCCCTCTTTAGTAATTACATCCATATAGATTGTACCGCTCGCACCATGCTGTATAC
TTGCGGAAAACTGACCTTTTTTAAGTTCATTTAAAGGACGTACATGCATACCAAATAAAT
AGTGTACATGCTCGAAAACTTCTTGTTCATGTTCCACAACATACTTCGCGCCTTCTCCTA
GTTCTTCAGCAGGCTGAAAAATAAACTTTAATGTGTGTTTCGGTTTATAGTCCATTTCTT
TTAGCTTTAAGATGAAACCTGTTAATATCGTCATATGTACATCATGTCCACATGCATGTA
GCACCTTCAATTCATTATTTAAACGATATGGAAGCGCATCGATATCCGTACGAAATGCAA
TTGCATCTTTAATCTCACCATCAATTTGCAGCAAAAAACCAGTTTTATTAAAACGTTCAA
TGGTATAGTCCTTTAAATACGTGGTTAAATACTCCGTCGTCTTCTGTTCCTTCCAGCTTA
CTTCTGCAATACTGTTCAGTTCTGTATTAATTTCTTGTATTTCATTTTTAAAGGTGGTGC
TATTCATTTATTTCACTCATTTCGAATTGTCGTGTCGTTATTGCATTTAAACTTTGCTGA
TCTATTTCGATTCCAAGTCCTGGTGCATCATTTAAGTAGACATATGGAATTTCATATTTT
AAATTTCCGATTTCTTCACTGAATAATAGTGGTCCAGTCAGTTCAGTAGACTGTACATTA
TGATGGCTCATTGCGACGTGATATCCCGCAGCACTGCCGATAGAGGACTCAACCATAGAA
CCTATCTGACACGGAATATCGTGTGCCTCAGCATAATTAATAATGTGTATTGCTGCTTTT
ATACCGCCGCATTTCATTAATTTTACGTTGATTAAATCTGTATTAATATTAAGTTGTACA
AGCTGCTTAACATTTAATATACTCTCATCCACCATTAATGGTACTTTCATATGGTTATAT
AAGTAATTTAGCCCTTTAATCTCCTTATAACTTAACGGTTGTTCTATCCACATTAAATTC
GGATAATCTAATTGATTTACCATTTGTGCAACACGTTTCGGCGAAGACCACGCCTGATTA
CAATCGACACGAACTTCAATCGATTCGTCTACATAATCCAGAATCTGTTGTAACTTTCTG
CAGTCCGATACTACATCTCCACCGAGTTTGACTTTAATAACATTATATCCCTGTTCTAGT
AATACATCGATATCATTCTTTAGTTGTTCAAATGGTTTAACGCTTAACACTTTTGCATAA
GATAGTCTGTCTTTCGTTTTACCACCTAATAATTCATATAACGGAAGTCCAGCCTTCTTC
CCAAGGATATCATGTAACGCAATATCTACAGCTGCTTTTATTGACGGATTATGAATGATC
AAACTATCTAAACTATCCAGTATCGCATTAATATTCAGCGGATTTCTGTTAATCAATGCT
GGTGCAATTACATGCTGCATAATTTCAAAAGCTGCATTCACATGTTCCCCATTTACATGT
TCATCAGGTACAGCTTCACCATACCCTGTTATTCCTTCGTCTGTTTCTATTGCTAAAATA
AATGCCGGCATATGCGGATAACTAGCATAATTAATTACGAATGGTTCTTTTAACGGCAAT
TCAATTTGATAGCCTGTTATCTTAGTTATTTTCATATTGATCCCCCTTTATCTTTACTAA
TTATCATATCATTTTTTACACAAAAATAGAAAAGGGGATATACGCAATTATTTATTTAAA
AAAGCCCGGGGAACTGTAGTTGTATACAGTTCCCCGGGCTTTGTTTGCCGATTGATCCAT
CAACCGTTAGACATAAATTTTTTCTTCGTTTGGTTTCTTCTCTTCATAAACAATCAGTTT
GCCGTTTGATTTTTTCAGTTGTTGTTTCTTTAACATTCCCCAAAGTGGTACTGCAATAAA
GACTGAACTGAAGACGCCAGAAATTAATCCGACAAGCAATGCAACCGAGAAGTTGAAGAT
ACTTGATGCACCGAGTAACATTAATGCGATAACCACAATCAATACTGTCAATACCGTATT
GATTGAACGCGTCATCGTCTGACGAATCGAACTGTTAACAATCTGATCGATCTGTTCTGG
TGTTGTGATAACTTTAATCTTACGTAGGTTCTCACGGACACGGTCAAATGTAACTATCGT
ATCATTAATCGAATAACCTATAATGGTAAGAACCGCTGCAATAAACGTAACGTCTACTTC
GAGACGGAATATACTGAAGAATGCAATGATTAAAAATGCATCGTGTAATAAAGATAATAC
GGATGTCAGTCCCATACGCCATTCAAAACGGAATGTAACGTAGATGATGATTCCAATCGA
AGCGATAATCACGGATTTAATTGCGTTTTTCGCTAATTCTTTACCAATTTCACTTGATAC
CGTGTTTACGTTTGGCTCGTGTCCATATTTTTCAGAGAACGTTGATTTTAAATCATTGAT
TTGTTCCTTCGTTAACGGGTCTTTATATTGTACAGATGCCATTTTTGGATTTTCAGCATT
TACAACAACATTTTCACTTGGCACCTTTAACGTTTCCAGCTCTTTTTTAAGTCCATCTTC
TTTTAGTACTTGTTCACTTTTGATATCTACGCGTGAACCACTCTTAAAGTCGATACCTAA
ATTTAATCCCATCATCGTAATAATGATGCTTCCAATGATAATTGATGCTAATGATAACCC
TAGCAATGGTTTCGCTAATTTCACAAAATCAATATGTTCCCAGGCTGATTTTAAATCCTG
AACATCCATACCTTCAGCAATATCGTGACGGTGCTTTCTGTTGACTCCAAAGAATGAGAA
CTTATTGTCAAACATTCCAGAGTTTACAGCAAGTTTGAGTAAGAAACGTGATAAGAATAC
TTGTGTTACAAAGATCATTATAATACCAAGCAGTAACATCGTTGCAAATCCTTTTACACT
ACTCGTTCCAAGGAAGAATAGCACTAATGCAGCCAGCACAGTTGTTAAGTTTGCATCCAA
AATTGTTAAGAAAGATGAATTCGAGCCTTTTTTGAAAGCTTGTTTAATGCTTCTTCCGAT
TCTGATTTCATCCTTAATACGTTCGTACATGATAATATTTGCATCGACTGCCATACCTAC
ACCCAGAACGAGCGCGGCAATACCTGGTAATGTCAAAACACCTGAAATCAAATTAAAGGC
GATCATCGTTAACCAGATGTAAACCGACAATGAAATTACGGCAATTGCTCCTGGTAATCT
GTAATAGAAAATCATGAACAAGAAGATTAATCCGACACCAATGGCAGATGCCAGTACAGT
ATCATGTAGTGCATCTTGCCCAAACTGAGCACCCACAGATGTTGAATATACTTCCGTTAA
CTTCACTGGAAGTGAACCAGAATTTAACAGGTCTGCAATTTGTTTTGCACGAATCAGTCC
ATCTTCCCCATTAAATCCACCTGAAATTTCAACATTTTGGGAGTTAATTTCCTGTGATAC
ACCTGCTGCACTCACATATTTTGGTTGTTTCCCCTGCTCTTCTTTTTTTGCTTCTTTTTC
GTAGCTATCCTTACCTTCTTCAAAATCCATCCATATAACCATTATATTTGGATCTTGTTG
AGAGATTTTTCTAGTGATTTTAGCAAATTTTTCAGCTGATTTTAATTTTAAAGTAACGAC
AGGTGCATTGTTTGTCTGATCAAAGCTTTGCTTTGCACCACCTTGAACAAGATCCTTACC
GCTTAATAACAATTTGTCATTTGCATCACGAATTGTTAGATTGGCACTTGTCGATAATAT
CTTTCTCGCTTCATTCTGGTTTTTTACGCCTGCTAACTGTACTCGAATTCTGTCTTTATT
CTCAATCTGAATTTTAGGTTCGCTCACTCCGAGTACGTTGACACGAGATTCAAGCGTCTT
ACTTGTGGCTTTAACAACTTCTGGTGTGATCTTATCTTCTTTTTCAAGCTTATCAACTTT
ATAAAGTACCTCAAATCCACCTTGCAGGTCTAAGCCGAGATTTACTTTATTCATAATGTC
TTTTGCTGTTACACCCATTGTACTGAACAATAATATAGTCAGCAGCAAAAGGGCAACGAT
TCTGCTACGTTTCTTCACACTTTCACCTCTATAATCCTTTTGATGTAAAAAGTATACATC
CAAATTCTGAAGGAATCAAAATTATTTATTAGATAATCCTTTTATTGCTTGTTTTTCGAA
CGTCATTTCAGTACCTTTATTATTGACGATCAAAGTAACAAATTGATTATCTACAGATTT
AACAGTTCCTTGTAACCCTCCGATTGTAGCGACTTTATCTCCACGCTTTAAATTTCTGAT
CAGCTGCTGCTGTTCTTTTGTACGCTTTTGCTGCGGCTTGATCATAAAGAAGTAAGCAAC
TGCAAAAATTGCAACTAACGGTAATAAATTAAGTAACAATGCTTGTGTTTCTGGACTCAT
CTCTTTACCTCCTAAAAGTTTTTCGGATTTTCAACGTTTAATCCGTATTCTTCAAAAAAT
TCTTCCTTAAAATCTAATAAACGGTCATTTCGAATCGCTTCACGCACTTGTTCCATTAAA
TTAAGTAAGAAATGCAGATTATGAATTGTCGTTAAACGAATACCAAATGTCTCATCGGCC
TTAATCAGATGGCGTAAATATGCTTTTGTATAATTTTTGCACGTATAGCACTCACATTTT
TCATCTAATGGTGTGAAGTCTCTTTCATATTTAGCATTCTTCACAACAACACGCCCTTTA
GATGTCATACATGTCCCATTTCTTGCGATTCGTGTCGGCAATACACAGTCAAACATATCG
ATACCACGAATTGCACCTTCAATTAATGCATCTGGAGAACCAACCCCCATTAAATATCTT
GGTTTATTGAATGGCATAAGTGGCGTCGTATGCTCAAGCATTCGGTACATTATTGGTTTC
GGCTCACCTACAGATAGACCACCAATAGCATAACCTGGGAAGTCCATCGAAACAAGGTCC
TTTGCAGACTGTGTGCGTAAATCCTCATATTCCCCGCCTTGAATAATACCGAATAACGCT
TGGTCCTCGGGACGTTGGTGTGCTTCTAAACAACGCTCTGCCCAGCGCGAAGTTCTTTCG
ATACTCGCTTTAACGTATTCATATGTTGCCGGCATCGGTGGACATTCATCAAATGCCATC
ATAATATCTGAACCAAGATCATTTTGAATATGCATTGCCTTTTCAGGACTTAAGAAAAGT
TTTGAGCCATTTAGATGATGTCTAAAATGTACCCCTTCTTCTTCAATCTTACGCATATCG
CTTAAGCTGAACACTTGAAAACCGCCGCTGTCTGTAAGAATCGGACCGTCCCAGTTCATA
AACTTATGTAATCCACCCGCCTCACGGATAACATCATTTCCAGGTCGTAACCATAAATGA
TATGTATTACTTAGAATGATCTTTGCATTCATTGCTTTTAATTCTTCCGGACTCATCGTC
TTAACTGTAGCTTGCGTACCTACAGGCATAAACATCGGCGTTTCAAACGAACCATGCGGT
GTATGCACAATACCAAGACGTGCGCCAGATTGCTTACATGTTTTTATATGTTCATATGTT
ACTGCGTTCATAGTTCTCTCCTTTAATAGATAAACATTGCATCGCCGAAACTGAAAAATC
GATACTTCTCATTCACAGCTTCATTATATGCATTCATTATAAATTCTTTCGTAGCGAGAC
TTGAAACAAGCATCACTAATGTTGATTTCGGCAGATGGAAATTTGTAATCATGGCATCCA
CTGCTTTAAACGAATAACCCGGATAAATAAAGATATCCGTCCAGCCACTCTGCGCTGTAA
AATGTCCTGAATCATCAGCGATTGTTTCTAACGTACGTGTAGAAGTCGTACCAACTGTAA
TAATTCGGTTTCCACTATCACGTGTGTCATTTAGTAGCTTTGCTGTTTCTTCGCTCATCT
CGTAATATTCACTGTGCATCTTATGGCTTTCAACGTCATCAACACTCACTGGACGAAATG
TACCAAGACCTACATGCAGTGTGATATATGCAATATTAATACCTTTAGCTTTAATATCTT
CAAGCAAAGATTCTGTAAAATGTAATCCTGCAGTAGGCGCAGCTGCACTTCCCGTAGCAC
GTGCATAGACTGTCTGATATCGACTTTGGTCTTCTAGTGTTTCTTTAATATAAGGGGGTA
AAGGCATCAATCCAAGCTCATCTAGACGCTCTTGAAGTATCCCTTCATAGTTCAGCTGCA
TAATTCGACCACCCTGATCAAGTTCCTCCACACAAATTGCAACAATCTTACCTTCACCAA
ATGATATGCGCGTTCCAATCGTAACACGCTTTGCTGGCTTAATCAGAACCTCCCAGCCGT
TGTCATGTTCTGTCAGCATCAGCATTTCAATCTTCGCACCCGTATCTTCCTTTACACCGA
ACAATCGTGCCGGCATAACCTTGGTATCATTTAGTACCAAAGTATCTCCGGTATCCAAAT
AATCGATTATCGATTTAAAGTTTGTATGCTTGATTTCGCCCGTATGCTTATTCAGTGTAA
GGAGTCGACTCGCTGTACGGTCCTGCAATGGTGTCTGTGCAATAAGAGACTCCGGTAAGT
TAAAATCAAATTCATTTACATCCACAATTATTTCCTCTTTTCATTAACATATGGCACACT
CAGATGTTCATAGGCATGTATAGTTGCAACACGCCCTCGTGCAGTTCTTTCTAACAAGCC
TTTTTGGATCAAGTAAGGTTCATAAACATCTTCTAGCGTTATGCGTTCTTCTCCTATCGA
GACTGCAATCGTATCTAATCCTACAGGCCCACCGTTATAACGTTCGATGATAGCACGTAA
AATCTTGTGGTCGATATGGTCAAGTCCATATCGATCTACTTGTAATAGATTCAATGCGTG
TGTTGTCATCTCAATATCAATTAGTCCATTATTTCTAACTTGTGCAAAATCTCTTACACG
CTTTAACAGTCGATTGGCTATCCTTGGGGTCCCACGACTTCTTAGTGCAATTTCTTGCAC
AGATTGTGCATCTATTGAAACCTCAAACACATCTGCAGTTCTTGACACAATATGGGATAG
GTCTTTCATATCATAATAATCTAATCTCAGATGCACACCAAATCGATCCCTAAGTGGTGC
CGATAAACTTCCTGCTCGCGTAGTCGCGCCAACAAGTGTGAACGGTGGAAGATCGATTCT
GATACTCCGTGCTTCTTCTCCCTTCCCAACTACAATATCTAAGCAGAAATCTTCCATCGC
AGGATAGAGTACTTCTTCTACAACGCGAGAAATTCTATGAATTTCATCAATGAACAAAAC
GTCACCCGCATTTAAGCTCGACAAGATCGCCGCTAAATCTCCTGGTCTTTCAATTGAGGG
TCCAGAAGTAATCTTAATATTGACATCGAGTTCATGCGCAATAATATTCGCAAGCGTCGT
CTTACCTAATCCTGGAGGTCCGTAGAGTAATACATGATCAAGCGCTTCATTTCTGAGCTT
TGCAGCTTGAATAAAAACATCAAGATTCTCCTTGATCTTATGCTGCCCGATATATTGAGA
AAGTCTCTCGGGTCTAAGGGAGAGCTCTTCTTCAACTTCATAGTGATCAATTAAATTGTT
ATCAACGATTCTATCGTCCAAAATAACACATCCTTTTTATGACACAAACATCTGCAATCC
TTGCTTAACATATTCATCAACGGTGCTAAACTGTTTTTTCTTGAGCTCTTTTTCAATCTT
AGTAATCTCTCTCTTTGAGTATCCTAGTGCTTCAAATGCAAGTAATGCTTCGTTTAATAG
TGTATCATTTACTTCTTTGAATAATTCACTTTCATCCGTAATCGTCAATTTACCTTTTAA
ATCTAGAATGATTTGTCTCGCTGTCTTCTTTCCTATTCCTGGAAATTTAATCAAATAACT
TTCACTTTCCGACTCGATTGCTTTAATAATCTCTTGAGGAGTGCTTGTAGCTAATATTGC
AAGCGCTGATTTTGGCCCAATTCCTGTTACCTTATTCAAAGCATTAAACATCGCTTTCTC
TTCCTCGTCTTTAAAACCATAGAGTAGCTGTGCATCTTCTCTTACAACAAGCTGTGTATG
AAGTGTAATCATCTGATCTAGCTGATGATTAAACCGGTAAGGGTTCGGAGTTAGACATTC
ATATCCTATCCCGCTCACTTCAATTACGAGATGTGTTGGTAGTATTGTCATTATTTTACC
TTTTAAATATGCGTACATAGTTCCTCCTATAAGCTCATTCCAAGAAGCTTTACATCATTA
ACATGCTCTATCGAACTAATCGCTTCAATAAGTTCATTGATCGTCATATCGATATCTGTA
GCATTCAATGAAATCGTAATGGTCGTCTTCTCTTTAATTGGAATGGTCTGATGTATCGTT
AATACTGATCCATTATGTAAAGCAATAAAGGATAATATCTCACTTAAAAGGCCGACCTTA
TCATCCACTTGTACCATTATCGTCAAATTCTTCTCACGTGTCTTTTCATCAACCGGAAAG
ATTGTATCTTTATATTTATAATAAGCACTTCGTGACAAATCATGTTTTTTAACGGCATCA
AAGATAGATAGTTTAGGATTCTTATCGAGTAGATCCTTGATCAATAGGGTTTTCTTTACA
GATTCAGGCAGTACATCTTCACGTATTAAATAAAATTTCTTTTGTGTCGTCATCAAATAC
ACCTTCTATTCAATAAATTCAAATTCACCACGTAGAATACGTACCGTATCTCCATTTTTT
GCTCCACGTTCACGCAATGCATCATCGATTCCCATCGTACGCATTTGTCTAGCAAAACGG
CGTACCGACGCATCTCTTGTGAAGTCTGTCATCTTGAACAGACGTTCTATTGAGTTACCG
CTTACGACGTAGGCACCGTCATCATCACGCGTAATCTCAAAATGATCCACTGATTTCTCA
TGTTTATACATGACGCGATGAACTGCACTCGCTTCTTCATCTAGATCATAATCGATATCT
TTCGTTTCATCCAGTAAATCAGCGGTTTTATATAGTAATGTATCAATATTTTGATATGTT
GCCGCGCTCAATTCGATGATTTCAACGTCTTCTTTCAGTTTAGATTTAAACTCCTGTAAA
TATTCCTCGGCATTTGGCATATCCATCTTGTTCGCTACAATAATTTGTGGACGACGTGCA
AGCTTTTCATTATATTGCTTCAATTCTTTGTTTATCGTTGTATAGTCTTCAAACGGATCA
CGACCATCTGTACGTCCCATATCGATCATGTGTATAATAACACGCGTACGCTCAACATGT
TTAAGAAACTGATGTCCAAGTCCAACACCTTCTGATGCTCCTTCGATTAACCCAGGAAGA
TCTGCCATCACAAAACTACGTTGATCTTTCGTCTGAACTACACCAAGATTGGGTTTAATC
GTAGTAAAATGGTATGCACCGATCTTAGGTTTCGCTTTAGAAACAATAGATAGCAAAGTA
GATTTCCCTACACTTGGATATCCAACGAGACCAACATCAGCCAGTAACTTTAATTCGAGT
GAAACTTCTATTTCCTCACCCGGCTCACCATTCTCACAGAAGTCAGGTGCCGGGTTACTT
GCAGATGCAAAACGAGAATTCCCTCGCCCGCCACGACCACCACGTGCAACTACTGCACGT
TGTTCATGTGTTACCAAGTCTGCAATAATTTCGCCTGTCTCTGCATTTTTGATAACTGTA
CCTGGCGGAACTTTTAACACTAGGTCCTTCGCTCCGCGGCCATGCATATTACTCGACTGT
CCATTTTCACCTGGCTCTGCTTTAAACATACGTTGAAATCTGAAATCAAGCAATGTTCTA
AGTCCCTCATCTACTTCAAATACAATAGAAGCACCTTTACCACCATCACCACCTGCTGGG
CCACCGAGCGGCACATACTTTTCACGTCGGTAAGCAACGATTCCGTTACCTCCATCTCCT
GCTTTTAAATTAATCTTTACCTGATCTATAAACATTTAGACACCTCTTTTATTTATTTCA
TATTCATATTCTACTAAATTCTGATTCATTTCAGTTATTGCCGGATGTATCGTTTTATCT
ATAATTCTCCCTGTTAAAACAAATAACAGTTCAAATGCAGCTTCAGTTTCAAAGATACTG
ATCGTTATCAGGCCCTTTTCTTCAATACGATGTCCGGCATCAGCAAACACGTCATTAAAT
ATTGATGAAACACGCGTATCATATAAGCCAATTGCACTTGATAGCGTATCTATTTCAAAT
GCGAAATCAAATTTATGCTGTTCTATTCTGTATCCTATGTAACAATCAATCGTCTGATTT
AATGGCAACTTTAAAAAGTCCTGCTCATCTTTAAATGACATGACAACGCTTTGAATAAGC
TTATCTCTTTTCTCATGTTGACCGAGCTGTGTATATGTGTCTATCAACTGCAATTGGTTT
GTAAAATCATGTTTCATCTTAAAGTATATATCTCGGCGATTCATCTCCTCACCTCTTACA
TAGTATAACATGGAATAACACTTTGTATACGTCAGACGAACAATATTGTCATCATTAAAA
AAAGGACAGCATACAAAATCATCGAGGATCTTGTACATGCCCGGTATTAAATAAAATGAA
AAAAGACTTGAGACAACTGTCCCAAGTCCCATGATTCACATTATTTCGCTTCAGCGTATA
CTGATACTTTCTTTTTGTCGCGTCCGAAACGTTCGAATTTAACAACGCCATCAATTTTAG
CGTAAAGCGTATCATCTCCGCCACGACCTACGTTCTCACCAGCGAAAATTTTAGTACCGC
GTTGACGGTATAAAATTGAACCACCTGTTACGAATTGACCGTCAGCACGTTTAGCACCTA
AACGTTTTGATTCAGAGTCACGACCGTTACGTGTAGAACCTACCCCTTTTTTCGATGCGA
AGAATTGTAAGTTTAATTTTAACATGAGTTACACCTCACTTATAATTTAATTTTATATAC
TGTCCGTATTCAGCTTCAATTGTCTGGAGAGACACGAGCATTGACTGTATGATCAGTTGT
GCTTCCTTATTATTAAGATCCACAACTCTTGCAGTAAAATAACCGCCATCATCTGCATAG
TCAATATCGGGTCTTTCATCTGTCAAACCCATAACTGCATTCATACTACCAAACACAACG
GCTGATGCGCCCGCACATACAAGATCCTGCCCATGAGGTGCACTATCCGCATGTCCTTCC
ATAGTAAACTCAGTTACTTGTCCATCTTCATTGACCAAGACGGTAACATTAATCATTATG
CGTTAATCGCTTCAATAACTAATTTTGTATAAGGTTGACGATGACCTTGTTTACGTTTGT
AGTTTTTCTTTGGTTTGTATTTGAATACAGTGATTTTTTTACCACGACCGTGTTTTTCAA
CTTTCGCTGTAACAGTAGCACCTTCAACTACAGGTGAACCAACTTTAACTGTTTCTCCAC
CAACCATTAATACTTGATCAAACGTGAATGTTGAACCTTCTTCTGCGTTTAACTTCTCAA
CCCAGATTTCTTGACCTTGTTCAACTTTTAATTGTTTTCCACCAGTTTCAATAATTGCAA
ACATACTTGCACCTCCTATTATTTATAAGTCACGCCATCTTTAGGTGGATTACTCACTTA
AACCTAAAGTTGTGCGGTTGTATGTAGCTTGAAACTACTCAACTTCCATATAATATCATC
AGTATTGTAAATAGTCAATTTTAAATTGTATATTTATCTAATATTTTAAGAAGTATCGGA
AACACAATGATAATAAACAGAAAATTAATAAGCAATGTCGGAATCAAATGCGCAAACACA
AACCCGAAATAACCCGCTGTAGCTAGCCCAAGTACCTTAACTGTTACAAACTTAAAACTT
TCGAATAACAATACAAATAACAGCAATAAAGCAACCATCATCTTTAAGTCTTTATAGAAA
ACTTTAAAGAGCTGGTCCATCAGCAACACTGCAATAATAAATCCAAATGTATAGAGCCCA
TATATATTACCAATGTAAATGTCACATAGAATACCAAATAAAATTGCCAAGATCAGTGCA
ATCTTCGGATTCTTATATACCGTTAGTACCAGCAAGTATATTAACACGAGGTGCGGTATA
AAGTAGAGCTCATATCCAAAGAAGTTTATAGGCATAAATGTCGTTATTAAATTATTTATA
AGTAGCAGTAACCATCCGATAGCAGGGAAGATAATGATTTGCATTACTCTCCACTTCCTT
CAAGCGTAACAGCTTTTGGACTTTTCTTCGCGATATATACTTGGGAAAGACCTTTTAAAT
CTGCTGAAGTTTCAACATACGCAATCTGGCTAAGACCATACTCATCATTTTCTACTTTTT
TAACTTTCCCTATAAGAATCCCTTTAGGAAACTGACCTCCGAGTCCACTTGTTACAACTC
TCGTTCCCACTTTAACTTTAACGTTATTATCAATGTCAGAAATGACGAGCAAGTTCTTCT
TATCATCAAAGTGATCCACCATACCGAAAATTTCTTCGGCACCCTGCTGAAGCGTGACAC
TGATTTTACTTGCTTTAACACTTGAAGTAATCATTTCCACTTGTGATGAGTAGCTATTTA
CTTTCTTTAGGCGCCCGACCAATCCTTCAGTCGTAACTACAGCCATGTTCTCTTTGAAAC
CGGAAGATCTTCCTTTATTAATGATCATCGTATTCATCCACTGATCATGATTCCGGCTGA
TGACAGTTGAAATTTCAGGCTCATAGATGGAAATACTTTCTGTCTTTAAGGCATGACGCA
ATTCCTGATTCTCTTTATCAAGCCTGTAGTTATCAGCTTCCACCTGCTCAAACCCCTTTA
TCTTTTGTTTGAGCTTCTTATTTTCTTCATTAGCATCCCACATATGTATTACATTGCTGA
AGTTCGATGTTACAAACATAGCAGGATAAGATACAATACGCTGACCAGCTGCAACGGTAT
CTCCAACAAATGCTTCTGCTGTAGAAGTTGAGCGCTCTTTTAAAGAGACACCGACTAATA
CGATAAAGACAATCAGCCCGAATAAAATAAAGACCAGTTTATTTCTTTTGTAGAAATTAG
GCAACATTAACACCTCATTATAGAATATTCAATATATTATAAGATACCATATTTAAGCTT
TAATCTGATTATTTTTTCATTATTTTCATCAATTATTTTTTTATCTATATTGCCGTTTTC
AACATTCGATTTAACATATTGAATCAGTGTATCAACATCTACAGCATCACTTCCGATAAG
CATGATTGTCTCACCTGACTGAAGCCCACGAACAACTGCTTCATTCAAGGAATAGCGATC
GCTGATTGCACCCATACTTAGATCATCTGAAATGATAACGCCTTTATATCCGAGCTTCTT
CTTTAATATATTGGTCACAATTTCTTTACTGATAGATGCCGGATACTTATTATCGATATC
TGGAAATGAAATATGGCTGACCATTATCATATCGATGCCATCATCAATATGTCGTTTAAA
TGGAAGCAGTTCGAACTTCATAAGCTCATCAAGTGATTTATTGCTCACAGGTAGTGTCAC
GTGACTATCTGCAACCGTATCTCCATGCCCTGGAAAGTGTTTGCCACTCGTAATGATTCC
GCTATCGTTTATGCCTCGACGAAACGAACGACTCATGTCCGACACTGTATTTGCATCGTG
ACCAAAACTTCTGTCTCCAATTACTTTATTCACTGGATTGCTCCAAATATCCAGTACAGG
TGCAAATTCCAGATTAAATCCCATACGTTTCACATTTTCTCCAATATATCTCCCCTGCTG
ATATGCATACTGTTTATCATGCGATAAACCTATTGTGTAGGCGGATTCAATATTTTGTAT
AGAAGCTGGCAATCGATTCACTCTGCCGCCTTCTTGATCTATTCCGATAAACATCGGTAT
GTCAGTGGCATTGTGAAAGATATCCCGATTCAGTTGCGTTACTTGAGATTCATTCACTAT
ATTTTTCTTAAATAAAATAACACCACCAATATTGCGAGCGGAATATCTTTTTAAAGCTGC
ATTATAATCCGTACCGTTAAAGCCCAGCACAAGCTGTTGCGCTATCTTTTCTTCAAGCGT
CATTGAACTTGCGTAATAAGTGGTCAGATCAACATGTGATAACTTCTGTATTTCAACGAT
AGGATGTTGTACTTTAGCTATTTTATGATTCGTGCATGCAGTTAATATTAAAAAGACAGG
AATAAGTAGAATTAAAATAAAGTGATTGTGTTTCATATATTCTCCTAGTTCATAGTGTGG
GACTTATGTATGATAACATTCTAAGTTATATTAAGTTGTTTATAAAAAAACAAGAACTAT
ACAGAAAATAACATACATTTTCTATGCATAGTTCAAGTTATATTAATAGTATAATTATCA
TACCATTAATAGGATGAAATATCCTTTAATTCAATTCTTTGACTGCGTTCTGTTAATGCC
TGATTTAATGTATATTCATCAGGAAAGACGAAGACCTGTTGTTCCCCAAATCGGTAGAGA
ATATAATCATTACCACGCTTACCAGCCAGATACTCATCGTTATATCCCATTAACGTTAAA
CCCGATACTGCCATAAACTCCTGCTTATCCATGAAATTAAATGCATTTTTAACTTGAGAT
AAAGGAATATTTCTAAATAATGCATTATCTTCCAGGTTGTATGTGACTGCATCGCTTTCG
CTGCCTGATTGATTCGGACTATTAGTAAAAGGATTGAACTGTATAATCAAATATATCATG
ATACATACAGTCACAATCAATATTAATTTTATTATTCCTTTCAAAAATTTAAACATTCGA
ATCCCCTACTTTCTTACATAACTATAATGTAAAACAGGGATAGCTTCATCCGTCTTAAGA
TGGAAATCACGAGACATTACGTAAAATTTTGTGAACATTCCATCTTCAATCATCGATATT
TCCTTATTAAATTCAAATCCGATGCGATGGTATAAATAAATCGCTCTCGTGTTAAATGAT
GCAACAGTGAGTCTGAAATGACAGATATCTTGATACTCATGATAAAAGTGCATGATCATC
TTAATAAATGACCTGCCATAACCTTGACCGATAAATTTTGGATTCAGTGCGAAACCAAAG
TCAATAACATAAGCATCTGTCATCATAAAATCGACTTGGGCACTCTCACCGTCGCAAAAA
AATCCAAATATATCATCATCCTTATATACAACATAATAATGTCCATTCAAAAATTCCTGA
ATGGCACTTTGCTCGCCATTCAGGTTATAGTATGCATATGCTTCTCCAAAATTCCATAAA
CTTATAGTTCGTGCACTTTCTTCATCCATTCTGCTAATTATAAGCATGTCTCTACCTACC
TGATTGTAATGCATACATTTTAGCATATTGACCTTGAAGTGCAATCAATTCGTCATGCGT
ACCATGCTCAATAATCTCACCCTTATCCAGCACGAGAATCTGATCTGCATTCTTGATTGT
AGATAGTCGATGTGCAATAACAAATGTTGTACGACCACTCTTTAATACATCCATGGCCTG
CTGAATCATCGCTTCAGTTTCTGAATCAATACTAGCTGTCGCTTCATCAAGTATTAATAT
TTTCGGATCAAATGCAAGCGCACGTGCAAAAGAAATTAACTGACGCTGTCCGCTCGATAA
TGTCGCACCACGTTCCACCACTTCTGTGTCGATCCCCTGCTCCAGCGACTGCAGTACTCG
ATGACCGCCTACACGCATTAATGCATGTTCTGCAGTTTTGCGTGATATACGGTTATCTCC
TAACGTAATGTTGCTTAGGATAGTGCCTGTATATAAGTATGGGTCCTGTAGGGCGATGCC
CATACGACTTCTCATGGACGCTTTTGTCACCGACTTCGTATCTACTCCATCGATTAGAAT
TTGCCCTTTTGTTGGATCATAGAACCTAAAGAGCAGGTTCATTATAGAACTTTTACCTGA
ACCTGTATGACCGACTAAACCGATTGTCTGTCCAGGTGCTGCATGGATATTAATATCTTT
AAGGACAAGTTCATCTTTTTTATAGCCAAATGATACATTTTGAAACTTCACTTCTCCACG
TGTTATCAACAGTTCACCCTGCTCGATGATTTCCGGCGTTTCATCCATCATTTCAAACAC
ACGATTGCTTGATACACGTGCTTGTTCTAATACACTTAGCTGATTAACGATATTGAACAT
TGGATTAAATAATCGCGTCAAATAATCTACAAGAATATACATCATCCCTGCTGTTAATGT
CGCTTCATTCGTTAAGAATGACTGACCAAATATATAGATCATGATTAAAAACACCGCAGA
ACGTATAATGCCCATCAAATTATGACTGGTTAATGAATCCAGCTTAATAATTCGTTCATA
GTTCTTCAGATACTCTTTATTCAGTTCGTCGTATTCCCGCTGTATCTTCGCTTCTTGATT
AAAAGCCTGAATAATCGTCATCCCATTGATCGATTCATTCAGCATCGCATTCATATCACT
GTTTCGTTCACGAACAATATGATTATACTTATCTGAAATCTTACGATAGAGCATCAGCCA
GAAAAACAGTAATGGTACAACAATCAGTGCCAGCAATCCTACTTTTGTATTAAAATAGAA
TATGACTATAATAATTCCTAAAATATTTGCAAAACCTGCGATATATGTTGGAAGCATCAC
TGTAAAAAGTTCAAGGATCGTCTGAGTATCATTCGTTATTCTTGCAACAACTTTTCCAGC
GGGCAAGTTATCAAAATATTTTATCGGTAATTTCTGGATATGTTCAAACAAGTTCGTTCG
TAGATGCTTTATAACATTTGAACCCGCTGTCTGAAAGACAATTGTTTGATAATAGCTCAT
AATTGCATAGACTACAGCAATAAGAAAATATAATCCAAGCAGCTGCAATATAGGCTGCAT
ATTGATCGTTTCACCTGCATCCTTGATATGATGATCGATAATGTACATTCCTATTACAGG
CCCTAGCAATTCAGTAACGACCGCAAAGAAAAGAACGATAAAACCTGCGATAAATAATTT
CTTTTCTTTTACTGCTTCATGATAGAGACGTTTCGTCGTACTCATGACGACTCACCTCCT
AGTTGTTGTCGATTAAACTGTTCTTTATACCATCCATCCTGTGCAATTAGTTCATCATGT
GTACCTTCTTGTACAATGACTCCTTCAGAAAGCACGACGATATGCTCGGCATGCTGTACA
GCAGAAAGTCTATGCGTGGAAATAATGGTTGTCTTGCCTTTACGTGAAGATTCTATATTC
TCGATAATCGCTGTTTCCGTCTTTGCATCTACGGCACTTAAAGAATCATCAAGTATAAGA
ATATCTGGATTTTTAATCATCGCACGCGCAATCGATATACGCTGTTTTTGACCTCCAGAT
ATCGCTATCCCTTTTTCTCCTACCAATGTATCCAGACCAGATGGCAGTCTTTTGATATCT
TCATCAAAGTTTGCAAGGCGTATAGCTTCAGCGATCTCTTCCTCGGTCGCATCGTCTTTA
CCAAACTTAATATTTTCTCGAATTGTCCTTGAGAATAAGATATTTTCCTGGGATACGTAA
CCAATTTTATCTCTTACTTCTTTTTTTGTTAGTCGATCCAGATTGACATTTCCTAAAGTT
ATCACACCTCGTCCAAGTGGATATTCTTTTAGTATCTGCTTAATTAATGTCGTCTTTCCG
CTTCCAGTTGGACCAACAATCCCTAAAGTATCTCCCGAGTCCAGGTGGATCGAAACATTC
GATAGATTGACTGTTTCGCTCGATGGATATTGGAACGTCACTGCTTCAAATGCTACATTA
TGGTCATCAGGTACTACATGGTCAATCGGTTCCAGTAAGGCATCCTGAGCATCTAACGTT
TCCATTACACGATCCAATGATGCATTGCCACGCTGCATAATATTAAAGAGCATGCCGATT
GCAAACATTGGCCATACAAGCATATTCAAATAGACGTTAAATGATATTAATGCACCGACC
GTAATTTCACCTTGATTGACCAGAAAACTTCCATACCCTAGCGCAATCATAAAACTTAAA
GCCGTAATAATAATAGTTAGAGGCTTGAATAACGCATCAAGTTTCTCTACATGGATAAAT
TTATTTACTACATCTGTGGTCATATGACGGAAACGTTCGTTTAAATTTTCTTCCTGAGCA
AATGCTTTTGATACCCTGACTCCTTCTATAGACTCAAGTACACTGTCATTCATTTCACCG
AATGCATCTTGACTCACTGTATAGCGTTCATGAATCATCTTACCGAGTTTCTGTTCGATT
ATCGCTAAAAATGGAAGTGGTAATAATGCGGCTAACGTTAATTTCCAGGATACAAGGACT
GCCATTGTTGCAATGATTGTAATCATGTAAGTGGTACTATCGACTAATGTCAATATTCCG
AAACCAACAGTCATACGAATTGCACTTAAGTCATTTGTCGCTTTGGCCATCAAGTCACCT
GTTCTGTTTTTCTCATAGAATCCCGGACTCATCGTCAGAAACTTTGCCATCAACTTTCTG
CGCATTATACTTTCGAGCAACTGGGATCCATTAAAGAGTAGATAACGCCATAAGAAATTG
ATGATATAACTAAGGATAATCGTAATTAGGAAGACAAGCATTATCCAGTTAAACTTTGAT
GCATTCAACGTCTTCAAATTAACTGCATCTATCGTCTGACCAATCAGCCATGGCGGAATG
ACTTCAACTACATTTGCTATTAACAAAACGATAATCGCAATAATATAACGTTTCTTCTCC
TGTTTAAAAAACCAGCTTAACTTACTTAAAACATCAAACATATTCCATCTCCTTTCTCCT
TAAACACAAAAAAGCACACACTCCCATAAAATGAAAGCATGTGCGCTTTTATATCTAGAG
AGATCTCCCTGCAATCACATAAACTTATGCACTGCACGAGGAAAATATTGAATTTCTTGT
TGTATCAATACAAAATGTATTAATTTGTTCATCTTATTTTCCTCCTTTCTCTATAAGTTA
TCTCCATCATAATTTAATCTTCTGAAAATTTCAATAGTTTATATGAATAAATTTCGAAAA
TCGAATATTAATAATCTGCTAAATACAGTATTTGATATTTTTCTTTATCTATTGATATTA
AGCGTTTTAAGTCTTTATGAAGCTGAGAGATGTGGCCAAAATATATCGCTTCGTATTCAT
ATGAACCAAAGAACGGCCCTGTATAATACGGGAGTCTCATAGGTGCATCATCAGGACGAG
ACTGTATAGCTTTTACTGCGCTCAATAAATAAAGAAGGTCCTGAGAGGTCACTTCACATT
GCCCAGGATTATCCAGCTGATATTTCTTATCAAAATATCCGTGCAACGCATTGAACTTTC
TATAGTATGCAAGTTCTATACGTTCACGTGTTGCTTTATCTTCAACATAGAAATACATAT
CAAGTCCCATTAAAGTATCCCCTTTTCTTTTATACTGACATAATATCCATCTCCTATAAT
AATATGATCCAGTACGTCTATCCCGAAGATCTCTCCACATTTAATCAGACGTTTTGTAGC
TTCTATATCTTCATAGCTCGGTTCTGGATCTCCAGAAGGATGATTATGCACAACGATGAT
TGCTGCTGCACTTCTTTTAACCGCCTCTTTAAATACTTCTCTCGGATGTACGATAGATGC
ATTCAGTGAACCGATGAATATCGTTGATTCGTGCATCACGATATTCTTTGTATTCAGTGA
TAATACGATAAAATGCTCCTGTGTCATATAACGCAGACGTTCCATCAATAAATTTGCTGC
ACATGCAGGTGATTTCACTTTGATTCTTGCTTTTTTCGTATGCGTATGCATTCTTATGGC
AAGTTCAATAATGGCAAGAATCATCGCTGCTTTCTTCTCGCCTATGCCTTTAATTGTAAT
CAGCTCCTGAAACGTCGTATATCTTAAATCTCCAATATGACCTATATGTTCCAGCAAACG
CTGTGCCACCGTATAAACACTTTCATCTCGAATACCGCTACCAATAATAAGAGAGAGTAG
TTCTTGATTTGTTAACTGTGCAGCACCATAAGTCAGAAGACGTTCTCTCGGTTTATCAGA
TCCCAGTGCAATCGTCTGCATTAAATAAACCCTCCAAAATAAATATATTTAATATCCTGG
TACAAATACATCACCACAAAGAAACTTGCAGCAATAAATGGGACAAGCGGAATCTTCTTT
AAATTTCTTTTATAGAATAAAAATATCATGCTGGCAAAACCTCCAATTAGATATGTCATA
AAGAACATTGCAATGTAATAAGGGATTGGCAGAAAAATAAGTAAAATTACGAAAAGTTTG
ATATCTCCATATCCGATACTTTTCGTTAAGAAGAAGAAAATATGCAGAAGAAGAATAATC
AGTAATTTGATTATAATATGTTCAAATCTTATCTCGGAAATTGTTTCGCTATGAAAGATA
AATAGATACGTATAACCTGTCATTAAGCAAAAAAAGAATAACGTAAGTAATTGATTAGGA
ATAGTATATGTTTCAATATCAATGATCGAAAGTGGGATTAAAAAAATTGTGATTGTAAGT
GCGATATTAATATGAATTATACTATTTAAGGAAAATATATATACGAAAGCAGCACCCATC
AGTAGTTCACCCCATAACAATGCAGGTGGTATATGTATGCTACAGTATTTACAACGTCCC
TTTAGCATAAAATATGAAATGACTGGAATCAAATCTTTAGCTGATAGTTTATGATGACAC
TTAAGACACCTAGAACGACGGAATAAACTGTTCTGGTCATTGACGCAACTTATAAACGAA
CTAAAGCACGCACCGAGCAAAAAAATGATGACTGTCATAATTCACCTCACTTTCGCTTAT
AATATATAACAAAAAGTAAATCCTGTAAAAAGTGCATTTTTTAAAAATAACCGTGGTTTT
GATACATCTATTAAAAAATTTCTAGACTAAAATTAAAAAACTGCATACAATTTATGCAGT
TTTTTAATTTTAGTAATATTTTATTTTTTAAAGATACATATAAAGTATCAGTCCTCCAAG
ACATATCAAAATCCATATTGCAGAAATTCTCCAGACAAATTTCAGCCACTTATTATATGG
AATACCAGCGACTGCTAATAAGCCCATAAGACTGGCACTTGTCGGAATGATATTGTTACT
GATTGCATCCCCATATTGGAATGCCATAACGGCAACCTGTCGATTAATCCCCAGAAGGTC
ACTGATAGGCACCATAATCGGCATTGTAGTCATCGCCTGGCCTGAACCAGAAGGGATAAA
GAAGTTCAATATAAGCTGTGTCAGGAACATTGCGACTACTGAAAAGGCAGCGGGTAGATG
GTCGATAAAATCTGTCATATGAAAAACAATTGTATCAATAATCTTGCCAGAAGTGAGTAC
AACAACAATAGCCTTAGCAAAACCGACAATCATCGCACCAAACAGAATATCCTTCATACC
TTCAAGCAATGCATCGAATGTCCCGTTAACCCCGAGTCCTCCAATGATTCCGACAACAAT
ACCCATAATTAGAAAGTTTGCACTCATCTGTGTTAAAAACCAGCCAAACTTGAATATACC
ATAAACATTGATAATTATCGTTGCAGCTAGAATCACTAAGATAACAGCATGACGCTTTTT
AAAAGAATCAAATTTAGTATCGAGCACATCATCACTCATTGTTCTTCTCTCTTCTACGTT
CACATCATATAATAAACTTTTTTCGGGATGCGCCTTAACTTTCTTAGCATAATGCATTAC
ATAAAGAATGCCAGTAAATAAGACAAGTAGATAGATCAAAGTACGATAGCCCCACCCAGA
AAATAACGGTACTTCCGCTATACTTTGTGCGATTCCGACCGTGAATGGATTAATCATGCC
ACCTAAGAATCCAATCCCTGCACCTAGAGCGATCATTGCAGCTCCAACCATGGCATCATA
TCCTAGTGCTGTCGCTAATGCAATTCCGATAGGTACAAATATAATTGTCTCTTCACTAAG
ACCAATTGAAAACCCAAGAATACTAAACATAGTCATCGTAATCGGAATCAGCCATCTTCC
ATGACGACCGACACGTTCCATTAATGCGTTGACGCCAGTAGTAATGGCATCGGTACGATG
TATAATACCAAAAGCTCCACCTACGATAAATATATAGAAGATAATCTCTCCACCTTCTAT
TAGACCGTTCGGAATAGACCTAAATATCTCAATTGGTGCAACTGGTGATTGCGTTACATG
ATGATAGGAACCATTGATAACTACTGTTCGGTCTTCTATTTTCTGACGTTCAAATTCTCC
AGCAGGTATGATATATGTCATGAAAGCTGCGAGACAGACAATTATAAGCAGTAGTAAATA
TGTATGCGGCATCTTTAATTTAAAATTCATACAATTCCCCCTTTTTGTTAGCATTCCCTA
ATTTATAAAGTACATTCAAAAATTTCAGATTTTAAATGCATTTATTCTTCAGAATACAAA
AAACTTTCGGCAATGTACGAATCTCTTAATTCCTACATTTTCCGAAAGTTTATTTTTTTA
ACAAAATTTATTGTCTTAATTTATCTTTAACGGCACTAATAAAATACAGGCTTCCTGTTA
CAAGCAGTACATCACCTTCATAGTTTCTGATAAAATCTGCGTAATCTTTTACCTTAATTC
GTTTATCATGTTCGACATGTTCATATAAAGTGTCGAGCGGCAGCGCTTTAGGAAAATCAA
ATGTTGTCACATAGAAATGCTCGCTTATTTCTTCAAGCGACTTTAACATGCGACCGATTG
GTTTTCCATCGATTGCGGAGAACAACACATCAATCTTATGACCTGCATAATGAGATTTCA
TCGTATCGACTAATACTTCAATTGATTCAAGATTATGTGCGCCATCCAATATAATTGTCG
GATCCTCCTGAATTTTCTCTATACGACCAGTCCACGTTGTATCTTCAATGGCTTGAATCA
TTTTATTAAAGTCCAGAAGAAGCATACCTCTATCGTACATTTCAAGCAATGTAGCAATCG
CGAGCGCTGCATTTTCCTGCTGATGCGCGCCGATCATCTTCAGTTCAATCGCCTCAAGTT
CGTAAGATTTATATCGGAATGTAAATTCATTTCCATTTTGAATGAGTTGAATGTCACAAC
CAAGCTTAATCCCTTTGATATGCTTTTCAGCGACGACACCATCGATATACTCCTGTGCAT
CTTCATTCTTTGCCGCATAGACTAACGGTACGCCAACTTTAATGACACCCGCTTTTTCTT
TAGCAATATCTAAATAAGTATCTCCGATGATATTTGTATGATCTAACCCAATCGATGTTA
ATATCGACATGACCGGTGTAAATACATTTGTAGAGTCATTCTTTGCTCCAAGTCCTGCTT
CAACAATTACAAAGTCTACAGGATGAACAGCACCAAAATAGACAAACATCATCATCGTAA
TAATCTCGAATTCTGTTGCAGTACCAAGATCTGTTTCTACTTCCAGCTGCTCGCTTACCG
GCTTCACAATGTCAACGAGTTGCACGATTTCCTCATCAGATATCGGCTGACCGTTTAAAC
TGATACGCTCGTTAAATGTTTCAATATATGGACTTGTAAATGTACCGACTTCATAATGGT
TAGCTATAAGTGCATCTTTAAGATAGCTTACAGTCGACCCTTTTCCATTCGTACCTACGA
CATGAATACCCTTTATCTTGTGCTGTGGATTATCGAGTTTATCGAGCATCCATTCCATTC
GTTTTACACCAGGTTTAATACCGAATTTATAGCGTTCATGTATCCAATATAAACTTTCTA
AATAATTCATAGTCATTACTTCCTATTCAATTGGTTTAGACGTTCCTGAACACTATTATA
TTTCTCTGTATATAGTGCCTGCTTTTCTTTTTCTTCATTGATAATTTTCTCTGGCGCTTT
CGCGACAAACTTTTCATTACTTAGCTTCTTATCGACACGTTCTAGTTCTTTCTGCCATTT
TTCAAGTTCTTTTTCAAGACGTGCAATTTCTTTTTCCATATCGATTAATCCTTCTAACGG
CAGAATAACAGATCCTCCTGTCACCGCAGTTGTAATCACTTCTTCAGGAATTTCTACATC
CGTTGAAATCGTTAATATAGATGGATTACAGAATCGCTCAATAAACGGACGTTCTGTTTC
TAGACGATTTGAAATGGCTTCAGAATTTGTCCTAATCATCATCGGAATTTGTTTACTCAT
CGGCGTATTCACTTCGCTACGTGTATTACGAACAGCACGTATAATTTCCATCAACTGCTC
CATATCACGTTTAGATTGTTCATTTGATAGTTCAGGTTTCACCACTGGCCAGCTTGCAGT
AACAATTGAATCACCTGTTACCGGTAAGTTCTGCCAGATATGTTCAGTTACAAACGGCAT
AAACGGATGTAACATACGCATGATTGAATCTAACGTATATGCTAATACTGATCGCGTCAT
TTGTTTTTGCACTTCATCTTCACCGTTCATCGGAATCTTACTCATTTCGATGTACCAGTC
ACAGAATTCATCCCAGATAAAGTTATACAGCACACGACCTACTTCACCGAATTCATACTT
CTCAGCAAGACGCGTAACGTCTGCAATAGTTTCATTTAAGCGTGTTAAAATCCACTCATC
AGCTAGTGATTTCTTACCAGATAAGTCAATATGTTCAGCTTTAAAATCATCACCAATATT
CATTAAGCTAAAGCGTGAAGCATTCCAGATTTTGTTGATGAAGTTCCATGCCGCTTCAAC
CTTTTCAGTTGAGTAACGTAAATCTTGTCCTGGTGAAGAACCTGTCGCTAAGAAATAACG
TAAGCTATCTGCACCGTACTGATCGATAACATCCATTGGATCAACGCCATTACCTAGAGA
CTTACTCATTTTGCGACCATCTTCTGCACGTACTAATCCATGGATTAACACATCATCAAA
TGGACGTTTTCCTGTGAATTCTAATCCTTGGAAGATCATACGTGCTACCCAGAAGAATAT
AATATCATATCCCGTTACGAGCACATTCGTCGGATAAAACGTTTTATAGTCAATCGTCTC
AGTATCTGGCCAGCCAAGTGTTGAAAATGGCCAAAGCGCACTTGAGAACCACGTATCTAA
TACGTCTTCATCCTGTGTCCAATTCTCTATATCTGCAGGCGCTTCTTTACCTACATAAAG
TTCACCTGTTTCTTTATGATACCATGCTGGAATTTGATGTCCCCACCATAACTGACGAGA
AATACACCAATCATGAATGCCTTCCATCCAGCGGTTAAATGTGCCTTCGAAACGATTCGG
AACGAATTCAATGCGTCCCTCTGTTTTCTGGTTGTTTAATGCCTGCTCAGCAAGCGGTGC
CATCTTAACAAACCATTGCGTTGAAAGATAAGGCTCTACAACTGCGCCACTACGTTCAGA
ATGGCCGACTTGATGCATATGACGTTCCACTTTCACAAGTTCTCCGCTTTCCTTCAAGTC
AGCGATAAGCTGTTTGCGGCATTCGAAACGGTCCAATCCTTCATATTTACCGCCTAACTG
ATTAATCGAGCCATCAGTATTCATCACATTGATACGCTCTAAATTATGGCGGTTCCCGAT
TTCGAAATCATTTGGATCATGTGCAGGGGTAACTTTCATTGCTCCAGTACCAAAGTCCAT
CTCAACGTACTCATCTGCAAGTACAGGAATTTCTCGATTCATAATCGGTAAGATTACATT
TTTACCAATCATTTCTTTATAACGCTCATCTTCTGGATGTACCACAACCGCAGTATCACC
TAACATCGTCTCAGGACGTGTCGTCGCAATTTCGATAAATCCTGAACCATCAGCTAAAGG
ATAGTTAATATGATAGAACGCACCTTCAACTTCTTCATGAATAACTTCAATATCACTTAA
TGCTGTACGTGCTGCAGGGTCCCAGTTAATGATACGTTCCCCACGATAGATTAAACCTTT
TTCGTACATCTTAACGAACACTTCTTTAACCGCTTCACTTAATCCTTCGTCTAATGTAAA
GCGCTCACGTGAATAGTCTAGTCCAAGACCGAGCTTTGCCCACTGTTGACGAATAAATCC
TGCATATTCTTCCTTCCATTCCATCGTATGCTCTAAAAATTTAGTACGTCCGATGTCGTG
ATGACTGACACCCTCTTCACGTAATTTTGCTTCTACCTTCGCCTGCGTCGCAATACCGGC
ATGGTCCATTCCAGGTAAATATAACGTATTATAACCTTGCATACGTTTCATACGTGTAAT
GATATCCTGTAATGTTGTATCCCACGCGTGTCCAATATGTAGTTTTCCTGTTACGTTTGG
TGGTGGAATCACAATTGTATACGGTTTTTTGTCGCTATTACTTTCTGCTTTAAATAATTC
TTTCTCAACCCACTCTTTATATCTACCTGTTTCAACTGTATTTGGATTATATTTCGTTTC
CATTGTTATACCTCCACTTAATAATTTCAAATAAAAAAATCCATCCTATAACTATAGGAC
GGATCTACCGCGGTACCACCTAAATTCAGTATTGCTACTGCACTCAAAAGATTAACGCTC
TTACACGTATTAACCTACTTTATTCAGCAAATAAACGCTCCAGGCTACCTTCACAAAATT
GCATCATGCATTCTCACCAACCATGCACTCTCTATAAATACGCATCCGCTACTCTTCCTG
ATATAATATGAACTTAAAATAATTGTATTAGATTCATGATATATTGTCAATTTATATTCA
AATATGACGCGCTCTATAATTGAGATAGATGGATAGTAATGGTGTTACCACCAGCAAAAT
AATAAAAATCCTGAAAATATGATAACTTGAAATCATCGCTACGTTCGCTCCTGTTTCCAG
TCCAACAATAATAATCTGAGCCATACCACCTGGCGCTGCACTTAAAAACAGGTCATTAAA
ACTCTCATGCATAAAAAGATTCATTATATACACAATTATGAATGTCCCTATAATCAATAG
TAGATTCTGAAACAGCACACCAATAAATAGCTGTCGATTAATTTGATAAGAAAGGTCATA
GAGCTGTAATCCAATACGAATGCCAAAAAACATTTGAGCCAGAATAATTAGCGAGGTAGG
AATCATAAAATTTATTCCGGTCGTTAAATTCCAGATCATCAAGACAGTTATCGGACCTAT
CATATCTGGCACAGGAAAATGTATACGTCTATAAAGATAACCTGCAATTACCATCGCACC
TATTAACAATAGGATGGTTTGCATATTTAGTGCCTCTACCATGGAAGGCGTCTGGGATAT
TGTCGCACGATGTACACCTTCCGGAAGCAAAGAAGAGATGAATGGTACAATCAATACAAC
AATCAGTATTCTCGAAGTCTGCGCTAAAGTGACGACCAATAGATTGGCGTTTTTATTCTC
TTCTGCCATCACGATCATTTGATTAAGTGCACCTGGTATCGACGCTAAGATTGCTGTTTC
AAGAGAACAGTTTAAAAAATGCTTTAACACAAAAGATATCATTATAGCTAACAAAATAAC
GAAGATACTTATTAATATGATGTACATTAATTCATCGTGAATATCAGCTACAATTTCTTT
CGTAAAAGATGCTCCAATCTGAGCTCCTAGAATATATAATCCGATTTCGCTTAACCATTT
TGGCCATCGATATTCTCTTGAAGTAAATTTTTTTAGTAGAACTGTGGCAATAATCGGACC
GAATAACCATGGCAAAATAACATGAAAAGCACTTAGGATCAGCCCCGTTAGTAAACTCGC
GATAAAAATAATGATGTAGTTCAAAGAATCACCTGCCTTCTTCATACAAATCATACCATA
TTTAGGTATAATAATTATACTAACATGCTCAAAAAAAATCTAAGACATATGCCTTAGATT
TTAAGCAACATTTTTAAGCTACTAGATCAAAGTTAACAATTGATGCTAAATCAAATGATT
TTACTTGTGCATCAGAAGTTTTTTCTTCTGTAGCTTTTTCAGTTGTAGGCGCTTCAGTTG
TTGCTTTTTCTTCTGTCTTTACATCTTCTTCAGCATCTTTATTATCATTACAGAACTTGA
ATAACAAAGGTACTAGAATCAGAAGGAGTAGCAAAGGTAAAATCCATTTCAACGGATTAC
TTTTCTTCTCGTGTTCTACATTATCTCGGTCTGAAACCACTTTATCGTGGTGTTCACCTT
CACGAACTTTTTGACCATTTCTGTATGTATCTCCATCTGCTTGATGGGTTACATTTTCAT
GTCTATTCTTAGATGAATCATAGATGACTTCATTTTCTTTGTCGTTGCTGTTGCTGTTTT
TGTTGTTCGTCATAATAACGACCTCCAGATTAGATTATGCAGCTTATTTCATCTACATAC
CAATCTATATCCTATTAATCACAACTTGAAACATTATTTTAATTTTAATTTATAAAATGA
CAGTTAAAGAGTTATCAAAAGCATTGATTGTTTTCTGAATATCTTCTTCAGTATGTTCAG
TCGACAGGAACATTCCTTCAAATTGTGAAGGTGGTAAGAAAACACCATTGTTGGCCATCT
CTTTGTACATAGCTGCGAATAATTTTAAGTCAGACTTAGAAGCAACTTCAAAATTTGTCA
CTTTTTCTTCATTTAAGAAAAATCCTATCATACTACCAGCACGATTAATCGTGATCGGTA
CGTTATGTTTTGCAAATACATCCGTTAAGCCTGCTTCTAACATATCCCCTAAATGGTTAA
AGTATTCATAGCTTTCAGGTGTTAGTTGACTTAATGTATAGTAACCACCAGTCATCGCAA
GCGGATTTCCACTTAATGTTCCTGCCTGATATACCGGACCACTTGGCGCAATATGTTCCA
TAATGTCCTTGCGCCCACCAAATGCACCTACTGGTAATCCACCACCGATAACTTTACCTA
AACACGTTAAGTCCGGAGTAACGCCGAAGTAACCTTGAGCACAGTTATAACCTACACGGA
AACCTGTCATTACTTCATCAAATATTAATAATGCACCATGTTCAGTTGTAATCTCACGTA
AACCTTCTAAAAAGCCTTCAACTGGAGGTACTACTCCCATATTGCCAGCTACAGGTTCTA
CAATGACACCAGCGATATCATCACCAAATTGTTCAAATGCAAGCTTAACAGCATCTAAAT
CATTATAGTGAACCGTAATCGTGTTCTCTGCAGTACCTTTAGGGACTCCAGGAGAATCTG
GTAATCCTAACGTAGCCACACCACTTCCTGCTTTTATTAGTAATGAGTCACTATGCCCGT
GGTAACATCCGATGAATTTTAAAATTTTATTCTTACCTGTAAATCCTCTTGCTAAGCGAA
GTGCTGCTAGTGTTGCCTCAGTACCACTTGAAACCATACGAACCATTTCAATTGAAGGTA
CACGTTCAATTACAAGTTCCGCCATTTTATTCTCAAGTTCTGTAGGCGCACCAAAGCTTG
TACCATTTAGTACAGCTTTATTTAATGCCCCCGTTACAGTATCGTTTGCATGACCTAAAA
TTAACGGCCCCCAGCTTAGAACGTAATCGATGTATTCATTGCCATCAATATCATATATTT
TAGAACCTTTCCCACGCTCCATAAATATAGGATCCATGTCTACACTCTTAAACGCACGGA
CCGGGCTATTTACACCACCTGGCATCAAATTGACTGCTTCCTTAAATGCTTGCTTTGATT
TTGAATAATCCATTAGTATTCTCCTTCGTCTAAGTATTTACAAATGTCTTTTGCAAAGTA
CGTTATAATCATATCGGCACCTGCACGTTTCATAGAAAGCATCTGTTCCATTACGATACG
CTCTTCGTCAACCCAGCCATTCATACTAGCTGCTTTTGTCATTGAATATTCACCACTAAC
ATTATATGCTACAATCGGTACATTTGAGTTGTTACGCACATCACGAATAATGTCTAAATA
AGATAGTGCAGGTTTAACGATCATCATATCACAGCCTTCTTTTAAATCACTTTCAAGTTC
AAGCATTGCTTCAAGACGATTCGCTGGATCCATTTGATAGCTCTTACGGTCACCATGACT
CGGTGCACTTTCTGCTGCATCACGGAAAGGCCCATAGAACGCTGAAGCGTACTTAATACC
GTAACTCATAATCGGGATATTAACAAAACCTGCCTCATCTAATCCTTTACGTATTTCTGT
AACAAAGCCATCCATCATGTTGCTTGGCGCAATAATATCTGCCCCTGCCTTTGCTTGAGA
AACTGCGGTCTGGACGAGTAATGGTAACGTTTCATCGTTGATGACATCATGTGTATGTTC
ATCTAATACACCACAATGACCATGATCTGTGTATTCACATAAACAAGTGTCAGCAAGTAC
AAGCATATCCGGATATAGAGATTTTACTTTACGTGTTGCTTTTTGAATGATTCCTTCATC
ATCATAAGCACCTGTTCCGCATGCATCCTTACGGTTAGGAATACCAAATAGGATAACCGC
GCGAATCCCCAATTTGTAAGCTTCGTGCACTTCTTCATCCATAATATTAAGGCTCAACTG
ATAGATACCTGGCATAGACGGGATTTCTTTCTTTACATCATCCTTTTCTACTACAAATAT
CGGATAAATAAGGTCACGTTTATGTAACGCTGTTTCTCTAACCATATTACGCATATTGAC
TGAACTTCTTAATCTTCTGTGACGATCAAAATTCATTGTTTATACCTGCCTTTAATCTAA
TTTTTTAATTGTTTCATACATAGCGTACAATGTTTCCTGCTCACTAATTACATGGGGCAC
ATTGTACTTTTGTAACGCTTCACTCGTAACTTGTCCAATCGCCATAACACGTATATCTTC
TGATAAAGAAAAATACTGAAAGTATGCATGGACAGATGAAGGACTTAAAAACAATATCCA
GTCGATATTTCTGCTACGAATCATCTGGTGAACACACATGACATTATCAAGATGTGGCTG
TGGTTCATATAATTCTATTTTATCGACAATAGCGATATTTTTCAAAGTTTCAAACATCAA
TGGTCTTGCTTTTTTTGAAACGGGTAGACAAATCGTTTTATCTTGAAAGCGCGTGTCCAT
ATCTTCTAAGAAATATTCCTGCTGAAAGCGGCTCGGAACATAATCTACCTTAATATTCAG
ATTGGAAAGTGCCTCTTCTGTTTTCGTCCCTATCGCTGCAACTTGTTTATATTTTATATA
TGGATACATTTCAAAAAATAATGTAACCGCATTTTTACTCGTAAAAATAAGCCAGTCATA
TTGTGCACGGATCGTTTCATCTAAAGGCAGCGCACAAATTTTAATCAATGGTTTATGCAG
TACTGTCAACCCTTTATATGTTTCATTACGACTTCCTGTGTTCAATACAACCGGCTTCAT
TTTAATCAATCCTTTTTATATGTCTTGATTTAAAGTTTCAATAATCGCTTTTGCTCCGTT
TTGTTCCATCGCTTTTGCCACCTGGGTACCGATTTCTATCGGATTACCACCACTATGTGT
AACTTTGTATTTTTCCTTTCCGTCTGGACTCATGATAAGACCTGTAAACTCAATCGACTC
GCCAACCATCGTTGCATGACCTGCAATTGGTACTTGGCAGCTCCCATCCATCAATCTCAA
GAATGTTCTTTCTGCTTCTGTACATAGTTCAGTCTCTTCATCATGCACTGATTTTAATAG
CGCTAAAACTTCTGCATCATCGCTTCTGCATTCAATGCCTAAGGCACCTTGGCCAATCGC
AGGTAACATCAGTTCAGGATTTAAATATTCAGTAACAATCGACTTATCCCATCCCATTCT
GTTAAGTCCTGCTGCAGCTAAAATAATTGCATCATAGTCTTCGTCACGAAGTTTTGCAAG
ACGTGTATCAATATTGCCTCTTATCCATTTAATTTCTAGATGTGGATATTGATCCAACAA
TTGGGCACCACGTCTTAAAGAAGATGTCCCTACAATACTTCCTGGTTTTAATTCATGTAA
CGGAATATGATGCTTTGCAATATATGCATCACGTGCATCTTCTCTTACTGGAATACATCC
TAGTGTTAACCCTTCAGGTAACACACTTGGAACATCTTTCAGTGAATGAATCGCAAGATC
GATTGTACCATCATAAAGTGCCTGTTCAATTTCTTTAACGAACAAACCTTTACCTCCAAC
TTTAGAGAGCTGAACATTCACAATCTGATCTCCTTTAGTCACAATCTCCTTAATCTCTAT
TTCAAGATTCGGATGCTTGCGCTTTAACTGATCAATAAATTGTTGACTTTGTGTCAGTGC
TAGTTTACTTCTTCTTGAACCCACAATAATTTTTCTCATAACTGCCTCCTAATAGAATAG
CTGATGAAAACCAGAAAATCTTGAAGCGACCATATAATTGATTAGCAACATCAAAAAAAG
CATAACATTGATGTCCATCAGCAAGCGCATCTGCAGGCGCATCTGCTGATGGAGATAAAT
ATAGATAAAGTATCCAGTCAGTAATATAAGAGAGCCGATCACTTTCGAATCATACCATAT
GGCATTACCTTCAAAGGATAACCCCCAGTAGATGCCTAATATTAAAGAAATCAGCAAAAG
GACCGAACCAATAATTGCAAACAAAAACGCCAGTTGGCTTAGGCTTGAAAGATCACTAAT
TCTAAAGAATTTCTGATTAAACTTCTTCTTCTTTAAATAGTTCATCTGCACAATATATAA
TACTGCATGTAAAGATGAGACTAAAAACATTACATAGCTGATAATTGCAAGTGTGACATG
TATCCATAAGAGTTCATTCATCATATGTGAGACCGTCGTATCTTGATAGAATTCAGCAGG
ATGAAACGTATGGATCATCATAAAGATAAAACCAATCAAGTTCATCATAAACACAAAAAA
TTCCGTTTTGATAAAACGTGAAAGTATGATAGAAAGTAATATAATCAGCCACGTGTAAAA
ATAAAAACCTTCTGTTAAAGTTTCAAAAGGCATCCGCCCTACGACGACTCTGAACAATAA
AATCGAGCCAGTTTGCAGGACGAATACTAGCCATAAAAGTATATAGCCTATTTGTTTAAT
CCGATTTGATTTCTGGACGAAATCAAGGAAATAACAAGCAATACTTATCATATATATGAT
AAGTATTGCTTCGTGCATGCGCATTAATAGTAATTCACTCATTCCATCACCTATTGCTCA
GGATTAAAGACAAAACTGTTTTTTGAACGACGAACTTCCGGCTCATTGTTCTTTATACTT
TCGACTTCATTCGTAATATTGAATATCTCCTGGAAGAACTGCAGTTCCTCTGCTCTATTC
TCAGAACCACTCACTTCTTTTGCCTGTAAAATTGGATCTTTAAGGATCTGGTTAATAATA
CTCTTCATATGCTTTGAGATTACCTTACGATCGCGCTCAGAAAGGTTAGGCATCTTACGA
TCGATACTATCCATAGTTGTTGCTTGAATCCTTAATGCTTTCTCACGTAAAGCAGTAATA
ACAGGTACAACACCCAGCATATTGATCCAATCTACAAAAGATATCACTTGTTTATCGATC
ATCGTATAGATCACTTGCGCTGCACGTTCACGTTCTGCTAGATTGGCATCGACCAGACCC
TTTAGGTCATCCACGTCATAATTAAAGATAAGATCGATATCGTTTACTTCAGGGTCGATA
TCACGTGGCACTGCGATATCAATTAAGACAAGCGACTTATTCTTACGTAACTTCATAATA
TCCTGCATCATTGGTTTCGTGATAATAAATTCCTGTGAACTCGTTGAAGAGATGACGATA
TCACTTTCAATAAGCGCACATTGAAGTTCTTGCAACGATACTTGACGACCGCCATACTGA
TCTGCAAGCGATTTCGCTTTCTCAGCTGTACGGTTGATGACCGTAATGTCTGTTGCTCCC
GAGCCAACTAAGTTCTGTAATGCCAGCTCAGCCATTTCACCAGCACCAACAATCAATATT
TTCTTATTTTCAAGCTTACCTAATATTTTCTTACTTAATTCCACAGCTGCATAACTTACC
GATACTGCCTTTGAAGAAATATCTGTCTCAGCATGTGCACGCTTTGCAAGCGTAATTGCA
TCTTTAAATAACTTATTAAAAACAGTCCCGGTCGTACCTTCACTTTGTGCAAGCAGAAAA
CTATCTCGAATTTGTCCAAGAATCTGTGTTTCACCAAGTACAATTGAATCCAGTCCTGTG
ATCACTTTGAAAAGGTGATGGATTGCTTCATTACCAACCTTTACATCCGTCACAGACTTA
ATCGTTTCGATATCAACATCAAACCATTCAGACATAAATGATTTTACGTAGTATCTACCG
GTATGAACCTGGTCAGTAACAGCATAGATTTCTGTGCGGTTACATGTAGAAAGAATGACA
CCTTCTAGTATTGATTTTTGATTAATCAAAGCAGATAATGCCTGCTGAATTGATGATTCA
CTAAATGCCAGCTTCTCCCTCAAGCTGACATCTGCTGTCTTGTGATTAACACTCACAACA
ACAATATGCATATTAACGCCCCCATTTTTGCCATTGTTTCTATTATAACATTTCGTTCCC
TTTATGCTTTAATTCTGCCCGATTTCATAAAAAATTCACATTTGTAGATATTTCTCGATT
GCATTAAAAATCATCGGATTCTTATCTTTGCTTAAAGCTGTATAGCTAATTAACGTATCT
GATGGATCCATATCTAGATCCTGCTTAATTATCTTTAGATGTTTTTGGATCTTACCTTTA
GGTATCTTATCTTCTTTAGTCGCAATAACGATTGTCGGTATTTCATAATGCTTCAAAAAA
TCATACATCAAACGATCATCTTCAGTAGGATTATGACGTATATCGACAAGCTGAATCACA
CACGCAAGATTATCGCGAGTAGTGATATACGTCTCGATCATCTTGCCCCAGCGTTCTCTT
TCAGTTTTAGAGACTTTGGCATAACCATACCCTGGCACATCTACAAAAACAAGTTGTTCA
TCAATATTAAAGAAGTTTAACGTCTGAGTCTTACCAGGCTTTGAAGAAATTCTCGCCATA
CTCTTTCGACCAATCATCGTATTGATAAACGATGACTTCCCAACATTCGAGCGTCCCGCT
AATGCAACCTCCTTCAATCCTGTGTCAGGATATTGGTCAGGTTTCACCGCACTAATAATT
ATTTCTACATTATTTGGATTTATATTCATTGTCGTCTCCTCTTCTTTCATCTTATCTATT
ATACATGAAATCATACAAAAAAGAGAATGTACTGTTTACATTCTCTTCATTGTTTATGCT
GACGTAACTTCGGTATTTATAAGTTCATCTTCCGTATTATAAAGCTCTGGAGATGTGCCG
TCTTCTATTGTCTCTTTAGTAATAATCACCTTTTTAACGTCTGTACTTGACGGAATACTG
AACATAACTTCCAGCATACTTTCTTCGATGATTGATCTTAAACCACGTGCACCAGTCTTG
CGTTCAATTGCAAGTTCGCTGATTGCAGTTAATGCTTCATCTGTAAACTCCAGAGTAACA
TCATCAATTTCAAGCATCTTCTTATATTGTTTTACTAGCGCATTTTTAGGCTGAGTCAAT
ATATTCTTCAGTGCATCAACATCTAGCTGCTCTAGATTCGCAACAACTGGTATACGACCA
ATGAACTCCGGAATAAGACCATAGCTTTGTAAGTCTTCAGGTTTTATCTGTGATAATAAT
GTTGCCTCATCAATACCTTGTTCTTTAATACCGGTAAAACCAATCACTTTTTCTCCTAAA
CGACGCTTAATTACTTCGTCGATACCATCAAATGCGCCACCTAAAATAAATAGAATATTC
GTTGTATCTATTTGTATGAACTCTTGGTTTGGATGTTTTCTTCCACCTTGTGGCGGCACA
CTCGCAACAGTACCTTCTAAAATTTTAAGCAATGCTTGTTGCACGCCTTCACCACTGACA
TCACGTGTGATGGATGTATTTTCAGATTTACGGGCAATCTTATCGATCTCATCGACATAG
ATAATACCTTTTTCTGCACGTTCAACATCAAAGTCAGCTGCCTGAATTAAGCGCAGTAAG
ATGTTCTCTACATCTTCACCTACATAACCTGCTTCTGTAAGACTTGTTGCATCTGCAATT
GCAAATGGTACATTAAGCGAACGCGCTAAAGTTTGAGCAAGTAAAGTCTTTCCGCTACCC
GTTGGTCCGATTAATGCGATATTACTCTTTTGTATTTCCACATCATCTTCATCATTCAAT
GGATTAAATATACGTTTGTAATGATTATAAACCGCCACTGCCAGGGCTTTTTTCGCTTTG
TCTTGTCCAATAACATAAGCATCCAGTAACGCCATCATTTCGTGTGGTTTTGGAATTTCA
GTAATCTCTTCATGTTCAACAGTCTTCAGCTCTTCAGCTACAATCTCTGAACACAATTCA
ATACATTCATTACATATATATACGCCACTTCCTGCGACTAATTTCTTAACCTGATCTTGA
TCTTTTCCGCAGAAAGAACATTTTAAGTTTTCATCTTCATTATTATACACTCTTAACACC
CCTATTCTTAAAAGAATATACTAAACATTTACATTGATTGCAAATGATTAAACTAAAATT
AAAAAACACGGACGAAATTCCTTAAAAGCAGGAGTCGCCGTGTCTTTTAACGGTAATGTA
TCTCTTTACAATTTATTTCTCTTTTGATTCTTTAACAAGAACATCGATTGCTTTTTGGAT
ACGTAAGTCGTCTTTTAAAACTTCACCGTTACCAAGAGCAGCTTTAATGTCATCTACTGA
TAATCCGAACTGTTCGCTCATCTTAGAAAGTTCAGCATCTACATCTGTATCAGATATTTC
GATGTTTTCAGCTTTAGCAATCGCTGCTAATGTTAAGTTAGTTTTAACACGTGCTTCAGC
GTCAGCTTTCATGCTTTCTTTAAGTTGCTCTTCAGTTTGACCTGAGAATTGATAGTAAAG
CTCTAAGTTTAAACCTTGTTGTGCAATACGTTGTTCAAACTCCTGCATCATACGGTCTAA
TTCTGTATTGATCATCGCTTCAGGAATATCAACTTTAGCATTTTCAACAGCTTGAGCAAT
TAAACTCTCTTTCATGTTGTTTTCTGCTTGTAATGTTTTTTGTTCTTGAAGATCTTTTTT
GTATTTCTCTTTGTATGCATCTACTGAATCAACTGACTCATCTAGTTCTTTCGCCATTTC
ATCATCTAATTCAGGTACTTCTTTAGATTTTACTTCGTTAATTTTCACTTTAAATACTGC
TTCTTTACCAGCTAATTCTTCAGCGTGATATTCTTCAGGGAACGTTACTGTAACGTCTTT
TTCGTCACCAACTTTAGTTCCTACTAATTGTTCTTCAAACCCAGGGATGAATTGACCTGA
TCCGATTTCAAGATCGTATCCTTCAGCTTTTCCACCCTCGAATGCTTCTTCATTAACATA
ACCATCAAAGTCAAGGTTAACAACGTCGCCTTCAGCAACTTCGCCTTCTTCTTTAACGAC
TAATTCAGCTTTACGTGCTAAATCAGCTTCGATTGCTTTATTTAAATCTTCTTCAGTTAC
TTCAGTATCTTCTTTTTCCACTTCAAGACCTTTGTAATCTCCAAGTTCTACTTCAGGTTC
AACTGTAACTTTAGCAGTAAAAATTAATTCTTTACCCTTTTCCATTTGCTCGATATCGAT
TTCTGGGCGATCAACCGGGTTGATTCCAGCTTCTTCAACAGCTGCAGCATAGGCATCTGG
TAAGATGAAATCTAATGCATCCTGGTATAATGCTTCTACACCAAAACGTTGTTCGAACAT
TGGACGTGGCATTTTCCCTTTACGGAAACCTGGTACGTTTACTTGTTTAACAACTTTCTT
AAATGCTTTATCTAATCCAGCATTAACTTCTTCAGCTGGAACTGTTACTGTTAATACCCC
TTCGTTACCTTCTTGTTTTTCCCATTTTACTGACATGTGATATTCCTCCACGAATTTCTG
ATTTTTTTCAACTCTTTCATTATAACATAATACATGATAGCTTCAACAATCTACAACTAT
TATTTTTATTGGTTATACATTTCGAGTTGATTTATTTTGTTCATTATATCAATTGTATGT
TGATTACCCAAATCATCTGTCTTACTATCTGTAAACAACTGCAGAAAATAATGCGCATAT
GTCTGGATAATTAAATCCAGCTGCTGTTTATCAAAATATTCGAATTCCAGCGGGTATAGT
AAAAGATGATGCTGCTTCATCAATAACACTGCATGATCTGCAGCTGATGGCATTTCACGC
TGCAGATAAGAATAAACTCCATCGATTACCTCTTGAAATTCTGATGTTTCAAGACGCGGT
AGTTTTGATATCTCTATTTGCATGGTGAGGTTAAATTTCGTTATTGTCACATGCTTGTCG
CACTGCGCCATCAGCAAATACTGCAGAATGAAAGAAATGACTTTTGGATGTAAAGTATTT
GATTCTAATATATGCACAAACGACATCTGATAGGCGAAGTCGCCTTCATCAATCAGCTTT
AAGATTAAGTCACATTGTGCATTACTATCGGAACTTTGGAACGTCATGATAAACTTTCTG
CTTACACGCCTTTTCGTTTCTAACGCTTGGACCGCTTCATCATACAATGGCATAAGCTCT
ATCAGTAATTTCTGATCGACATTTTCTTGACGGAGCATCTCTATTAATTCCATTACTGTC
TGATATTGTTTGTAATACATTAAACTTTCCAGAAAATAAGGAATAATCTCGTTATATGCT
TGATGTCCTTGATTCAGAAGAATACTCGATTCTTCTTTAAGCTCAAGGAAACTTTCTAGC
TGATAGAGACATTCAAGCTTTAACAACTGTTCATCAGCACTCAGTTCAAAGTGCTTTTCA
ACTGCCATAAATAAATCGTAAGCATCTTCATAGCGATTACTTTTCATTGCCTGACGAATC
TGGCGGCTTAAATTCTCCTTTAGTTTCGGGAAGAGTATGATATCTGACATATTAATGACC
TACGTTATAAATAGACTCTATGATTAACCTGGACCATGATTCATATTCCGCGTTCTGCAT
CAGTGTATGTTCTTTCTTCCAGTCAATTTTGAGCGTATCTGTTTCATTTACAAATACGTC
AGAAGAAGCAACTTTCAATTTGAACACAAGTCCGATATGTACACGGCCTACTTCTGTGTC
ATCATCATTAATAAACCCAATGAGCTGTAATGCATTCGCTGAAACATCACGAACACCTAC
TTCTTCCTCTAGTTCACGACCCGCATTCTCAAGTAGAACATCTTCAATTTGTGCATTATC
GATACGATTCATATGGCCTCCGATTCCGATAGAAGATAGACCGTGGAGTCTCCCTTCACC
CCCACCTGCAAGACGTTCATACACTAAAATTTCATCGTTTTCATTTTCCAGGATACAATA
TGAGATCAACTGTTTATATCGTTCATCTTCTTCCATATCTCCGCGGCGTTTCACTTCATA
CTTCGTCAATGTCTCATATATTTCAAGCGCACGTTGATCTTCCATTGAGATAAAACCATT
GAAATGATTCTTCTCATGACTAAAAATCGTTTCACGATCAACGACGATTATTTGCTCATC
AAATTTATTCATAGTATTTCTCCTCATAACAGATTTATAGGTTACTTTGATTTTATCGAA
ATCAGACAATGCTTTCAATCGATATTTTCTGTACAAGTGATGATTATAATCTAAATTCAT
TTATTGTGCAAAGGAGGTAAAACAATATTTTAATATCAGAATTCAAACATGTTAAAATAG
AATAACGACGGATAACAAGGAGTAATTGACAATGGAGAAAATTAGTATGCTTGAAAAAGC
AATAAAAAAGAGCGAAAAAATCATATTTTTCGGAGGTGCTGGGGTATCAACCGAAAGCGG
TATTCCTGACTTTAGAAGCGCTGACGGGATCTTCATGCAAGAAACGAATATCGAACATTC
CCCAGAAGAAATTATTTCTATTGATTTCTTTAATAAATACCCAAAACAATATTTCAAGTT
TCACTTTGATAAACTCGTGCATCCGCATGCAAAGCCGAATATAGCACATCTTTTCATCAC
GAAACTCGAACAACAAGGCAAAGATGTAACCGTCGTGACACAAAATATCGATGGTCTACA
TCAATCAGCCGGCAACAGCAAAGTACTAGAATTGCACGGTAACGTTCAGACAAATTATTG
CACGCACTGCAAGAAAGTCTATCAATTAGAAGACATCTCAATGGATAAAGACGGTATACC
AAGATGTCTACATGATGGTCATATCATACGCCCTGATATCGTAATGTATGGAGAAGCACT
TAATTCATCAGTGATTACTGAAGCAATCACTGCTATACAGAATGCTGATATGATGATTAT
CGCTGGGACATCGCTGGTCGTATACCCTGCATCAACATTTGTAGATTTCTTTAATGGTGA
AACACTTGCAGTAATTAACAAAACATCGCTACGAACAGTACGCAGCGATGCATTAATCTT
TGAAGATTACATCGGAGAAGTCCTCAATGCTATAAAGTTATAAAAAAAGAACGCTATAGA
AAATAAAGAAATTTTCTATAGCGTTCTTTTTGATTTTGAGAGAACATCTAAGTTCTCATC
TCATTAGCGTCCTGGGAGGGATTCGAACCCCCGACCGACGGCTTAGAAGGCCGTTGCTCT
ATCCAGCTGAGCTACCAGGACAATATTTAACACAAGATTAATTATAATCAACTTTAAGAG
GTAAAGTCAACAACAATAGGAAAATAAATTGACTAATAATCACATCAATAATTTCTAATT
ACACAATAAAAAGATAAATACATTATAAAGCAGAGTCCTATCCAAGTACTCTGCCTTACT
GTTCTACAATAAATTGATTTCTTTATCTGTAATTTCATGATTCTGATTATAATACGTTAT
CATCTGATTCTCTTCTTCAACCGTTAATACTGCATAGGTCTCCGTGTACTCACTTCTTGA
CTGAGCAATCGATCCAGGGTTGATACATACGACACCTTGCACTGTTTCAATATGCTTGAC
GTGAGTATGTCCATAGAAAGCAAGATTACAATTTGCTTCAGCTGCTGCTTCTGCAAGTTT
CACAAGACTTCTACCAACATCATATAAATGCCCGTGTGTTACAAAGGCATTTATATGATG
CATCTGTATTCGTGTAGAAGATTTGAATTGATGACCATAATCACAGTTGCCTGCGACTCT
GATATACGGCTTTAATTCAGGGTCACTATAATCAAATTCAGAATCACCGAGATGGATAAA
TATATCTGCATCGTCATGGACAGATACAATATCCGTCAAAATGCCTTTCATACGATGATT
ATCACTTACGATTACCCACTTCATAAGAACACCCCTTATATGATTTGTGAATCAAGTAAT
TGTTCAATTGCTTTACCACGATGTGAGATTCTTGCTTTTTCTTCACCTGTAAGCTCAGCT
GTTGTTTTCCCGAGTTCTGGAACATAGAAGATTGGATCATATCCAAAGCCCTTATTTCCA
CGACGTTCAGTCAGTAATTCACCTTCAACTTCACCTCTGAAAGTCTTCGTTGGTTCCCCA
GGGATGCTCACTGCGATCACACATACAAAACGTGCTTTTCGATTATTCTGGCCTTCCATA
TGTTTTAATACGAGGTCTAGATTTGATTCATCTGTCGCACCTTCTCCAGAATAACGTGCT
GAGTATACTCCAGGTGCATTATTCAACGCCTCTACTTCTAATCCCGAGTCATCACTTATG
ACAATCTTGTTCAGTAATTGACAGGCATGTTCTGACTTTAATGCTGCATTCTCTTCAAAT
GTCGTTCCGGTCTCTTCAACCTCAAAATCTTTTATCAGTTCTTTAATTCCAATCACTTTA
TGAGATTTAAAAATATGCTTAAAGTCATTGATCTTTCCTTTATTTCCAGTAGCAATTACG
ATTTCTTTCATATATCCTCCAATTGTATTGATTCGACATGTATACCCGGATCTTTCAACC
ATTCTTTTGCAATCTCAGTAAAATGTTCTGCATCACCATTAACAAAGAAACGGTGTGCTA
CAGTAGCAGGCTGCGTCACATGAATATTTCTAAACGTAAGAAGCGCACTCACCTCACGCG
CTGTTTCTAGTCCTGATGAAATCACTTTCTTCTGATTATCGAAAAATCGATTGATATATT
CCTGCAACAACGGATAATGTGTGCAACCGAGAATTACAGTATCACTTTTATGTGTCTTGA
ATTCCTGCAAAGCCCGAGAGATAATTCGCATACTTTCTGCTTCATCCTTATATCTTCTAC
TTTCTACTAATGGTACAAATTCCGGACAACTTTTCCCAGCGACTTCTATATGAGGATTAA
TCATATGTATCTTCTCTTTATATGCATGCGAGCGAATTGTTCCTTCTGTTCCTAGCACAA
GCACGTGATTATTCTCCGTTGTCATAATCGCTGTTCTGGCCCCGGGTTCAATGACACCGA
TAATCGGTATGTTAAATGTCGCACGCAACGACTCAAGCGCAGCTGCAGTGGCAGTATTAC
AAGCAATGACCAGCATCTTTATATGTTTGTTTATAAGGAACTCTGCCAATTGTATTGTGA
ATCGTCTTACTTCCTCTTGTGTACGCGGACCATAAGGACAACGCGCCTCATCGCCAAGAT
AGTAGATTGTTTCATTGGGAAGCTGTCGCATAATTTCTTTCGCTACAGTTAATCCACCAA
CGCCTGAATCAATTACTCCTATCGCTTGATTCAATACGTTCACCTTCTTCTGTTTCTTTA
TATAAAGCATGGGTATGCTTGTAGTAATCTTTAACACTGTATTCAGACGCTTTAACGAGT
GACTGCAGATAACGCTGGCGTTTAATAATGACATCATCAATAAGCTGCTGTCCACGCTCC
GTTAGATGAATATTTACTTTACGTTTATCCTCATCATCCTTTCTGCGCACAGCAAACTCT
TTCTGAACGAGCTGATCCACAAGTTCTGATGTAGAAGATATAGCAAGATTCAGATGTTTA
GATAATGCGCCAATCGTCATCGCGTCCGTCTCTTTAATCCACTGAACAGCTATAAACTGT
ATATCAGATATGTTGTACGCTATCAATTCTTGACGACCTTCATTCTTGATGATGTCTGCA
AGTCTCCTAAGTTCATATTCTAAAGCAATAATATCCTGGTTCATAGGCGTCTCCTTTTAC
ATATATACTCTCATCATAACAAATAATTACCCTAAATTTCAGTAAATATATTATTCAAAT
ATATTATTTTTAAAAAAATAGCTTTCAGAAATTTAAATTTCTGAAAGCTATCATCTTACA
AATTATTGAACTTGATGGTCAGAACCAAAGAATGATTTGAACATCTGGAATGTTGTTTCA
CGGTTCATTGCCGCGATAGATGTTGTTAAAGGAATACCTTTAGGGCATGCTGTCACACAG
TTTTGTGAGTTTCCACATTCAGCAAGACCACCTTCTCCCATCAGTGCGTGGAGTCTCTCA
TCCTTGTTCATACTTCCTGTTGGATGTAAGTTAAACAAACGCACCTGAGAAATTGGCTGA
GCACCCATAAACTTAGAATTTTTGTTCACGTTAGGACATACTTCTAAGCAGACACCACAC
GTCATACATTTCGATAATTCATATGCAGTTTGACGTTTCTTTTCTGGCATACGCGGCCCA
GCACCTAAGTCGTATGTGCCGTCAATCGGTACCCAAGCTTTTACACGTTTCAAGTTGTCG
AACATCTTAGTACGGTCAACTTGTAAGTCACGAATCACTGGGAATGTTGCCATCGGTTCT
AAACGAATCGGCTGCTCCAGCGTATCAATAATCGCTGAACATGATTGACGTGCTTTCCCA
TTAATCACCATAGAGCATGCGCCACACACTTCCTCAAGACAGTTCATATCCCAGGTTACC
GGCGTTGTCTTTTCACCTTTGTCATTAATTGGGTTACGCTGAATTTCCATCAATGCAGCA
ATCACATTCATATTTGGGCGATAAGGAATCACGAAAGTTTCATCATAAGGTGCACTATTT
GCATCTTTTTGACGTTTAATAATCAGTTTGATTGATTTTTCTGCCATGATTATTTACCTC
CTTTACTTGATTTAGAGTAGTCACGAACACGTGGCGGGATTAAAGAAACGTCCACTGGCT
CATATGAAAATTCTGGCGCTTCTTTCGGACCATTGTACTTCGCCATCGTTGTCTTTAACC
ACTCTTCATCGTTACGCTCAGGGAATTCCGGTTTATAATGGGCACCACGAGATTCATTAC
GATTGTATGCACCAATGGTCATGACACGTGCTAACACCAACATATTCCATAATTGGCGCG
TAAAGAAGACAGCCTGGTTGCTCCACAATGCTGTATCCTCCATATCAATATCATGATAAC
GTTCCATAAGCTCAACGATCTTCTTATCCGTTTCAAGCAGACGATCGTTATGACGCACTA
CAGTAACGTTGGCCGTCATGATTTCTCCAAGTTCCTTGTGCAGTTTATATGCATTCTCAG
TTCCTTTCATATTCAGCAATGCATCAAAGCGTTTCTGTTCTTTTTCAACATGCTGCGTAT
AAATTTCTTCTGATACGTCTTCATATGATTTTTCTAGACCTTTAATATATTTAATTGCGT
TAGGTCCGGCAACCATACCACCGTAAATTGCAGATAGTAATGAGTTCGCACCTAAACGGT
TCCCCCCGTGCTGTGAGTAATCACATTCACCAGCTGCAAATAAGCCAGGAATGTTTGTCA
TCTGATCGTAGTCGACCCATAATCCACCCATTGAGTAATGTACTGCCGGGAAGATCTTCA
TTGGTACTTTGCGCGGGTCATCACCTGTAAATTTCTCATAAATCTCAATAATACCACCAA
GTTTAACATCCAGTTCATGCGCATCCTTATGTGATAGATCAAGGTACACCATGTTTTCTC
CGTTAATACCAAGCTTCTGATTCACGCATACGTCAAAGATTTCACGCGTTGCGATATCAC
GAGGTACTAAGTTACCATAGTCCGGGTATTTTTCTTCTAAGAAGTACCAAGGTTTACCAT
CTTTGTACGTCCATACACGTCCCCCTTCACCACGCGCTGATTCACTCATCAGACGTAGTT
TATCGTCTCCAGGAATCGCTGTAGGATGAATCTGGATGAACTCACCGTTTGCATAGATTG
CGCCTTGCTGATAGACAACAGATGCTGCTGAACCTGTATTGATCATAGAGTTTGTAGATT
TACCGAAGATGATTCCAGGACCACCTGTCGCCATAATTACAGCATCAGATTTAAATGACT
GAATTTCAGATGTTGTTAAGTTCTGTGCAATGATACCACGCGCAGCACCTTCATCATCAA
TAACCGCACCAAGGAATTCCCATCCTTCATACTTCGTAACTAAACCTTCTACTTCAAATT
TACGTACTTGTTCATCTAATGCATATAATAATTGCTGACCAGTTGTCGCACCTGCATATG
CAGTACGGTGGTGTAAAGTGCCACCGAAACGACGGAAATCAAGTAGGCCTTCAGGTGTTC
TGTTGAACATCACACCCATACGGTCTAGTAAATGAATGATTCCAGGTGCCGCTTCTGTCA
TTGCTTTAACTGGAGGTTGATTCGCTAAGAAATCCCCTCCATATACAGTATCGTCAAAGT
GAATATATGGTGAGTCACCTTCACCTTTTGTATTAACTGCCCCATTAATACCGCCTTGTG
CACAAACAGAGTGTGAACGCTTCACCGGTACAAGTGAGAATAGATCAACTGGTGTACCTG
ATTCTGCCGCTTTAATTGTTGCCATAAGACCGGCTAGTCCCCCACCGACAACGATAACGT
TACTTTTTGCCATTGATATGTCACTCCCCTAAATATCTATAAATTATACGAATGCGAATA
ACGCTCTTAAACCGATAAACGTAACGACGATAAACACTAATAATGACACGTATGCCATAA
CGTTCTGTGACTTCTGAGATTGTGTAATACCCCAACTCACTGCAAACGACCATAGTCCAT
TAGCAAAATGGAAGATTACGCTTACAATTCCAATTACATATAAGATTAACGTAATTGGAT
TACTGAATAAATCCGCCATCATATCATAATTAACATGATGTCCAAGTGCTGCCTGAACAC
GCGTCTGCCAAACGTGTACCGCGATAAAGATAAATGCAATAACCCCCGTTACACGCTGCA
ATAAAAACATCCAATTACGGAATGTTGAATAACGCTGTACATTATTTTTTGCAGTAAACG
CAATGAAAATACCATAAATTGCATGGAATAGAATCGGTAAATAGATCACCAACGTTTCTA
ATGCAATCTTAAATGGTAAATTCCACATAAAGTCAGAAGCTTTATTGAAACTTTCTGGCC
CTGCTACTGCAAAATGGTTGATGACTAAATGCTGAATTAAAAAGACACCTAGCGGAATTA
CACCAAGTAATGAATGTAGTCTGCGTAGTGCAAAAGATTTGTCTGAACTTGCCAAGTGAG
GTCCCCCCTATAAACTATTAGTAATTTCACAAATTCAATAATACGCCTCTTATGTTTCGA
AATCAAGAAACCGATTACATTTAGTATTAAAAAAAGTTTGTGAAATCAATTATTGTCCTT
ATTGTATCATTTATTCATACATTTTGGGGCATGAAAATGATTCTCAATTAAGTGATTTCA
CATACATTTATAACTATTATTCAAGATTTAATTTTGTCTTTACTTCAATTGCAAGCTTCT
CCGGTAATCCAGCAGCTCTAATTTCTTCAACTGAAGCTTCTTTGATACGTTTAACAGAAC
CGAAATGCTTCATCAGCTTCTGCTTGCGTTTTGGACCCATACCTTCTATTTGATCGAGCT
GTGAAGATAGTCCTGTCTTACGTCTAGTATTGCGATGAAAACTGATTGCAAAACGATGCA
CTTCATCTTGAATACGCTGCAGTAAATAGAAGCTCTGACTCTTCTTATTCAGTGGAATGA
TATTAAAATCATCACCATAGATGAGTTCACTTGTCATATGTTTATCATTCTTCTTAAGAC
CTGCAACAGGAATATCAAGATTAAGCTCATTGATAAGAACATCCTGAACACTCGTCATAT
GGCCCTTCCCACCATCGACGATAATCAAGTCTGGTAACGGCAGATTTTCTTTAAGGACTC
TCGTGTAACGACGTCGTACAACTTCTCGCATACTTGCATAATCATCTGGTCCGGACACCG
TCTTAATCTTATACTTACGATAATCACGTTTACTTGGTCTGCCATCTACAAAAGTAATCA
TCGCCGCAACGGGATCCACACCTTGAATATTCGAGTTATCGAAAGCTTCAATTCTAATCG
GTGTTTCAATGCCCATTGCATTCCCAAGCTCTTCTATTGCTTTTATCGTTCTGGATTCAT
CACGCTCGATTATGTCAAATTTATTTGCCAATGCAATTGTCGCATTTTTCACTGCCAGGT
CGACCATCTCTTTTTTCTTACCTTTTTTAGGCTGAATCACTTTAGTATCTACAACTGAGC
GGACCATCTCTATATCCAATCCCAGGGGTATATGCACTTCACCTGGCAATATATTCTCTT
CTAATTGGTAGAACTGTCCAATAAAATTATAAAAGTGACTCTTCGCGTCATCCATCAACG
GAATCATCTGCACCTTACGCTCAATTAAGTTTCCTTGACGGATAAAGAATACTTGTACAC
ACATCCAGCCTTTATCTACATTGAAACCAAATATATCACGTGTCGTCATATCACTGGTCA
TCATCTTCTGTTTAAACATCAACGATTCGATATGTTGTATAAGATCCCGATATTCTTTCG
CCTCTTCAAACTCAAGATTTTCTGCTTTCTCATTCATCTTCTCTTTAAGTTCTTCGACAA
TGGTCGTATCCTGTCCGTTTAAAAAATTAGTAACAATCTGTATGTATCTCTGATATTCTG
CTTGATCAACATCATACACACATGGACCGAGACACTGCCCTATATGGTAATATAGACACA
ATTTATCAGGCAGGTGCGTGCATTTTCTAAACGGAATAATTCTATCCAGCAGCTTCTTCG
TTTCATGAGCAGCATAGGCATTTGGATACGGACCGAAATATTTTCCGCTATTTTTCTTTA
CTGTTCTTGTAACAAGAAGTCTCGGATGCTTTTCATTTGTAATCTTGATAAATGGGTAAC
TCTTATCATCTTTCAGTAAGATGTTATATCTTGGATAGTGCTTTTTAATGAGTGTCAGTT
CGAGCAATAATGACTCAATCTCTGTACTAGTCACAATATATTCAAAATCACGTATTTCCA
TTACAAGACGCGTCGTCTTCTCATCGTGACTCCCCGTAAAATAACTGCGTACACGGTTTC
TTAAGTTCTTTGCCTTGCCGACATAGATGACTTGGTTATTCCTGTCTTTCATCAAGTAAC
ATCCAGGTTCAGATGGTAATACGGATAATTTATTCTTTATTTGTATTTCATAATCTTCCA
CGACATTCACCACACATTCATTCAGTCATAAAAAAAGGGCAGAGACTAGAGTCCCGCCCG
CAAGTATTATTGATTAGTAATGTTTCGCAAGCACAGCTTGTAATTGTTCTTTAGGTTGGA
ACCCTACAACTTTGTCTACTGCTTGACCATCTTTAAATACGATTAAAGTTGGGATGCTCA
TCACTTCAAATTTAGCTGCTGTTGCCTGGTTTTCATCAACATCAACTTTAACGATGTTTG
CTTTACCTTCGATGTCTTTTGCTAAATCTTCTAATACAGGTGCAATCATTTTACAAGGCC
CACACCAAGGTGCCCAGAAGTCTACTAAAGTCACACCTTCTTTAATATTATCTTCAAAGT
TACTATCTGTTGCATTAATTAAAGCCATAAATTATTCCTCCATATCTATTCTGTTTATAA
AAGGAGTATATCAAATAAATATCTGATGGTCATTCCTTTTGCTCATTTATTAAACTACAA
ATAAATAAATGATGCCACCTAAAAGCATCAGTACTGAAATTACAATCAGCACCTTTGCAA
GCTTATACATATCGAAATTATCCATAGCTCCTCCTTACTTCAGTTCAACCACTGTAACAC
CGAATCCACCTTCTGAAGGTGTACCTCCACGGAAACTTGATACAGCTTTTGAACGTCTTA
AATATTGTTGCACTCCTTTTTGAAGGGCACCCGTACCTTTACCATGAATGATCGTCACCT
GTTCATAATTACTGAGAAGCGCCTGATCCAGATATTGTTCTAGTTTTATCAGTGCGTCTT
CATAGCGTTCACCGCGCAAGTCCAGTTCCATCTTAATTGTCTGACGATTACTTCGCGGTA
CTACACGAATCTTATCCTCTTTAGGCGGCGCTTCTTTTTCGAGTTCATCAAGCGGTAGTT
TCATCTTGATAATCCCCATCTGTACAATTGCTTCCTTGCCATCTACATCAAGGATGACTC
CTTTTTGACCGTAACTTAACACTTTTACGTGATCACCTTTTTCTATCACTTCGTTCTTCG
TTGATTTTTTATCTGCTTTAATCTTTGTTTCATGATACATTTCACCGAGTTTTGAACGTT
TTTCAATCAATTCGTTTTCTTTTATATCTGCATTTGATTTTAAGTTACGTAATGTTTTTA
ATAGTTCATCCGCTTCTTTTTCAGCATCTTTAACAATCTTATTCGCATCTTGTTTCGCAC
GTTCAATTAAGTTTTCTTTTTGTGCTAGATAACTGTCAAAGTTCTTCTTTAAGTCACTAT
GCAAAGACTGAACTTCTAACTTCAGCTGTTCTGTGAAGATGCGATCATCTTCCATCTGCT
TTGCATTACTTTCTAAGCTTTTGATCATATTATCTATCTCAACATCATCCATTTGAATCA
TTTGTCGTGCATGCTTTATAATCGAAGGACTCAGCCCTAACTTCTTCGCGATATCAAACG
CATTACTTTTACCTGGTACTCCCATCAGCAAACGATAAGTTGGACTTAATGTTTCAATGT
CAAACTCCACGCTCGCATTCATAACATGCTCACGATTATAACTATAAGCTTTAAGTTCTG
GATAATGTGTTGTCGCCATCGTCATAACGTTCTGCTCGAGACACCTATCTAATATACTCA
TGGCCAGTGCTGCACCTTCACTTGGATCTGTTCCTGCACCAAGTTCATCAAACATAACGA
AGCTGTTACTTGTCATCTCTTTTAATATCGATACAATATTTGTCATATGGCTTGAGAACG
TCGAAAGTGACTGCTGAATTGACTGTTCATCACCGATATCACAGAATACTTCGTCGAAAA
CGCTGATTGTTGCCCCTTCTGCTGCAGGTATCATCATACCGCTTTGTGTCATCAAGATAA
TCAGGCCAGTTGTTTTTAATGTTACTGTCTTACCACCTGTATTGGGTCCAGTTATGATGA
CGGTCTGTGTATCACCGATGAAACTGATATTATTTTTTACGACCGTATCAGCTGGTAATA
ATGGATGCCAGGCCCCTGGTAGATCTACAGTACGCGCATTTACAACATTCGGCATGACCA
TCTTGTTACGATTTCCATATTTCGCTTTAGCCATAAGTACGTCTAAATCAGATAACACAT
CCGTCGAATATGTCAGTGCATTATCATATTCTGCGACTTCATTCGTCAGTTCATACAGAA
TACGCTCAACTTCTTCTTGTTCACGATGTGTAACCGCACTGAGTTCAGTCGATAACTGGA
CAATGCTATTTGGTTCAATATAAAATGTCTGTCCGCTACTCGATGTATCATGAACGATAC
CAGGAAAATCCTGTTTATATTCACTGCGCACCGGAATTACTTGTCGTCCATTACGGATCG
TCACAATCGCATCTGATAGCTTCTTCTGGTTATTCGAGCTGCGAACGATGCTTTCTAATC
GTTCTTTTATACGACGGTTGATACGGTTCATCTCTTGACGAATCTCCGAGAGTTTCGGTG
ATGCATGATCAAACAATGTCGTTTCATCACACTTAGACTGTATACTTTCAGCAAGTTCCG
TCACTTGAGGTAACTGTTGGAACTTATGATATGTCACCGGAATTTCCAGTTCACGCTCTT
CATATAAGTTTGCGATATATGTTTTATAACGGTTGACGACTTTAATATTGTTCTTAATTT
TATTTAATTCAACAACCGAAAGTACTGATCCGATTACTGCACGGCGTACGAGCGACTGAA
TATCGCTCAGCATACTCATACCAGGTTCTGTTTGTGTCATTTCTATTAGACGTGCTTCTT
CAAGCTGTGCAAGCATGCTATCTATTTCAGCTTTGTCGCTGATAGGTTGTGTCATCCTCA
CTTTTTTGCTTGAAAGTTCATTTTGAGTAAATGCGTCAACACGCTCAATAATTTTGTTAT
ATTCTAATATATTTAATGCTTTTTTATTCATATCATTACTTCCCATTCTGTATCCAAGAT
TTAAAGGCCTTACGTGGTAAAGTGTTTATTACCTGTTCTTTTTTCACATAGCCTTTTATT
GCTGTACTCACACCATATTTCATTAAATCAAGCTGATCGATCGCATGCGCGTCTGTGTTG
ATCACAAGTTTAATATCTGAGTATTGCTTTAATACGTCACTCGATAAATCAAGACGCATC
GGATGTGCATTGATTTCAAGGATGGTATTTGTCTTCTGTGCAGTTTCGATGAGCTTCGGC
ATGTTTACATGATAACCATTACGGCGACCAATCAACCTGCCCGTTGGATGAGCAATATGT
CTAATGTATGGATTATTACAGGCATTGATCAGGCGTCTCATAATCTCATCTTCACTTTGA
TTCAACGACTGATGAATAGCACCGATACAATAGTCAAGCTGTGCTAGCACATCATTGCTA
TAATCCATTTCGCCATCTGCTAATATATCCATCTCAACACCTGAATAAATATCAATTTCT
GAATATTGTGCATCCAATGCTTTTATCCGTGCATGCTGTTCTAATAAACGTTCTTCTGAT
AATCCATTTGCAACATATAAACTTTTTGAATGATCCGTAATCATCATATATTCGTATCCT
TTAGCGATACATGCTTCAATCATCTGTTCTAACGTATGCGCACCATCGCTATATGTAGTA
TGCATATGAATATCACCACGGATGTCTTCGGGCTGAATCACCTCATCAAATTCTTTAAAT
TCAAATTCGGAACCGTCCTGACGCATTTCAGGTGGAATAAAAGTTTGATTAAAATGCTGA
TAAATTTCAGCTTCTGATTGCATCTGAATCAGATTTCCATCATCAGTTGTAATGCCATAT
TCGCTTATCTTCTCATTTCTTTCCTTTGCAAGCTGACGAATTCTAATGTTGTGTTCCTTA
CTCCCAGTGAAATGCTGCAACATATGCGCATAGCCGGCGGAATCTGTAAACCTGAAATCA
ACCGTCGTAATTAAATCTTCTCTTTCAGCCTGTATCGTGACTTTCTCAACCCCAGCGAGT
TCGACCTTTTTAATAAAGGGTAATTTCATTAACTGTACTTTTACATTTTCACGATCACTT
GTTTCAACAATATAGTCAATATCCTTCGAAAATTCATTTCGGCGTCTAAAGCTGCCCGTC
ACACTGAAACGATCGATTTCATCAATTTGAGCGAGCGCTGCATCAATCATCTGTGTAAAC
TGATGCACTTGATAAATACTCAATCTCTCTGTCATCGTTAGCATTTCCTCTATACCTGAA
AGTATGTTCTCTTCAGACTTTTTACCGAATCCCGCAAGTGCACTGATTTCATTATTCAGA
CATGCTGCTTTTAATTCATCGACAGTTGTAATTCCAAGTGCACCATTGATCTTCACAATC
TTTTTAGCACCTAGATTACGAATCTTCAGCATCTGTATAAATCCTTCAGGAACTTGTTCC
TTTAACGTTTTAAGTAGCGATGATTCATGGTGAGCTCTAATATCTTCCAATACTTCAGCG
ACGCCTTTACCGATGCCTTTAAGTTGTGTGAAATCAGCTACTGCATTAATATCACCTTCA
AATGCCTCTAAGTTCGCTGCCGCTTTACGATATGCAGAAACTTTGAATGGATTCTCAGCC
GAAAGTTCAAGTAGTGTTGCAATGCGTTCCAACTGCTTTATATAATCTTTCTTTGTAATA
TTCATAATACCCTCCAAAATAAAAGCCATAGACAAGTAGCCTATGACTTCATTAAATGAT
AAACCCTGCATATTCAAACAAATTTTTCGCAAAATTACTTAATATCGGGGTATGATTCGC
AATTAAATTTGCAATAATGCTTTCTTCTAACTTCGTTTGTATCGCGGTTATCGGAATCAT
TGACAATAGAAATAGCACGATAAATATAAGAAGATGCGACTCAATAAATCCTAATATCGC
TCCAAACAAATGATTGAACTGTTTAAGTAATGGTAACTGTGCAATATAATCAAAAACAGT
TGCGATAAATTGAAGGATTACTTTACTCAATAAAAATAATATTACAAAACTTACAACATT
ATAAAATGTCATTTCATTGGTAATCATATTCAAAAACTTTGACTCATAGTTCCCTTCTGT
CGATGGAAACGGAATCATAAGCACGAGTTTTTGTGCCAGGTCCTTATAAAATAGCTGTGC
AATAATGAACGATCCGAGTGTACCGATCAGATGTAGTGATTGTAAGATCAATCCTCTTCT
AAAACCGATAATCGTTCCTAGACACAAAAAGAATATCAATAAAATATTAATCATGACTGT
TATTACCCTCTAGACGATTCAACTTATCTAACAGTAAATCGTGTTCTTCCTTTAGTTTCA
CATAATCATCCATCACGTTAACTGCTGCCAGCACAGCCTTTCGTGAAGTGTCGAGACCTG
CATTATACTTAGCAATCTCCCGAATACGTTCATCAACAAGACTCGCAACGTGACGGATGT
GGCTCGGCTCTTCTTCGCCGAGGATAGTATAGAATTGATCATATATATTTACAGTAATAC
GATTCTTAAACTCTCCCATATCAACACTCCGACATCGTTATTTATTTTAATTTATGTTAA
CATTTTTATATGATAATTAACAATAAAAACATACTAATATGTTAGAAAGCAGGCTGAAAT
GACCAATAAAGTTTACTTACTAACTGATGAACAATCAAAAAAGATAGAACATGTATTACC
TACATCTGATACGACGAATCTTCCACAAGGTACGAAATATCGAACAAAAATATCTGGACA
CACAGTCACATTATACAACTCTAATAAACTGATGATCCAAGGTGCAGATAGTGAAGTAAT
CGGTGAACAAATTCTTTCTAAAGCTGGTATTCAACTCACTCAGCAACTTCCAGATAGTAA
TTCTATCTCTAAGCATAACGTATCCATTGAAAGTATCCAGTATGATAACTACAACTGTAT
CGGTAGCGATGAAGCAGGTTCTGGGGATTACTTCGGACCGATGACCGTTGTCGCGAGCTA
TGTGTCAAAGAAAAATGCTGAAATTCTGAAAGTGCTTGGTGTCATGGACTCTAAGAATCT
CAAGGACAGACAAATTATAGAACTTGCAGAACAAATCATCCCGATAATCCCACATTCACT
GCTCGTCCTAGATAACATCAAATATAATGAACGTAAACAGATGGGCTGGTCACAAGTTAA
GATGAAAGCGGTGCTGCATAACGAAGCGATTAAAAACGTTCTGAACAAAATAGAAGAACC
TGTTGATTACATTGTAATCGACCAGTTTGCAGTTCAAGGTGTGTATGAAAATTATGCACT
CGGTGCAATACCTGAGCGCAATAAAACTAAATTCGAAACGAAAGGTGAATCTAAAGCGAT
TGCCATCGCCGCAAGCTCCATTATTGCAAGATATGCGTTTGTAAAACATTTCGAACAAAT
AATTAAAGAAACTGGCATCTCAATCACAAAAGGAGCAGGCGCTAAAGTAGATGCTGAAGC
TGCAAAAATTATTAAACTTAGAGGCCTTGATTATTTAGATACGATAACGAAAAAAGACTT
TAAAAACAGAGAAAAAGCATTGAAGCTCATAAAAAAATAAGCTGACGATTGTCAGCTTAT
TTTTTAACCTCTAAGTTTAGCGCCAATTGACTCTAATCTTTCAATAACCGCATCATATAT
CGGTTTAATCTCTTCATCTGTCAACGTCTGTTCTGGATTCAGGAATTCCATTCGAATCGC
TACCGACTTCTTATCCTGTGCAATATGCTCACCTTCGTATACGTCGAATACTTCAGCTGA
CTTCAAGTACTTAGAATCTACTTTAAGAATTTCTGCAATCAGTTCGCCCGTATCCTGTTT
ACGTTCAACTTCAAGTGCGATATCACGGCTAGTTCCAGGGAACTTCGGAATCATATTGTA
GATAATCTGACCTTGCTGAATTGAAAGCAAGACTTTTAAATCTAATTCAAACACATACGT
TTCCTTTAAGTCATTTGCTTTCTCTACTGTCGGGTGCAATTGACCAATGATGCCGATCTT
CGTCTCATTCACGTAGATATCTGCACTACGACCGGGATGTAACATTGGCTCATCACTTCT
AACGTAACGGAACACTAGACCTAATCTTTCACTTATCGCCTCCACTATTCCTTTCACATG
GAAAAAGTCAACGTGTTCCTTTTTCCCTTGATGCATCGTTGGTGTGACAAGTCCAGTAAT
AATCCCAGCAACATGTTCTTCTTCTGAAGGTAATAAGTCTTCTTGTTTAAAGAATGTATT
TCCAATTTCATAGAACGCGACATCTTTCATTTGACGTGCATTATTATAGCTTACGACATC
AATTAAGTGAGGCAATAATGATTGACGTAGCACTGCATGATCTTCACTCATCGGCATTAA
GAGCGCTGTCGTTTCAGCTTCTTTTAGTGCGAACTGTTTCGATTTTTCATTTGAGACAAG
TGCATAGGTGATTGCCTGATTTAATCCTAACCCTTGAAGCAACGCCTTCACTGCACGACG
TTTCGCCTGATAATCAGTCAGTCCTACTTGTTTGTTCGTCTTCGTTTCTGGTAATGTCGC
AGGTAGTGCATCATAACCATAAATACGCGCAACTTCTTCAACTAAATCTTCTTTAATAGT
AATGTCACCACGACGAGAAGGTACGATGACATTGAATGAATCACCATCCACTTTTGTTTC
AAAGCCAAGATGTTCGAATATATTTTTAATTTCGGTATTAGAGATATCAAATCCAATAAG
CTGATTAATATCATCTGTTGTAATTTGAACGTTCGTTGTAAACTCTGGTAATGTCCCAGC
TGAAGCAACACCACTTAAGACTTCTCCTTGCGCATTTTCCTGCAAGAGATATGCTGCACG
GTCTAATGCATCAAGTACAAATTCTGCTGCAACACCTTTTTCAAAGCGACTTGATGATTC
AGAGCGCAAGTTCAGACGGTTCGCAGTTTTACGTATATTTAGCGGCGCAAACATCGCAGA
CTCAATCAATACATTCACTGTACTATCCGTTACTTCAGAGAAATCTCCTCCCATCACCCC
AGCAAGCGCTACTGGTGTTGTACCGTTTGTAATCACGATATCTTCTGCAGTTAATGTGCG
CTCTTTATCGTCTAATGTTGTCATCTTTTCGCCATCAGTTGCTGGACGAACTTTAATTGT
TGTGCTGCCAATCTTATCATAGTCAAACATATGGAGCGGCTGTCCATATTCCAGCATAAC
GTAATTCGATACGTCAACAACGTTATTAATCGGGCGGATACCCGCTTTAATTAAGCGGCC
TTGAATATGTGCGGGTGAAGGTCCTATCTTCACGTTCTTCACGATACGTGCAGCATAATA
CGGTGATAACGTCGCTTCTTCAATTTCAATAGTGATTAAGTCTGATACTTGTTCACTCGT
TTCATTAATATTCGATTCAGGTAGCTTCAGTGGCTCTTCATATAATGCACTTGTCTCAAA
TGCAGAACCAATCATGCTCATACAGTCGCTTCGATTAGGTGTTAGACCGAATTCCATAAC
AGCATCATCTAGCGATAATGCAGCAAGTGCATCTGTACCTGGCGCGATAGCTTCTTCAAA
TACGTATATCCCTTTTTCGTACGCTTCTGGAATCAAGTTTGAAGAGATACCTAGTTCACC
TAACGAACAAATCATACCGTTAGATTCTACTCCGCGTAATTTCGCTTTTTTTATCTTAAT
GCCACCTGGCAGACGTCCACTAGGTAAGCAGACGATTACTGTCTGACCAGCTGCGACGTT
CGGTGCACCACAGACAATTTGTTTCACTTCTTCGCCAACATTCACCTGGCAGATATTTAA
TTTATCTGCATCAGGATGCTTCTCGATCGATTCTACATGTCCAATCACTAAGTTCTTAAT
ATCTTTTGTATAATCGATAATTTCTTCAATTTCAATTCCGCTTCTTGTAATCTTCTCAGC
AAGTGCTTCTACCGGAACATCAACTTTTACATATTCATCTAACCATTCTTTACTTACTAA
CATTCGGTTCTCCTCCATCTTCTAAACGTAAAAACTGACGAATAAATCTTAGATCATTCG
TATAGAAATGACGAATATCTTCAATACCATACTTTAACATTGCGATACGATCTGGTCCCA
TACCGAATGCGAATCCAGAATATTTATTAGAATCAAAACCAGCCATCTCTAAAACATTCG
GATGTACCATACCGGCACCGAGAATTTCAATCCATCCTGTCCCTTTACAAACGTTGCAGC
CTTTACCTTTACATTTGAAGCATGAAATATCCACTTCTACAGAAGGCTCAGTAAACGGGA
AGAAACTTGGACGCAGACGAATCTCACGATCTTCACCGAACATCTTCTTCGCAAAGTATT
CAAGCGTTCCTTTAAGGTCGCTCATCTTAATATTCTCATCAACAACTAATCCTTCGATTT
GTGTAAACTGATGTGAATGCGTCGCATCATCAGAATCACGACGGTAGACTTTACCTGGAC
AAATAATCTTTACCGGCCCTTCACCATTACGTGATTCCAACGTACGAGCTTGAACAGGAG
ATGTATGTGTACGCATTAATACTTCTTCAGAAATGTAGAAACTATCCTGCATATCACGCG
CAGGGTGAGATTTTGGAAGATTTAACGCTTCAAAGTTATAATGATCGCTTTCTACTTCGA
ATCCTTCTACAATTTCATAGCCCAAACCGATGAATAAATCTTCAATATCCTCAACGATAC
GGTCGAGCGGATGACTGCTCCCTGAACTTAACTTTTTACCTGGTAAAGTAATATCAATCG
TTTCACTTTGAAGACGTTTGTTCACAAGTTCCGCTTCAATACGTGCTTCAACTTCTGCAA
TTGCACTTTCTACAGTTTGCTTGGCATCATTAACAAGCTGACCAAACATCGGTTTCTCTT
CGTTTGGCAGAGACTTCATCTCTTTCATCAGCCCAGTGATCACACCTTTTTTACCGATGT
AAGAAACTTTGATATCTTGTAATGCTTTCTTATCTGTAATTTGACTTACTTTGTCCACTG
CCTCAGACTTTAACGCCTGTAATCTTTCTTTAAGTTCCATGTTCTTCCTCCTTAATTTTA
AACAATAAAAAAAGCCTTCACTCCCTATACAAGGGACGAAAGACTCCGCGGTACCACCCA
AATTTGTGCATATGCACACAGCTCATTAAGCGATAACGGAACAACCGGTCTAACTTCTTA
TTAGACTGCCTGTCAGCTGAAAAGATAGGTATGTGATGATTTCACTCTCACCAATGTGAA
ACTCTCTTGACAACACATATGTATCCCGACTGATAAAACGGCGAGGTATTTTATTATTTT
TATTATATAAAATGTAAACACTTTATTCAAGCTCATAGGTCATAGTATATATACATCCAA
ACAATATATCAGGAAAACTTTAAGCAAAAAAATATAGATAAAAATTGTCATATGTATTAT
CTTTTATATTAAGTACCTTATTATTATTTATTATACTAAAATATATTAACTAAGGAGTCT
TATCATGAAAAATAAAAAATTTTTGACGATGGTATTTGCAACTTCTTTCTTTATCGTTCC
TGCACAAGCATTTGCTGATACATCCGTAACTTCCAAAATCGATTCAATTAAGCCACAGAT
CGAATCAAGTAAGAACGAAATTAAGGATAGTGTTAAGACAATAACCGAGGAAGCTAACAT
AAAAAAAGAAGAGATTCAAAACCTAAGAGATAATGCAGCAAATGTGCGCGATACAATAAC
TGAGGAAGCTAAAACAAAAAAAGAAGAGATTCAAACCTTAAAAGATGACTCAGCAAAAGT
GCGTGATGCCATTTCAACTCAACTTCAGGAAGTTAAATCATCAGAAAGTGCAGCAAACTT
TAACGAAGCACCTAAAAATAGTACCACAGTGCCTTTAGACGATGCCCAAAAGAGCACTGC
TGAGAAACAACACATCAATACAAATAATATTGCACCTGAAATAGACGGGAAAGCAATCTC
TCTTTCTGATAAATGGCTGAATAAAGAAAATATCGATACACTATTAAAATTAGAAACTTT
AAAGTATAAACAGGAAATCAGCGAATTAGAATATAAAACCAAAGTACTTGAAATACTTAA
TGAGACACTAAGCAACTATCTGAATCAGACAGATCGCTTACATTTTAACTTTGATGACCT
ACTGGCACATGATTTTAACATAGATGAGCTTACTCAGAAAGATCAATCAAGATTGAATGA
TCTCTCAGCTTTAAAAGATGCCGGCCAATTTACACAGCATGAATATAACGGAAAAGTTTT
CGACCTCCTTCACGACCATCTTCAGGAAGGAAATCAAAAACTCGCTACACTCAATAATAA
ACTTGGAAATAATGATATTAAGGACTCGCTTGCTAATGGATTTGTCAACAACTTATCAGC
TCCTGTAAAAGCAGAACCTATGAGCATGACATCAAGCACAAACACGCTACCTGAATCAGG
CGAAGCAGCTAGTAAACCATTGATGGCTGCTGCAGTTGTTGTACTCATTGTTGGTGCATT
GATACTATATCGTTCACGCAAAAGAAAATAGCTCAAATAATAAAACACATCATTAGATTG
ATGTGTTTTATTACTGTAAAAAAAGAAAAGCATTTTTACGAGAAACTTTTACTATGACAA
TCTCACTATTACGTTTTCTCACTTTATTAATCACTTCAAAATTACTTTACAACCCATTTA
ATTGCAATAAAAAAAATAGAACCGATTACCCGGTTCTACTTCACAAAATGATACATCAAT
ATTCCTGCACAAACGGCAACGTTCAAACTTTCAGCTCTACCATAAATGGGTATATATAAA
TTTTCATCTGTAGCAGATAGTATTTCAGGGTTCACACCTTGCCCTTCATTTCCTAATACA
ATCATAAAATTATCACTTGGTATGACTTCTTTATAATCACGTGCCTCTTCTAAGCTCGTA
CCATAGATTGTACCGTTAAACTTCGAGCTTACTTCATCAAAATCCATCTCAATGACCGGT
ATATGAAACACACTACCTTGAGATGCACGCAGAACTTTGTCGTTATAAATATCAACAGTC
CCTTTTGCTATAATAACGGCGTCCAATCCTGCTGCATCAGCTGTACGAATAATGGTTCCA
ACGTTCCCAGGATCTTGAATACGGTCTAAATAAATAACACGGTTCAGTTCAGCGTCTTTC
CCATCCTTCATATTGCATACGGCGTATATTCCTTGAGGCGCTTCTGTCTGAGATAACTTC
TCAGCAACTTTGAAAGTGATTTCATACTGTTGTTTGCTCCCTGCAACCATAGCTTCTGTC
AATCTATCCGGATTAACAGTAAGGATCATTTCAATATCAATATTACTGTTCACTGCCTCT
TCAACGAGATGTTCTCCTTCAATTATAAACTGCTGCATTTTCTTTCTATCTTTCCTGTTA
TGCAGTTTAGCTATCTGTTTGATCTTCTGGTTTTGTATCGATTCAATTATTTCCATTATT
GTCCCTCTTCCTTTATCAATGAGAATCCTGGTCTCATTTCTGCTAATGATTCCATCACCT
CAACCCACTGGTCGCCGGCAACTTTAAATGTTGTTTCAAATAGATGACGCTGTGCTGCGT
TTAACGTATCTATCAGCTGTATCCCTTGTTCAGTAGGATAGAGTTCTTTCAGACGTTTAT
CCTGGGGTGATGGTTGTTCAGTAATCAGCGCTTTTTCTTTTAATACTTTCAGTGTACTTT
GTGAACCTTGCTTAGAAATCTCAAGTACTGTCAGCAATTCTTTAACGGTAATACCTGGTT
TTTTACATATAAAAAACAGAAATCGATGATGCTGTCTTAACATGCCATGCTGTTCAATAA
TTTCATCTGCCGCTCCAATAAACGTCTTATATGCAAAGTAAAATAACATATGTTCATAGT
CTTTATCCATATACATTGTCTCTATCCCTTCAACGTATTACTTATATTATACAGAGAAAA
AATAAGATTACAACGAATAGGTCAATTTAGTTGACTTAATGTTATTTTAACTATATATTT
AAATTGTTAATCACGAAAGGATGAGAGATATGAAACAAAGAATCGGTCAATACTTAATCG
ATGCACTTCATGTTAACGGTGTCGATAAAATTTTTGGGGTACCGGGAGATTTTACTTTAG
CGTTCCTTGACGATATCATTCGTCATGATAATGTAGAGTGGGTAGGCAATACAAATGAAC
TCAATGCAGCCTATGCTGCTGACGGCTATGCGAGAGTTAACGGACTTGCAGCAGTAAGTA
CAACATTTGGCGTAGGAGAACTAAGTGCCGTAAACGGGATTGCTGGAAGTTATGCTGAAC
GTGTGCCTGTCATAAAAATTTCGGGCGGTCCTTCATCTGTCGCTCAACAAGAGGGTCGCT
ACGTCCACCATTCACTTGGTGAAGGTATTTTCAATTCCTATTCAAAAATGTATGCACATA
TCACTGCGACGACAACAATACTTTCTGTAGACAATGCAGTAGATGAAATTGACCGCGTGA
TTCATTGCGCACTCAAAGAAAAGCGTCCTGTGCACATCCACCTACCGATAGATGTTGCTT
TGACAGAAATTGAAATTCCCCATGCACCTAAAGTGTATACACATAAGTCACAAAATGTTG
ATGCATATATCCAGGCAGTAGAGAAGAAACTCATGTCTGCAAAACAACCTGTAATTATAG
CGGGACATGAGATCAACAGCTTTAAACTACATGAACAGCTAGAGCAGTTCGTAAATCAAA
CGAATATACCTGTTGCACAGCTTTCTCTTGGTAAATCTGCATTTAATGAAGAAAATGAAC
ATTACCTAGGGATTTATGACGGTAAGATCGCTAAAGAAAACGTGCGTGAGTATGTGGATA
ATGCAGATGTCATCTTAAATATAGGTGCAAAACTGACAGATTCTGCAACAGCAGGCTTCT
CATACAAATTCGATACTAATAATATTATCTATATTAACCATAATGACTTTAAAGCTGAGG
ATGTTATAAGCGATAATGTCTCGCTGATTGATCTTGTAAACGGACTGAATAGTATCGATT
ACAAGAATGAAACTCACTACCCATCATATCAACGTTCGGATATGAAATATGAGTTGAACG
ACGCACCCTTAACACAAAGCAACTACTTCAAAATGATGAATGCATTCTTAGAAAAAGATG
ATATTTTACTTGCAGAGCAAGGCACATCATTCTTTGGTGCTTATGATCTATCTTTATATA
AAGGGAATCAATTTATCGGTCAGCCGTTATGGGGATCTATCGGCTATACATTCCCATCTC
TATTAGGTTCCCAGCTTGCTGATGTGAATAGACGTAATATTCTACTCATCGGTGACGGTT
CATTACAATTAACTGTTCAGGCCCTATCTACAATGATCAGAAAAGACATTAAGCCGATTA
TCTTCGTAATCAATAACGATGGCTATACTGTTGAACGTCTGATACATGGTATGGAAGAAC
CATACAATGACATCCAGATGTGGAACTACAAACAGTTACCAGAAGTATTTGGTGGTAAAG
ATACGGTTAAGGTCCACGATGCGAAGACTTCAAATGAATTAAAGACAGTTATGGACAGCG
TTAAAGCAGACAAAGACCATATGCACTTTATTGAAGTACATATGGCTGTAGAAGATGCTC
CGAAGAAATTAATCGATATCGCAAAAGCTTTCTCTGATGCGAACAAATAATATATTTATT
GTAGCCAGGACACGTTACGTTGTTCCTGGCTCTTTTATAGTGAATGATATTTCATAATAA
TTTGAATTTTTGATATAATTATTATGAAATATCATTTAGGAGTGATCTCATTAATACTGA
AATTATTATTTTAATTCTTGGTTTGCTACTTTTTACTGCAGTCATGACCACAACATTATC
CAGTAAACTTGGACTTCCCTCATTAATCGTCTTTCTCGCTGTAGGTATGGCACTGAATTC
ATTCATTATGTTTGATAATGCTTTCCTCGCACAACTTATTGGAACAATCGCACTTGTCAT
CATTTTGTTTGATGGTGGTATTCAAACAACTAAATTAACGGTGAAAAATGCAATCTCTTA
TGCATCTATACTAGCAACCATCGGTGTTCTCATTACAAGTTTCATTGTAGGTGTAGCAAC
AGTCTTTATATTAGAACTATCCTGGAAACAGGGGCTGTTATTTGGAGCCATTGTCGGATC
TACGGATGCTGCCGCTGTATTCAGTATTCTTGGTAACAAGCAAATTAAACAGAAGATTAA
AAGCATACTCGAGGTTGAATCTGGAACAAATGACCCTATGGCGTTATTTTTAACTGTTAC
GATGATCAATCTACTAACAATGCCAGATGCATCACTGCTAACAAGTGCACTACTATTTGT
ATGGCAAATGATAGGTGGCGCATTACTTGGCCTATTCATCGGATATATTACAGTTAAACT
CATAAACTTTGTAGAGCTTGAAGCGACTGGACTCTATCCTATCCTTGCACTTACTTTAGC
CTTTCTTACATACGGACTATCTTCTCCACTGAAAGTCAGTGGACTCCTTGCTGTATATGT
CTTTGCATTATATTTAGGTAACCATCCGCTCAGCTATCGTGCAAATATCATCAGATTCGG
CGAAAGTTTTGCATGGATGGCTCAGATGACAATGTTTATACTATTAGGATTACTCGTATT
CCCTAGTCACCTGCCAGGCATAATGATTCAAGGATTACTCATCGCAATCGTCCTGATGTT
CGTGGCAAGGCCTATAAGTGTCTGGCTGACGCTCTTCTGGACGGATCTCTCGAAGAAAGA
ACTTATCTTTATCTCATGGGCAGGATTACGGGGTGCAGTACCAATTATTCTTGCAACATA
TGCACTGTTAGCAGAAGTTGAAAATTCAGAAATTATCTTTAACGTCGTCTTCTTTGTCGT
GTTACTAAGCGCATTACTGCAAGGTATGACGCTTGTCCCACTTGCGAATAAACTCGGACT
TAATAAAGGAGAGGCACGTACAAGTCCTTACCACTTTGATATGGTTGCAAGTGAAGTTAC
AGAAGTTGATATACGTGAATACCTTGTAAAGTCAGGATCACCCTGGGCAAATAAAAAAAT
ACATGAACTTGGTCTACCGAGACAATCCAATATTAATGCGGTTGTAAGAAACGACAAGTT
ATACGTGCCTGATGGTAATTTTGAGATACAGACAAACGACATATTATATATCATCGCAAG
TAAGAAACTGCATCTGAACATTCAGAAAGAACTTGCAAAATTAAAAGCGAAAAAAGAACG
CCCTGTCAAATAGACAAGGCGTTTTATTATTGCTTCACCACTTTAAAGATGACAAATGAC
GGACGATGATTAATTTTTTCGATATCAACATGACTCATATGCTCATGGGAAAGTTCAGTA
TTACCTGTTTCAACGATACGCTCAAGTTTAAAACCTGTATCAAGCAACGTATTCAACAAC
TCTTCCATTGTTCTATGATATTTTATTACGTCTTGCTGCAACCATCTTGTACTACGCATA
CCACTTTCGAAGTAATGATCCAGCTTATAATGATCATACATATCAGGCACATGTGACCAC
AAATCATCTGAACGCGTTGCAGTTGCTACAGGATGCTCAATTGAGAAGATAAATACCCCA
TCTTGCTTCAAATGATTATAAACCTTTTGAACAGCACCTTTATAATCTTCAATATAGTGA
AATGCAAGGGATGAAACGATAACATCATAATCCGCGACAGAATCAAATTCCATAAAATCA
GTATTCAAGAAAGTAACATGCTGATTCTGTATATTTTCCTTTGCTTCCTGTATCATGTTG
CTAGAAATATCGATGCCCGTGATCTGAATCGGAGACTGCTCAAGCATATACTGGACGAGC
TGTCCCATTCCACAACCGATATCGAGTATTGTCTTATTATACAGATTCGGCAGAAGTTCT
TTGATTCTCGGTACTTCTATCATTTCGTTATAACTCGTTGGATTCAATCTGACTTCTTTA
TAACGATTAAAGAAGTCGTCGTTATCGTATATATTATGCATATTGAATCTCCTCTTAGTG
TAAGGAATACAGTACGTTTCGTAGATGGCGTACTTTAAGATAGTTCGGCATTTACAAACT
CATTTACCAATTCAACCTCTCGTTAGGTGGCGTACTTCAACATTGTTCGACACATACATC
TCGAATCTCACGGTCTCAACGCTCTAGGTGGCGTACTTCAACATTGTTCGACACATACAT
CTCAAATTTCAATATCTCAACGTTCTAGGTGGCGTACTTTCCAATAATTCGCCATCTATA
TAACAACTCCTAAATCTCCTGCTTAATAATTCGTTCCACAGTTTCATCATCAAGACTCTC
TACAACTTTCTTAAGCAATTTCACTGCACCATTGTAATCTTCACGGTGCATCATCGAAAC
ATTACTATGGATATAACGTGTTGGCACAGATATTGTAATCGCTGGTACACCGTTATTACT
CACTGCAACATGCCCTGCGTCCGTATATCCTCCTGTAAGATGATCGATTTGATATTTAAT
ACCATTCTCCTCTGCCACCTGTTCAACATATCGTCTAAAGGATACATGTCCGATATTCCA
GGCGTCTGATAACAAAATTACAGGGCCTTCTCCCATCTTAGTTTGCCCGGCGTTCTCCAT
ACCCGGTGTCTTTGAACATATACATACATCAATAGCTATTGCCAGGCTCGGACGTATCTT
ATTTGCTGCAGTGATTGCACCACGAGATAAAGTCTCTTCCTGCGTTACAGCGCCTGCATA
TAAAGTAACATGATTATCAACTGCTTTAATGACTTCGTATGCTGCAGCACATCCAAAGCG
GTTATCAAATGCTTTTCCAAGTAAATAGTTCGGGTTTGCCATTACTTCAAACTCTGAATA
TGGGGTGATTGGATCGCCAACACGTACACCTGCATCCAATGTCTCTTCACGATTATCTGT
ACCGATATCGATAAACATCGCATCTGGATCAACTTTGTTACGTTCTGCTTGTGGTAAGAC
ATGCGGTGGTTTACTACCGATGACACCTCGAACTTCCCCTTGTTGCGTTAAAATCGTAAC
CTTCTGACTTGTCATTACAGTTCCAGACCAGCTGCCTAAATTCGTAAATTTAATAAATCC
ATCTTCAGTAACTTCTGTTACCATGAAGCCAATCTCATCTAAATGGCCCAGTAACATTAT
TGAATGGTTTGAAGCCATCTTTTTAACCCCAAATATACCTCCTGTATTATCCTGCACCGT
TTCTATACTTTCTTCATTAAATAGTTCCTGCATCAGCTTTGTCATCGGCAGTTCAAATCC
AGCTGGTGCATTACAGTCGGTCATTTGTTTAAGTAGTGCTAATTGCTTGTCCATAAATAC
ATCTCCTACTCCACGGTAAACTTATAATTTATATCATTATAGGATATTATTACATATATT
GTTCTAAAAATATACCAATCGCTGTTCCGATATAATTCCCGATAATGTACCCTAACGTAC
CCACAACAAGTATCGGTCCAATTAATTTATGCCATCCTTTAGCAATCGCTAATGCTGCAG
CAGTCGTCGGCCCCCCTATATTTGCATTGCTTGCCAATAATATTTCCTCTAAATCTGCAC
CTATTAACTTACCGGCAATTAGACTTATAACGAGATTCAGCATCGCAATAATAAACACAA
ATAATAATAGCAATGGTGCTGTCTGAATAATTAAAGGAATTGAAGCTGGAATGCCTAATA
CGAAGAAGAAGAGATAAATAAGAAATGTTCCAAATTCATTACTTCCATTTAATTGTTTAA
AGAAATTAGGGAAAGATAATAACAAAACAAATGTAAACGTCGTTAAGATGAGATACTTAT
CTGTCACAATCCCTGTAAACATTTCATATAGTATATTCCCTCCAGCTTCCGGTAATATAT
TCGTCATAAATGCTGATAGTTTAAATGATACAGCCACAATAAAGAAAGCTGCACCGAAAT
TTAATGCAAGATCCAGCAACGAGATTTCTTTTCTACTAAAATAATCTCTCTGTCCTTCAA
CATGCACCCCTTCTACCTCATTAATATGTGGTGTACTATACTTCTTTCTAAAGAATTGTA
CTGTAGGAATTGCCATTAAAGTCAAGATAAATAGCGCTGTCATTAAATTATCCGCAACTA
CTGCAGCTGATATTACGTCTTTAGGTGGATTAAACTTTAATGCCATCGCCGCAAAGTTCA
CACCACCCCCAATATAGCTCGCACTCATCATCGCACTTAGCTTATCCAAATAAGGGATAT
GCTCCTTCAATAAAAAGAATGCCACAAAAGTTCCAGCTACCGTTCCTACTGAACTTAATA
AAAAAATACCCAGCAATCGGCCACTTTCTTTCCATATTGCCTTAATATCAATTTGAAATA
ACAATAATGGTAAAGCTAACGGAATAACAAATCCCCATACTTGATCATAAACAACGGACT
CTGTTGGAATAACTTTAAAATTTGATAGTAACAGTGCAAAAATTAATGCGATAATAGCAC
CTGAAATTTTGGCAGCCCATTTATATTTTAGCTCGAGATATATACTTAGACTGCTGAATA
TTACGATGATTGCCCATAATGTCATTACATCATCTGCTGCAAAAAGTGTCTTCATTGTTA
ACCTCCACAATAAATATTATATCTCTAATTTATCAGAATATTCTATATTATTGAAGAGGT
AATCATTTATTATAAACGTTTCGCAAAATTTTCTTTATGTTCAGCAGGTAAAGTCTCCAC
TTTTAAAGCTTTATCAATCAATGCTTTATTCTTATCACCATATACCAATTCATTAAACTC
ATGTAACGTAAATCCTATTTCATCTTTTTTCACAAGTTCTAATTGACTATCAGGTGCTAC
CATTCCTTCAGCAAGTACTCTAAAGTAACACCCTGTTGCTCGACTTGCGGCCATCATCTT
TACGATATTTGGTACATTGTGTATCTGGGCGATTGTATTACAAGGTCCACGTCCTTCAGT
CACTTGAATAAGTGCCTCTCCAAGTTTAAACGTATCGCCAATACAAATCGTATCTTTATC
TAGTCCAACAGTCGTAATATTCTCACCGAACAAACTAAATTCTGTATCTATATCCATGTA
ATCTGACCATAAATCATAATCATTATAATCATATAAACAGACCGCTTTATTTACACCACC
ATGACCTTTATAGACATGTTGATCTCCGACAAATCCCGTAACAGTGAGTCGTACTGCATT
CTCAACAGGATATTTATAATAAGCAGTTTTCTTCTCTTTACCTTTTACATTAATCTTTTC
TATACTACCGATACAAATTCTTTTCACTTCATACTGCATGCCCTCACCTCTTCAATTGTG
TTATTTCAAGTGTATTATTATCGATTAAATAAGTAAATTAAAAATCAGCTACTCAAATGA
GTAGCTGCTGATATAAATTTAATTTCTTTTTACTGAACACGGTATAATTAAAAAGATCAA
AGTAATGCGCAAGCTTTAGTTCAATAATAAATCAACATAAAACCGAAACATAATAATATC
TTTATGTTTCGGTTTCTATCGTTAACTATCTTTTCTTCTTACGTTTCTTATATGATACAA
CGCGTGACTTCTTCTGCTGACGATATTCCGGCATTTCGATAACTTTATGTCCACCGATAC
GCCATAACCTTACTTCTGTGTACATCGTCTTTAACAACTTCGTTAAGTTCTCTGTCGGTA
CTATAGAGATCATCTGTCTTGCACCAAGATCTGCGACAAATTCAAATGCTGTTTCAAAGC
TATCTGTCACACGAAATGTCTCTATAATTTCGTTGAACAGTGCTACTACTTGCTGCGGAT
AAATATGTTCACCTTTCATATTGTGCTTCAATTCTGTCTTTAAGTCTTCTTTTAATTTAT
TATTCTCTACATGTGAGTTCTGTACATATTTATAGATTTGCTGAGCGTTCACTGGTGTAT
AGTATTCCATATTGCTGAACATTACATCTAAATCCATCTGCTGATGTGAATATATTTCAT
GTTTCACCCAGTTGCCTTTAATATTCGGTACGAGATTTGGAAAGTAGGTCGTTATGTCCT
GCTTGATGTCATCAATCGTAATATCCTTGCGATATACTTTCTTATACACTTGCTGCATAA
AATCCAGACGTACAAATCCGTATAGGTTCATCATTCCACGGTAAAACTTAATCTTCTCGA
TTTCCGGATTAATTATGCCTGATGCTTTCAATTTTTTAAAATGTTCAAGCACATCTTTCG
GTACGAAGAGGATTTCATTAAAGTCATGACTGAATGCAAAGATTTCTCTCGTTGCCCCTT
TCATATATGTGAAATTGTCATAGCCGAACTGGAGTGCATTCTCAATATTCAGTTGCAGCT
CAAAGTCCATATATTTCATCATCTTCTGAATCATCGTGAAGTCTTTAAAGAATGCCTGAT
GAATCGTGTTAATATTTGAGTTTTTATCTGATTGCTCTTCTAACTGATAAAAACGTATAA
TCCCGATGATATCTTCATCACTTAATGTTTGTAAATGTGTCTTCAAATCTTTATTCGACC
AGTTCTCAATCATCGCATGAATGTTTGTTTCAATTTCAAGCTGTGATCGATATTGTTCGA
GATTGGCTTTTAGCATATCACTTTCATATGCAGTTTCTTCATCAGTCGGTGCTTCAATCC
ATTCATATTCACTATTTAGATGCAGTTCATTATAAAAGTTGATGAGTTCATTTGGAATTT
CAAAGATTTTACCGCTACTTGCTTCAATCAGTCCTGCTTCAACTAAGTTAGGTAATACAT
ATTCCGTCTGTATACTATCTTTATTGATACGGTTGCCATTTGCGGCGAGCAATGTTAAAT
AGAGGTGCTCTGTTTCATTTAAATTTGGAATCACTTGCTGAATTATTGATTTAGTATCTG
CCATATATTGCTCCTATGTATAAAAAGGCTGAACTGCTTCAGCATTTAATATTGATGATG
TTGCGATCAAATTGTATGCCATACGTTTCTTCAAATAATTGTAGCGCTTGAGTACTGGAT
GCAAATACTTGCGTAAAAGTTCTTTCGCTTAATACATCAACATGTACGTTTCTGTACTTT
TCCTGTACCAATGCGTCATTCATCTGGTCAATTGCGTAATAAAATCCACCTTGCTCAAAT
CGTTCGATAAGTTCATGCTTATTGATTTCATCTGTACTTATATAGAGATGGGCTTCATTA
AATTCAGGTAGGGATTCAAACCATGATACCCCTTTTCTGCAGTTCACAACGTCACCAATA
ATAATCATTGCCGGATGTGTAACCTCTTCTTCCTGAACTTTCTGGATAATATTTGTTAAA
TCTCCTGTAACCGTCTTCTGGAAGCCATAACTTGCATGTCCAATTACTGCTATTTTTAGA
TGAGCTTCATTTTTAGATAATACTTCTACGATTTCAGGTAATGCTTTCATCCCCATATAC
AGTGCCAGTGTTCCACCTTTCCCGAGTGCTTCAAAATCAATTTCTCTGACGCTGTCTTTT
TGCAGATGACCCGTTGAAAACGTAACATGCGGTGAATAGGCACGGTCCGTCAGTGGGAAG
CCTGAATAGAGCGCTGCAGCCGATGCGCTTGTAATCCCTGGAACAATCTCGTATGGCGTA
TGATTATCCAGACTTTCTACTTCTTCAGTCAGGCGACCGAATATACCTGGGTCACCACCT
TTTAGACGGACAATAGTCTTATACTGCTGCGCACAACGATTAATGATTGTATTAATTTCA
TCCTGCTTCTTATATTTTACGTCAGGATTCTTACCGACATATATCAGTTTGCAGTCACGC
TTGCTGAGCTGCAGTAATATTGGATTTACAAGTCGATCATATATAATCACATCTGCCTGC
TCGATTTTACGCATTGCTTTATAAGTAACAAGACCAGGGTCACCTGGTCCTGCACCGATA
AAGTAAACTTTACCTAGATCCATATATAAATTACACCATCTTCAACTTCTGTTTTATAAG
TTTCAACACAGCCGTCAGCTTCGTCCGGTGCCTGAACCTGACCATCATTTAAATCGATTT
TTCTGTCATGCAGCGGACAGAATACGTAATGTTCACTTACCGTACCTTCTGTTAAAGGAC
CATTTTTATGCGGACAACGATTTCCAATTGCTTTAATATCACCAGATTCTAATAAGAATA
TACCGATTTCTTCGTCTTTAACAAATACTTTCTTACCGATTTGAGGTTCTAGTTCAGATA
CATTGAATAATTTGATTTTTTCCATGACTATACGCGCTCCACTTCATACATTTTTCGTTT
CTCTTCGTCTGATGCAATCGCTTTCCACGGCTCTTCCTGACGTGCTTTATTGGCATCCAT
TAAACGTTCAAATAATTCTTTTTGTTTCGCTTCATCAAGCAATACATCTTTTACCTGGTC
GAATCCTAAACGTTCCATCCATGGTGCAGTGCGTTCACCATAAATACCTGTTTCACGGTA
GTATTGCATCATCGCACCACATAATTGAATCACATCGTCTTCAGTTGCTACAGTTGTAAG
TAATGTTGCAGCTTTAACTTCCGTACCACCGTTGCCACCAACAAAGATCTGGAAGCCATT
CTCAACGCCGATAACACCGAAATCTTTCACACCAGATTCTACACAGCTACGTGGGCAACC
TGATACTCCGATTTTAAATTTATGAGGTGTATCGATATATTCAAATGTTGATTCAAGACG
AATTGCAAGTTGTGTCGTTAACTGCGTACCAAATCGACAGAATTCTTTACCGACACATGA
TTTAACAGAACGTAGTTTTTTCCCGTAAGCAGATGCTGAACGCATGCCTAGATCTTCCCA
CACTTGAGGTAATTCTTCTTTTTTAATACCATATAAACCGATACGCTGAGCCCCAGTGAT
CTTCACTAACGGCACATCATATTTCTTTGCAACTTCACCTAACTTAATTAACTGATCAGG
ATTTGTAACCCCACCTTGCATCTGTGGAATAACAGAGAAAGTACCATCATTTTGAATGTT
CGCATGGAAACGTTCGTTTGCATAACGTGAATCTTTTTCGTCTTCATGCTCATGTGGCCA
GCACATATTTAAGTAGTAGTTGACTGCCGGACGACATTTCGGACATCCACCTAAGTTTTT
AAATCCTAATACATGACGTACTTCTTTAGACGTTTTTAATCCTTTAGCACGAATTTGCGT
TACAATCTGGTCACGTGAAAGGTCGGTACATCCGCAAATTCCAGTTGGTCCGCCTGCTTC
AAATTTATCACCTAAAGTAAAGCTAAGTAAATCAGCGATTTGTCCTTTACATTTACCACA
TGATCCGCCAGCTTTCGTATGCGCTGTAACTTCCGCTACCGTCGTTAATCCTTTTTCGTG
TACTGCTTTTACGATCTGTCCTTTAGAAATACCATTACATCCACAAATCGTTTCATCGTC
TGCCATCGTTTCCACACTGATTGCATCAACTTCACCCGCTTTGTGTAATAAAGATACTAA
TGTGAATTCCTCAATCGCTTCTTCTTTTTTCATCATATTGTAGAAACGGTTACCTTCTTC
AGTATCTCCGTAAAGTACAGCCCCAACAACTTTTCCTTCTTCTACGAACACTTTTTTATA
GACGTTATCTAAGCCGTTAAATACTTCAATACCGCGTGTCTTTTCACCTTCGTATATCTT
ACCGGCAGAGAATAGATCACAGCCAGATACTTTAAGTGACGTAAATGTAGTTGATCCGTG
ATATCCATCTGTTGGATTGCCAGTAATGTGGTCTGCTAATACTTTCCCTTGTTCGTAAAG
TGGTGCTACTAATCCGTATACTTTTGAGTTATGCTCAGCACATTCACCAACTGCGTATAT
ATCCGGGTCACTTGTCTGCATAAAGTCATTAACAACGATACCACGACCGATTTCAAGTTC
AGCTGCACGTGCTTGCTTTGTTACCGGACGAATACCAACAGCCATTACAACTAAATCTGT
TTCAATCACTGAACCGTCACTTAATCGGATGGCTTCAACACGATCTTTACCGATAATTTC
CTGTGTGTTGCCTTGTAATTTAAACTTCATGCCTTGTTTCTCTAAATCAGCTTTCAACAT
TTCTCCAGCTTTACGGTCTAACTGCATTTCCATTAACCATTCACCTAAATGTACAACAGT
AACATCCATGCCCTGGTCTATTAATCCACGTGCACATTCTAATCCAAGCAATCCACCGCC
AATTACGACTGCTTTTTTGTAGTGACGCGCTTGTTCGATAATGTATTCTGTATCTTTAAT
CGTTCTCCACCCGATAACACCTTCAAGTTTCACACCATCAATAGGTAGCATAAAAGCAGT
TGATCCTGTTGCTATGATTAATTTATCATATGAAACTGTGATGCCTTTTTTCGTTATTAC
TGTCTTATTTGCTCTGTCGATTGTTTCAGCTTTATCATCATTGATCAATGTGATGCCTTG
CTCTTTATACCATTCATAATCATTAAGAATCGTTTCCTGAATATCCATCTTCTTCTGTAA
AATATTTGACAGCATAATACGGTTATAGTTCGGATAAGGTTCTTCACCGATAACTGTTAT
TTCAAATAAATCTGGATTACGTTCTAAAATTTCTTCAATCGTACGAATCCCTGCCATACC
ATTACCAATCATTACTAATTGTTGTTTCATATTTTTTCTCCTCTTCAATTCAATCGTTTA
TTTTAATAACGTTTTAATTTTATGTTTGAGTGCTTTACTTTTTTCCGGGCTTGCTCCATC
GCTTGAAATCATAATTCGCATATCATCATGTTTAAAAGATGCTACATTAAAAAAATTTGA
GTTGCTTTTATTCGAACAATCATTAACAAGCTGATGATCATGCACACATTCCATGATCTG
CTTATTAATAACTTCATCATTTGTTGCAATAAACACGATGTCATATTGACTGATATCCTG
TTTTGCAAATGGGTTCTGAATACATTCAACATCCTTCGCCTTTATTTCAGCATCTATCTC
TGATGCCATAACAGTAATATATGCTCCTTCACCTTGTAAGCCGTTTACTTTGCGTTTTGC
AATTCTGCCACCGCCTACAATAAGAATCTTTTTGCCTTCTAAGTTAAGCATGACTGGATA
CATGGGCATCCTCCTCAAGTTCATTGAGCTTATTTAATACGCCTTGCGCCATATTAAAAT
CTAAATCCAATGTTTCAGTAAAAGATATATCGTATCCCGCCTCAATGAAAGGCTGACTCA
GTCGTTTAATCTTACGCACAAGATGACCATCGAACAAGAAATATGGCATAATGATAATCT
TGTCTTGCTTATCCATTGTCTTCAGTTTTTCTTCAAAACTTAAATTACCATATAACATTG
CCGGTACTAAGTTCTGACCTGATGTCTGCTGCATTACTTCCACCATATTCGTAAGACGTT
CATCTGGTTCAGTAAATCTTTTATTACCATGTGCTGTAATCAATATCGTTGCATCTTTAA
ATTCAGAAATGATGCGCTCACACACCTTGTAGACACTTGGTTCATCACCGAAACAATCTG
CTATACGATAAGTTATATGAGGATAGTCCTTCAACACTTCATCAAGCTGTGCCGGAATAT
CTTCTCTCGCATGCATTGCTGGAAATAGGAGCATCGGCATCACTAAAAATTCTGTAACAC
CTGCATCTACCATACGACGTGTAATAATTGGTACATTCTCGTCATCTTTTTCCAGAAATG
CTAACTGCTGCACTGTCTCCGGTCGTTTAGAAATAATATGATCGACAAATGCTCTAAAGC
GTTGATTTTTATCAGGCATCTTTGATCCATGCGCGATATATATGATTCCTTTCATGGATG
AACCCCCCTCTATATAAGATACATTTACATTATAGCTTATTTATTTGTGAATATGTTCAC
AAAAACGAATGAATAGGGATTTCCCTATATAATTTATTTTGCAAGAAAAAACAAAAAAAC
CGTTCCATGATGAAATTTCATCATGGAACGGTTTCAAATACTATTATTTTAAAGCTGCTT
TCGCTTGGTTTACTAACTCAGCAAATGCTTTTTCGTCAGAGATAGCAATCTCTGATAACA
TTTTACGGTTAACATCGATGCCAGCTACTTTTAATCCGTTCATTAAACGGCTGTAGCTGA
TATCGTGTTGACGTGCTGCTGCATTGATACGCGCGATCCATAATTTACGGAATTCACGTT
TCTTTTGACGACGGTCACGATATGCATATTGACCTGACTTCATTACTTGTTGTTTTGCTA
CTTTATATAATGTATGTTTAGAACCAAAGTAACCTTTGGCTAATTTGATCGTTTTTTTAC
GACGGGCGCGTGTTACTGTTCCACCTTTAACTCGTGGCATTATAATTCCTCCTTAAAATT
CCTATTATTATTTTACGTACGTTAACATTTGTGCTACGCGTTTTTGGTCACCTTTAGAAA
CTAAAGATGCTTTACGTAATCCACGTTTTTGTTTTGTTGATTTGTTAGCGAATAAATGTG
AAGTGTAAGCTCTTGAACGTTTTAATTTCCCTGAACCAGTTCTTTTAACACGTTTTGCTC
CACCACGGTGAGTTTTCATTTTAGGCATGTTTTTATCCTCCTAGTTTTGTTTTTTATCGA
CGATAGGCGCTAACATCAAGAACATTGAGCGTCCATCCATCTTTGGTTTTTGTTCAACAG
TCGCAAGATCTTTGCATTCTTCTGCAAATTTCTCTAATACGCGTTGACCGAATTCTTTGT
GCGTAATAGCACGTCCACGGAAACGAATAGATACTTTAACTTTATCTTCTTTCTCTAAGA
ATTTACGTGCATTCTTAAGTTTCGTATTAAAGTCATGATCTTCGATTGTAGGACTTAAAC
GAATTTCTTTAACTGTAACGACTTTTTGCTTTTTGCGTGCTTCTTTTTCTTTCTTCTGCT
GTTCAAACTTAAACTTACCGTAATCCATAATTTTGGCAACGGGTGGTTTAGCGTTTGGCG
CAACAAGAACAACATCAAGATTAACGCGTTCAGCAATTTCAATTGCTTCAAACTTAGTTT
TAACACCAAGTTGTTCACCATCATGTCCAATTAAACGTAATTCTTTCGCGCGAATTCTGT
CATTGATTTGAGTTTGATCTTTAGCTATGGTTGACACCTCCTATATGATTTACGAAGACA
AACAAAAAAGCGAATGCATTATGCACCCGCTAAAAAATAGACATGTCTAACCATGTTATT
TAACCCTGTAACTGCTATTGCGTCTTCAGGGCGAGAAGCGGGATGCTTCTACTTGTCCGT
TTCGTATTCAACAGACTTAATAATAACAGGGTTATGCATCAATGTCAACATCTATTTTTT
CATATTCACTCATATCTGTATCTTGTGATAGATCAACTTTATCTAATGGAATCTTCTTTG
TTTTATATCTTAATTTATGATAGAAGAAAAATGCTAAGAAAATAGGGATTCCCATATATG
TAATCATAAAGCCATTCATGTCAAAGTTTCCATTTAAAATTAAATCCGTATCCTGACCGA
CAATTACAAAGAGGCATAGTATGAATGCAAAGATTGGACCGAATGGGAACCACATCGCTT
TATACTTCAATACCGATAAATCTTTGTTCTGTGCATAAAATGCACGGCGGAATCGATAGT
GACTAATTGCGATACCGAGCCAGGCGATAAAGCCAGTTAATCCACTTGCTGCAACGATAT
ATTCATATGCACCACTCGCCACGCGTTCAACTAAGAAGATAATCAGCACAACTATGAAAG
TCGCTAATAAACTCGGAATCGGAACACCTTTCTGATTGGTTTCAGAAAATTTACGAGATG
CTAATCCATCTTTACCCATTGCGTATAACATACGTGTTGAGGCATACATACCACTGTTAC
CTGCTGAGAGAATCGATGTTAAGATAACAGCATTCATAAACGATGCTGCAAATGCAAGTC
CAGCATTTTCAAACACTAATGTGAATGGTGACTTCGCAACACTATCGCCACCCATTAAGT
TTGGATTTGTATATGGAATAATTAAACCAATCACTAAAATAGATAGTACATAGAAAATTA
ATATTCTCCAGAATACTTGTTTGATTGCTTTCGGGATCGTCTTTTCTGGTTCTTCTGACT
CGCCTGCAGTAATCCCTACAAGCTCTGTCCCTTGAAAACTAAATCCTGCAACTAAGAATA
CACCAAGTATCGTTAAGAAACTTCCAGTTAATCCATGACCTATAAATGGTGCATCACCAG
TTGTAAAGTTTTTAAACCCTAAATATTCTCCACCGAGAATCCCGAAGATTGTCAGTAGAC
CGATTGCTAAAAATAATATAACTGTTGCAACTTTAACAATCGCGAACCAATACTCACTTT
CACCATATACGCGCACTGATAATGTGTTCAAAAATAATATAATCGCTAAGAACACCAAAC
TCCATGCCCAGCCGGGTAAGAAATCCATGGGTTCCCAGTATTTAATAACACTCGCCGCAA
TACTTACGTCAGCAGCAACAGTGATCACCCAGTTAAACCAATAGTTCCAGCCTAATGCAA
ATCCAAGCGATGGATCAACAAATCGTGTTGCATAAGTTGAGAAACTTCCTGAAATCGGAA
GATATGTTGCCATTTCTCCAAGCGATGTCATTAAGAAGAATACCATAATTCCGATAATTG
TAAATGCAAGTAGCGCACCCCCTGGCCCAGCATCACGAATAGCCCCTCCACTGGTCATAA
ATAATCCTGTACCAATACATCCACCGATGGCAATCATAGAGATATGACGCTGCTTCAACT
TTCTTTGTACTTGATTTGTACTTTCTGACAAAGTAATAACTTCCCTTCTATAAATAAAAA
TGGATGCACACAATTGTATGCATCCATAAATGATTCTTCTTACCATTTAGTAGCGCATCA
CAATGTGTGTGACAGTCTGTTACCTATTCAGTAACAGCCCAGAATTTAAGCTCATACACT
TATCTTCTTCGGCATCGTTTCCTTTCTACTGGTTTCAATTACGTGTATGACGTATCCATC
GGTATACTCTTAAACAATGCGACCTCTACCTCAACGAGGAATATTAAGTTAATGATAAAT
ATACATTACTTATCATAATTTTTCAAGCTTATTTTTTTAGACGAATCTCATCTACAATAG
ACCAGATGAAATCATCACGATCAATTGTCTTAGATTCTTTTTTACCGTATTGACGGACGT
TCACTTCGTTATTCTCAATTTCTTTATCTCCTACAACAACCTGATAAGGAACTTTATGCA
TCTGAGCTTCTCGAATCTTGTATCCCATCTTTTCTTCGCGATCATCGATATGACAACGGA
CACCTTGTGATTTTAGTTCATCATAAAGCTTACGTGCGTAGTCATAGTGAACCTCATTTG
AAACCGGAATAATCTCAAGTTGATTTGGTGCTAACCACAACGGATAGGCTCCTTTATACT
CTTCAGTCAGGAAAGCAACGAAGCGTTCCATGGTAGAGATTACACCACGGTGAATTACGA
CTGGACGATGCTTCTCACCATCACTACCGATATATTCCAGATCAAATCGTTCTGGTAGTA
AGAAATCCAGCTGCACAGTTGAAAGTGTCTCCTCTTTCCCTAAAGCTGTTTTAACCTGAA
CATCTAATTTAGGACCATAGAATGCGGCTTCTCCTGGCGCCTCCTCATAATCTAGTCCCA
TTTCATCTACCGCTTCTTTAAGCATCAATTGTGCACGTTCCCACATTTCATCATCCTGGA
AGTACTTTTGAGTATCTTCTGGATCACGATAACTTAGACGGAACTTATATTCCTTGAACT
TAAAGTCTTTATACACATCGATAACAAGTTGAACAACGCGAATAAACTCTTCTTTAATCT
GATCAGGACGAACAAATATATGCGCATCATTCAATGTCATACCACGCACACGCTGTAACC
CGCTTACTGCGCCACTCGCTTCATAACGATGCATCATACCAAGCTCTGCGATACGAATTG
GTAATTCACGATATGAATGTGGTTTATTCTTATATACCATCATATGGTGCGGACAGTTCA
TCGGGCGCAGTACAAGCGCTTCGTTCTCCATTTCCATCGGAGGGAACATATCTTCTTGAT
AATGATCCCAGTGACCGCTTGTCTTATATAGATCAACCGATCCCATAATAGGTGTATACA
CATGATCATAACCAAGTGCAACTTCTTTATCCACGATATAACGCTCTAATTCACGACGAA
TTGTTGCGCCGTTTGGTAACCATAAAGGCAACCCGGCACCTACAAGCTGACTTGTAGTAA
ATAGCTCTAGCTCTTTACCGATTTTACGATGATCGCGTTCTTTACGTTCTTCAAGAATCT
TCAGATGTTCTTTCAGCGCTTTTTTGTCGAAGAAAGCAGTACCATAAATACGTTGCAGCA
TCTTGTTATCTGCATCACCTCTCCAATAAGCACCAGCCGTTGATAATAATTTGAACTCCT
TAATTTTAGCTGTTGAAGGTACATGCACACCACGACAAAGATCTGTAAACTCTCCTTGCG
AATAGATAGTGACATGTTCGTCTTCAGGGATTGCATCGATTAGTTCCTGTTTGTATGGAT
CATCAGCGAAAATCTTCTTCGCTTCTTCACGACTGACAACACGACGTTCAATCTTGATAT
TCTCTCCGACAATTTGTCGCATCGTCTTTTCAATTTCAGGTAGGTCTTCACTAGAAATCT
TATGCTCTGTATCAATGTCATAATAGAAACCTTCTTCGATAACAGGACCAACACCAAAGT
GCACATCCCCATACATACGTTTTAATGCCTGTGCCATTAAATGAGCAGTTGAATGTCGTA
GTACTTCTATACCTTCTGGTGACTCAGGCGTAATAATTTCAATATCCCCATCAGTTTCAA
GCGCTGTAGATAAATCTACCATCTGACCATTGAACTTGCCGGCCAAAGCTTTCTTTCTCA
AACCAGGACTGATTGAACCTGCAATATCTTCAGTTGTAACGCCACTTTCAAAACTCTTCA
CATTACCATCTGGAAACTTAATTTGAATTTCACTCATTGTATACGCCTCGCTTCTTTATT
TTTCAACAAAAAAAGACCCCATCCCAAAAGGGACGAAGTCTATTCGCGGTACCACCCTAA
TTACTGATTGCTCAGCAACTCTACATAAGATAACGGTCTTGAGCCGGATAGCGATTAACT
ACCATAAACATAAGGGAGTAACAAATGATCTTAAATACTGATTCTCACCACCATCAGCTC
TCTATAAATTAAGGAATCATCGTCTTATCCTTATGATGTTATTCATATAGACGAACATTT
TTGTTGTTTGTTACCTAATATTATACACATATCGTCGAGATTTTCAAATTTTATTTTTCA
CGTCTATAGTTTTTCCCGGATAACATATAAGCATCACTTAATGTCTCGATGCGCTCCATA
ATACGCATTGCTTTCGTCTGTTCAGCACCATGCTTTGTCATTGATAAATGATGGGATAAT
TCTTTGAAATCGAAATTTGAACTAAAGAATGTCGGCATCTTGTTCATCATACGGTGGTTG
AGAATAGGCCCAAGTACTTCATCACGTACCCATGGCGTCAAATCTTCAGCGCCGATATCA
TCCAGCATAAGTACCGGTGTATTTTTCACACGGTTAAGCCGTTCGTTATATGTACCATCA
CTGAAACCATTTTTAAGTTCTCTAATAAACTCAGGAAAATACAGGAGCGTCGTATGAATA
TAGCGTTCTTTCAGTTCGTTGGCAATCGCACCTAGTATAAATGACTTACCCGTGCCGAAA
GGACCGTGAATATACATCCCTTTCGTATCATTACCCTTTGCGATCTCACGACAAATACTG
TTTGCCTGACGCACGATATCGATACGCGCCTTATCATCTAAATGTATCTGTGCAAGCTTT
GCATTTAATACGTCCTTCGGCATGTGGATTGCAGTAATAAACTGTTTCATCTTCTGAGCT
TCATCATGAGCGAGTTTAGATGGACAAGGGAGATGCTTAATCTTAATTTTATTGTTTTCA
ACATACAGTTCAGGCGTATGTCCTGGTACAAAGTTCTTACACTTACTGTAAGATTCGCAT
GCATCGCACATCTTTGAAGAATCTTTATATTCTTGTAGTACAGATAAATCATTATCGATC
ATCTTATCTGTTATGTGATTCTCTTTAATAAACTGCTTAATATCAGGTTCTTTAATCGTT
TCTTCTTTTATTGCCTCAATACGTTTAAATATATCGCTGTTCGTATGTAGTATCGAACCC
ATATGTTTCATCATTTATCCTCCTCCCATGATTGATTTAATTCTTCTAATAACTTCTGTC
TTTCCTTTTCCAGATCAATATTATCTGTATCCTCTTTAACTGCTGGCTGTTGTTCTTCAA
TCAGCCATTTCGGCGTCAGTTCTCTTTGTATCGTATTATTCTTTTTATAATTTTTTACTT
TTTTATTCAATTGCGCCTGCTTTTTCTGTTCAAATGACTTCACATACTTGTAGGCTGCTT
CACTGTTTGATAACTTCTGTTTCTTCCAGTTTGAAGCAATCTCTTCGATATAACTCTGGG
GCAGTTTCATATCATTTGTAAACATGACATACTGCAATAATATATTCATTACACCAAATG
GCAGTTGCTCGCGTTCTAGTATCGATTCAATCATACGCTTTTGTTTAATTGTCGGTTCAG
ACTTACTAAATGAAGTAAGCATATCTATCGGACTTGTCGTGTCCATCAACTCAAACCAGG
TCAGTTTCGTTTCTGGCGTGTCATCCTTTACCTGTTGAGGTGTTAACTGTGGTAACTGCC
CGTCATGTTCAATCTGATAGAAGTCCCGGGCATTCTTACGTAAATCTTCATGTGAAATTT
GCTGGTCACTCGTTAATGATTTCAAAATGATGCCACGCATATCATGTGCTGCGATATCGT
ACAGTGTCGCTAGCTGGACAATTAAGTTGCGCGTCGCTTTCGGCAGTTGACTTTTTGTGA
TTAAATTCTGCGCGAGCAGCATCTCCAGTAGATCAAAATCAAACGTGTGCTGGTGAACCG
GTATACCGAATGATTCATGCTGCTTTACCAGATATTCATTTCCTTCAAAAATAGCCTTTT
CCGGAGATTTCGGTGTACCAAATACATCCATGTACTTACTTGACACATCTTGATAACCAT
CCAGATTTAACGTTTCATTACAGAATCTGGACTTTAGCTGCTGATACCTCGGCTTACCTA
CTTGCTGGAACAAGAATACAGAAAGCATCGGATCATTAAAGAACTGAGATGGCATGACGG
GTGCAATGAGCTTATAGACAAACTTCTGATTATCTTCAATACGCATATATGTTTTCAGTA
GTCCAATTGCTTCTAAACGCTTACGTATTACTTCAAAGTGCGCTAAGTTCATCTTTAGTT
CACTTAAAATAACATAATGATTGATGACGTCACTTGTCTGATCATAACCTGTGAGAAACT
GACGCATAAACTGATAGACGCCAATACATTCAACTCCGATAAGGGGTGTATATAATGTAG
TTAGTACATCTTCAGTAACTTGTGTTGCAACATAGTTGCTGATAACGATAAACTCATCAG
TTCCATTCAATTCAGTAAAATAACGCTCCATCTTTGCACCTACTTTTTATTCTTTTCATT
GAGTATATCACTCATCGTACGGAGCAGCTGATCGACGTCTTTAAATTCTTTGTAGACAGA
GGCAAAGCGTACGTAAGACACTTGATCCAGCTGCATCAGGTGCTCCATTACAATTTCACC
GATATCGACAGATGAAATCTCAGACTGACCTTTTTCTCTTAATATATTCTCCACTGCATC
CGTAATCTGTTCAAGAGATTCGTACGGAACAGGACGTTTTTCACATGCACGCACAAGACC
ATGTACAATTTTATCACGATTAAAGGCTTGTCTTGTTCCATCTTTTTTCACGACAATCAA
AGGCTGCAGTTCTACCCGTTCAAACGTTGTGAAACGTGTACCACACTGTTCGCATTCACG
ACGTCTTCTGATTGCATTCATATCATCTGCATGTCTTGAATCAACGACCTTCGATTGATT
AAAGCTGCATTTTGGACATTTCAAGACACTCACCTCATTTATATTTATCTCTCAATTATA
CATTATCATGTTTATTTACTAAACATTTAAGTTTACACTTACTACAATCGGATAATCTAC
TAATAATCCAAAGAAAGGAACGAACAAATGAGACCACATTATATTTATCTGCAAAAACGC
GAAGAAGGAAACCCTGTAAATAAGCTGAGAGAAAGTTTCAACCGCAGAAATGAAACGATT
CTTTACCATAAAGATCCAGTCGGCATAGTATTTATCGGAGATTCTATTACAGACTACTGG
GACCTTGATAGTTATTTCACGTTACAAAATGATAAACGTATTATTAATCGCGGTATCGGT
AATGATCGTTCGCAGTGGGTACGTGAACGTTTTGCTGCAGATGCCATCCAGCTGAAACCT
GACTGGATTGTATTATCCATAGGTATTAATAACACAAAAGAACTAGATGATGACCCAGCT
GAAGCCAACCAGATACACATCAAGATCCGTATTTTAGAAGATATTGAAGCGATGATTATC
ATGGCTAAAGACAAGAATATTAATATTGCTGTAGCAACGCTCACTTCAACGAATCGTCCA
CAGCTCGATGGATTTATTACACGTTCTAAACTTGTTCAGGCAATCAACCTAGAAATAGCT
CAGCTGTGCATAAAACACGATGCACAATTTATTGATTACTATACAGTGATGACTGAAACT
AAAGAAGATATCGACTACTTACGCAATGAACTTACTGATGACGGCCTCCACCCCCACGTA
CTCGGTTATGACAGGATGGCGGACACGCTCGTCAATACTTTGCCATATCCAATTCAATTA
AAAAATTAATAAAAAGGAGAAATAGGCATCATACCTGTTTCTCCTTAATTTAATAACTTA
AGCCCAATTGTGCATGCTAAAATAATGGCAATACATAAAATTCTAAGCGGGTGCTTTGAC
TCATTGTAAAAAATAATGCCGAGCAATGTACCGCCTACAGCCCCAATACCCGTCCATATC
GCATACGCTGTACTCATCGTTATCCCTGCTAAAGATAAGGACAGGAAGTAAAGACTGATT
CCAAACGTAATAACCAGCAATAAAATATAAAGACGCTTACCAGACTTACTGTACATATTC
ATCCATAATACACCGAGCATCTCACATAAGCCTGCAATGACAAGAAATATCCAGTACATC
ATACGCTCTCCTCCTCAGTAGCAAACTTTAACCCAACAACGCCTATGATAAGCATTGTAA
TCAGGACTACTTTAGGCCAGCCAAGTGGCACTTCATATACCGCTACATCAACGATCGTTA
CAAGCGTTGCCCCAAGTCCGACGAATATCGCATAAGCTGTTCCTACGGGTAGATACTTTG
TTGCATTAAGCAATAAATAAAAACTGAACGTCACACTTACTAAAGTAAGCATCCATTCAA
ACGCACTGTCGGCATGTGCAAGTCCTATCACCCAACCTGTCTCAAACAGTGCTGCAAGTA
TTAATTTTATCCAGTTCATAAATACCTCCTCGATTCAATACTTACATAACATAACATAAA
ACGCCGTCCATTTAAATTGGACGGCGTTATTCAAGGAAACTATTTATTTAACTGTTCACC
CATTAATCCTGCAAGTTCTACAACGCGAGTAGAGTAACCCCATTCGTTGTCATACCAAGA
TAATACTTTAACCTTTGAACCTTCCATAACGATCGTTGAGAGTCCATCTACGATAGAGCT
ATGTGGATTCGTATTGAAGTCCACTGATACTAACGGCTCGTATGTTACGTCTAAGATGCC
TTTAAGTTCATTATCAGCTGCATCTTTAAATGCTTCATTTAATTCTTCGACTGTGACTTC
TTTTTCTAAATCTACAACTAAGTCGACTAGCGAAACATTCGTTGTTGGTACACGTAACGC
CATTCCATGAAGTTTACCTTGTAGTTCCGGTAATACTAGAGACAATGCTTTTGCAGCCCC
TGTAGAAGTTGGAATAATACTTTGGGCACATGCACGGGCACGACGTAAATCTTTATGTGG
GTTATCTAAATTCTTCTGGTCATTCGTATATGCATGAACTGTCGTCATTAAACCATTCTT
AATACCGAATTTATCATTCAATACTTTAGCAACTGGTGCTAGACAGTTTGTTGTACATGA
TGCATTTGAAATCACATCATATTTCTCAACATCTAACTGTGCACAGTTCACTCCACGTAC
GATGGTCTGAACGTTACCTTTACCTGGAGCAGTAAGCAGCACTTTCTTAGCGCCAGCTTT
AATATGTGCAGCTGCTTTCTCTGCATCGTTAAACTTACCAGTTGCTTCAATCACAATATC
AATATTCATATCTTTCCACGGTAATAATTCTGGGTTACGTTCAGATACGAGTTCAATCTT
CTTGCCATCTACAAGTAAACCATTCTCAGTTGGTTCAATATCGAGTTCAAACTTACCATG
AGTAGTATCATATTTCGTTAAATGAGCTAATGTTTCAGGCGGGTAACTCGCATTGATTGC
TACAACCTCTAAATTATCATCTAATAATGCTGCACGAAATACCATTCTGCCAATTCTTCC
TAGCCCATTAATCGCTACTCTTGTCTTCATTAAATAATCTCCCCTTCAAAGTGTTATACT
AATACTTAGCAATAGTATAACACAATGAAAGCGCTTGTGTAGTGTATTTTCTGCGAAATA
AAAAATTTAAATTTTTCGAAAATTTGAATCTACTTATAGTCTTTGATCAATGCTTCTAAA
CGTTTATAAAGACTGTCTAAGTCATGACAATTATCAATGACGATATCGGCTTTATTTCGC
TTTTCATCCATCGACATCTGACTATTGATACGCGCATCTGCTTCTGACTCTGAAAGTTCA
TTTCGTTTCATCAGGCGCATTTTTTGTATATCGTATGACACATATACGACCCACACTTCA
TCAACAGTATGTTCGAGCTCATTTTCATATAACAATGGTATATCCATGACTACCACCTTA
CCTTCAGAAAGTGCAGCAGCTTTTTCTTCATCCATCAGACGTCGCACAATCGGGTGAACA
ATTTTATTTAAATTATCACGCTGCGCTTTATCATTAAAGATAATCGCACCTAGTGCTTTA
CGATTTAATGTCCCATCTTCATTCAGCACACCTGGAAATGTTTCAGCAACTTTTCTTAAT
CCTTCTGTACCTTTTTCTACAGCCTGTCTTGCCGCAATATCTGCATCAATGACAGCAAAT
CCATTCTCCTTCAGATAATTTGCTACTGTTGACTTACCACTGGCAATACCACCTGTTAAA
CCTATAACTGTCATAGTTCCTCCTATTTCTGGCAATGTGTACAATAATGTGTATTACGTG
TAGCTATCACTTTCGTCTTAATTTCATTACCGCATGTTCCACAAATTTTTTTACCATAAA
CTTTAAACCTATTTTGCATCGTTCCACTTTCACCTTGTGCGTTTCGGTAATCTGATATGG
TTGAGCCCCCATATAAAATGCCTTCATTCAGAACATCGACAATATGTTCATAAAGTAATG
TACGCCTTTTTTCGCTTAATTTTTTGACTGTTATATTCGGGTTAATTCCTGCATTATGCA
GCGCTTCACATGCATAGATATTTCCACATCCACTGATAACCGAATGTAGCATGATGACTT
GCTTAATCGGTTTGTCCTGATATTTCGGCAAGTGCAGTGCACTGATATAATGAGCTCGGC
CTTCTTCACTAAATGGTTCTGGTGCAATGGTTGCATCGAAGTGTGCAAACTGTGATTCAT
CTAACATTCTCAGTTCACCAAACCTTCTAATATCTGAATATACTAGCTTCATGGAACTGC
TCAATGTAAAAGTGACATGCCAATGTTTTTTGTAGTTAGGTACTGTAATGTCATCGATAG
ACGGTACGACAAAGTATGCGCCGGTCATTCCAAGATGACCGACCATATAACGGTTCCCAT
CCTTTCCTTTTAACTTGAAGATAATATATTTACTGCGACGCATCACACTTTCGATATGAG
TGTCAATACAGTGTTCTTTAAATGCATCTAGGGAAAGCCCTTTAACAATGGTCTCTTTAC
CTTGTGTCTTTCCATTTAATACAGCCTCTGAAAAGTGGACATCAATAATTCGTTCTCCTG
TAATGTGTGGTTCAATACCACGCTTTACATGTTCAACTTCTGGCAATTCCGGCATAATTC
CTCCTACTTTGCTTCGTACCAGCTTTCACCTGAATCATATTCAACTTCAAGCGGTACTTT
TAATTCCAATGCATTTTCCATTACCTGTTTTACAAATAAGCTGAAAGCATCAAGCTCATC
TTTTGGTACTTCAAAAATAAGCTCATCATGTACTTGTAGTAACAATTTAGCTTTAAAGTC
AGTTTCTTTCACTTGTTCGTTATAATGTACCATTGCGAGCTTAATGATATCTGCTGCACT
TCCTTGAATCGGTGTATTCATCGCAGTACGTTCAGCAAATCCTCTTAAATTAAAGTTTCT
GCTCGTAATATCCGGGATATAGCGACGTCGATTAAGCAATGTCGTAACGTAACCCTGCTG
TTTAGCTTCCTGAATAATATCATGCATATACGCTTTTACATCCGGGAAACTTTCAAGGTA
GTTATCAATGAAAGCTTGCGCGTCTTTTCGAGTAATACCTAAACTTTGACTCAAGCCATA
GTCACTGATCCCATAAACAATCCCGAAGTTCACTGCTTTCGCCTGACGCCTCATATCGCT
TGTTACTTCTTCCTTTTCAACATTGAAAACTTTCATCGCAGTCTTCGTATGAATATCAAT
GCCTTGATTGAAAGCTTCAAGCATACCTTTATCCCCAGTAATATGTGCGAGTACTCGAAG
TTCAATCTGAGAATAGTCTGCAGCAAATATTACAGAGTTCGGTTCACTCGGTACGAATGC
TTTTCTTATTTTTCTACCTTCATCTAGTCTTACAGGGATATTCTGCAAGTTAGGGTCAAT
AGATGACAGACGTCCGGTTTGGGCAATAACCTGGTTGAAACGTGTATGGATCTTATCGTC
TTCTCCAATCAATTTCTGCAATCCTTCTACATAAGTTGACTGCAGTTTAGACAGCGTTCT
ATAGAGTAATATATCTTCAATGATCGGATGTTTTCCTGTTAATGACTCAAGAACATCAAC
CGCTGTAGAATATCCTGTCTTCGTCTTTTTCTTCTTCGGTGAATCTAGCTTTAAATCTTC
AAATAATACGACACCAAGCTGCTTTGGAGAATTGATATTAAATATGCTGCCAGCATGTTC
ATGAATACGCGTGATCAATGCATCTAAGCGACTTTGAATTTCCTGCTGCATCTCCTGAAG
CGTCTGCTTATTTACTTTAATCCCCTGCATTTCCATATCTGCGAGAACAAGTGCGAGTGG
TAGTTCGAGCGCTGTTAGCAGTTCAAGCTGCTTAAGTTCATGTAATTTTCTAATCTGTAG
CGCCGACACCTCATGGATTGCATTTACTTCAGATGCAATATGTTTAAATAAATCTATACG
TTCAGGTATGTGCATCTTTGCACCTTTTCCGAAGATCATTTCATCTGATTCCACATAATT
AATACCTTGCATTTGCGCACTTTGAGCAACATCTATTATTTTCAAAGCTGGATCGAGTAA
ATAAGATGCGAGCATCACACAGTGCTCAATCCCTTTTATCTCTATGTCCAGTCTACTGAA
TAAAACTTTTGTTTCCTTTGCATCATAGACATATTTTTTCGTATCTTCATTTTGAAGTGC
ATTGATAAATGATTCATTTTGAGTGATTTCATCAGGAGGGATAACAAATGTATGTGCTCC
TACCAATATCCCTACCCCGATAATTTCATTCTTCAAATAATTATCTTGAAAACATCGAAT
ACGAATAGCCATTGATTCAATAGTCGAGAAATCAAACGTATGAAACTGATTGCTTATTTC
AATTGTTTTCTTTTCGGTAACTTGAGTTTCAGCATCAATATTATCTAACTTTTGCTTAAA
GTCTAGCTCTTGAAATAGTGCAATCTTCTTACTTTCATCTTTTTCAGGGAGCAATGTATC
ATTTAAATTTACTGCAATCGGTGCATCAGTATTAATCTTTGCCAGCTGCTTACTCATTAA
TGCGTCATCTTTATGATTTGTTAAGTTCTCATTTAATTTCTTACCTTTAATATGTTCCAG
ATTATCTAGTACCGCTTCAACCGTACCATATTCATGTAGTAATTTAAGCGCAGTCTTTTC
TCCTACACCAGGAACACCGGGAATGTTATCCGATTTATCCCCCATCAATCCTTTTAAATC
AATTATCTTCTCTGGTTCAAATCCATACTGCTCCTGAATAAACTGAGGTGTATATTTATC
AATATCTGTAACCCCTTTTTTTGTATAATAAATAGTCACGTAATCACTTGCAAGTTGCGT
CAGATCTCGGTCCCCAGTAACGATGATTGTCTCTAGCTTATTTTCTGTAGCTTGTTTTGC
AAGCGTTCCGATAATATCGTCTGCTTCATACATATCCTGCTCATAATGCTTGATTTGATA
AGCCTCTGCAAGTTTACGAATATAAGGAAACTGTTCGCTTAATTCTGAAGGCGTCTTTTG
ACGTCCTCCTTTATAATCTTTGTACATCTCATGGCGAAACGTTGTCTTACCTACATCAAA
TGCAATTAAAAAATGTGTAGGTTGCTCTTCCTTAATCAACTTATCTAAAATAAGCGTAAA
ACCATATATCGCATTCGTGTGTAAATTGGATTGATTCTTTAATAGGGGTAAGGCATAGAA
TGCACGAAATGCAATGCTGTTACCATCAATCAATATTAGTTTATCAGCCATAATATCCTC
CTGAACTGTAGTAATCATAGTTTAACATAAATCGCGCACAAAAACGCCCGACACATATGT
ATCAGGCGTTCAAGCTTCAAAATGAAAGCGTCTTTTTATATTATATGACATAATAGTTAA
ACTAGAGTAAACAAAAATAAATCTTATATTAATAAATAAACTGCTTTAATTTTATTCTGA
AAGTCGAACCTTTTCCAAGCTCGCTTTCTACATCGATTTCACCATTAAACACTTCAATAA
TATGTTTAACAATTGCAAGACCTAACCCTGTTCCGCCAGAGTCCCTGCTTCTTGCTTTAT
CTACGCGATAGAACCTCTCAAATATTCTTGTTATTTCCTCAGGTGCAATACCAATCCCCT
GATCAATAATTTCAACGATACATTCATCCGCCTTGAGATATACCTTTACTGTAATTTCTG
CGTCCTCTGGCGAGTAATTGATTGCATTTGAAAGTAGATTGATCATAACCTGCTTAAGCT
TGCTCGGTTCTGCCAGGACAAAAAGATTTTTTTCAAGCTCGAGATTAAATTTAATATTCT
TCTTCTCAGCAAGCGGATATACAACTTCCACACTATTAAATACTTTCTGAGGTAAATTTA
CTTTCACCATATTAAAGTGATTTGCCTGCTCAATTTTAGACAGTTCGAGCAGCTCACTTA
CAAGCACCTGGATTCGATTAGATTCTTTCAGAATAATATCTAAAAACATCTCGAGCGTAT
TCTTATCTTCTTTTGCACCGTCTAGTAATGTCTCTGTAAATCCTTTTATACTCGTAATCG
GTGTTTTTAGTTCATGCGAAACATTTGCAACGAAATCCTTCCTCATCTGTTCCAGTGTCT
TTAACTGTGTAATATCATGCAGCACAATGACAATCCCTTCAATCCTTTTACGTTTCTTGG
ATAATACAGGCACAACTGCCGCGTCAAAATATTTTTTATGGACGTTCACATTATGTTCAA
TTGTTTCATTGATGGGTTTCTCTGTTGCAATCGCTTCTTTAATCATACGTTTTACATCTT
TATGCTCTATTACAGTGTCATAATGAGCTTTCTTTATTTTATTACCACGATTAAAGAAAT
TTAAAAATGTTTCATTGGCTATAACAACTTCACCGTAGCTATTGACAAGCAAAGTGGCGG
ACGGAATATTCTGTAATGTCGTCTCCAGACGATTACGCTGAAGCTTCTGTTCATTCATAA
AGTCTTGCAATGTTCTAGCCAATATATTCATACTGATAAACAGGTCCTTAGTCTCAGTGA
CATTACTCTCTGGAACACGTACTTTGTAGTTGCCGCTTGCCAGTAATTTAGAAGCGTAAG
TCACTTCTTTTATTGGTTGAATATAGCTTTTATTGATGTACCTCACGATAAAATAGAGAA
TAGGAAGCAACATCAATAACATTAACCCGATATATTTCCATATACTTCTGTTTAAAATGG
TCAGAATTCGGTTTTCCTGTATTAAATAGATGACAGTATCTTTTGTTGTCGTTTTAAGGA
TGCTCTGTTTATCTTCAGAATCGTATCGAAACTCATTCACTTCACTTTCACCTGTCGTAT
ATCTCGATAGTGCAGCTTCAAAGTGGTCGGGAGAAAAACCTTGTGTAACATACAGCGGTT
TATTACCTTGCATGACTAATATTTGATAACTTCGCTCGTCGTCAAAAGTGGTTGCGATCA
TGTTGAAATCTTGATGTTCAGCCAAAGACTGTATTATTTTTGCATCTTGTGCCATCGTAC
GTTTCATCGATACTTTCATATCATTTGAGATAGAGGTCGTAATAAACATGCCGACTAAAA
GAAAGCTTACAACAATCATTGTTGTAAGCATGATGAGTAACTTTCTTTGAAAACTAATCA
TTTCGTTTCGGGTAATCCAGTTTATAGCCTAGACCACGTACAGTTTTAATGTATTGTGGC
TGCTTTGGATTTTCTTCTATTTTCTCTCTCAAATGACTGATATGAACATCAACGATACGT
GAATCACCAGCAAATTCATAGTTCCACACTGAATTCAGCATATGTTCACGTGTAATCACA
CGCCCTTGTCGTTCTATCAAATAGATTAATAATTCGAATTCCTTTGGCGTCAGATCAATC
AGCTCGCCATTACGATACGCTTCAAAATGTTCTGGCAATATTTTAAGCTTACCAATGATT
ATTTCTTTGTTTTCTTTTTCAGACTCGTGTTGTCTTAATGCCTGAGATCGTCTCAAAATT
GCCTTTAACCTTGCGGTAACTTCCCTAGGCGAAAATGGTTTCGTCATATAATCATCCGCT
CCAAGCTCTAAACCAAGTACCTTATCAAATTCATCATCCTTTGCTGTAAGCATCAGAATA
GGCACTTGATTCTTTTCACTACGGACTGCTTTACAGACTTCTACACCATCCATCTTAGGT
AACATAAGATCAAGAACAACAATATCCGGATCTTCAGAAAATATTTTACTTAAACCTTCT
TCCCCATCGAAAGCGGTTATCACTTCAAAGCCTGATTGCTCAAGATTATATTGTAATAAC
GTCACAATCGACTGTTCATCATCTACTACTAATACCTTCTGACTCATCCTATCCCTCCAA
GACCATATATACAACTTTATTATATATTACAATAAATATATATGGCTACACCTAATCAAC
AAACTTCACAAACTCGTATAAAAGTTTACAATAAATTAATAAATCACTTCAAGAGACGCA
TGACGTCTCTGACTGCCTCAGCAGATTGATGAAATGCAGACTGTTCTTCAGCAGTTAATT
CAAACGTTACGATGCGTTCGACACCATTCTCCCCAAGCAATACAGGCACTCCGATATACA
CATCACTTTCATTGTACTCGCCGTTTAAATATGCAATTGCAGGAAGAATGCGCTTCTTAT
CAAGAATTATTGCCTCAGCCATCTCAACCATAGCAGCTGCAGGCGCATAATACGCTGAAC
CATCGCCTAAAAGCTGAACAATTTCAGCTCCTCCTTTACGTGTTCTATCGACGATAGAAT
TAATTGTAGGTTTATCCATAATTTCAGTAAGCGGAATTCCACCTGCATTGGCATGCTGTA
TTAGAGGAACCATCGTATCTCCGTGGCCTCCGAGTACGACGCCATGAACGTCTTCTACTG
AAATGTTAAGTTCTGAAGCAACAAATGTTCTGAATCTCGCAGTATCAAGGACACCAGACT
GACCTATGACACGTTCATGTGGAAAGCCAGTCACTTGTTGTACTGTATAAGTCATTGCAT
CTACTGGATTTGTGAGCACGATAATAATTGCATTAGGGGCATGTATCTTTATCTGTTCTC
CAACCTCTATCATCACCTGCTGATTAGTCTGTACAAGGTCCTCACGTGTCATACCTGGCT
TACGTGCAACCCCTGCAGTAATCATAATGATATCCGATTCTTTAATATCTTCATATTGAC
TTGTTGCAGAGATTGAAACACTACTGTTAAAAATGGCAGCTGACTGAAGTATATCCAGCG
CCTTTCCTTTTCCTTTATCCAGATTACGCGCAAGATCGACGAGCATAACATCTGCAAGTC
CTTTTTGTGCTACGATGAATGCTGCTGTAGCTCCCGTAAATCCACTTCCAATTATGCTGA
TTTTCTTCCTCATATGATCCCCTCCTAAAAAAAGCAGTTAAATGAATAAATTCAAATAAC
TGCTTCTGTTTATTACATATTTTTAATAAGTTCGTCTGCAAAGGCACTACATTTAACTTC
TGTTGCACCTTCCATTAATCGCGCAAAATCATAAGTAACTACTTTAGAAGCAATCGTTTT
CTCCATAGATTTCGTAATGAGTTCTCCTGCTTCTTTCCACCCTAGATGCTCAAGCATCAA
TACTCCGCTTAAAATCACAGAAGATGGATTAACTTTATCTAATCCAGCATACTTAGGTGC
TGTTCCGTGCGTTGCTTCAAATATTGCATGCCCTGATTCATAGTTAATATTCGCACCAGG
TGCAATTCCGATACCACCTACTTGAGCAGCAAGCGCATCAGAAATATAATCACCGTTTAA
GTTCATCGTTGCAACAACATCAAATTCCGCTGGGCGCGTTAAGATTTGTTGTAAGAAGAT
ATCAGCAATAGAATCTTTAATTAAGATCTTTCCTGCATCTAAAGCAACTGCCTGTGCTTT
ATCAGCCGCTTCTGTACCGTCTGTTTCTTTAATCTTGTCATATTCAGCCCAAGTGAATAC
TTTATCCCCGAATTCACGTTCTGCTAAATCATAACCCCACTGTTTAAACGCACCTTCAGT
AAATTTCATGATATTCCCTTTATGGACTAATGTCACAGACTTACGTCCTTCTGTAAGTGC
ATAATTGATTGCAGCACGTACTAAACGTTCTGTACCTTCTTTAGAAACTGGTTTAATACC
AATACCTGATGTTTCTGGGAAACGGATATTTTTCGCACCCATTTCATTTTGTAAGAAATC
AATGACTTTCTTAACTTCTTCAGAACCTTCTTTGAACTCAATACCTGCATAGATATCTTC
AGTGTTTTCACGGAAGATAACCATATCTGTATCTTCAGGACGCTTAACTGGTGAAGGCAC
ACCTTCAAAGTAACGTACCGGGCGTAGACAAGTGAAAAGATCAAGCTCTTGACGTAAAGC
AACATTTAAAGAACGAATACCTCCACCGATCGGTGTTGTTAAAGGCCCTTTAATTGCAAT
TAGGTACTCGTCAATCACATCTAACGTTTCTTGCGGTAACCATTCACCTGTCTCATCGAA
TGCTTTTTGACCAGCAAGTACTTCTTTCCATTCAATCTTCTTTTCTCCGTTGTATGCTTT
ATCCACTGCTGCATCTAACACGCGGCTGGCTGCATTCCATATATCTGGACCTGTTCCATC
CCCAATAATAAATGGAACTACAGGATGATTTGGTACGTTTAATACTCCGTTAGAATTTGT
AATTTTATCTGCCATTATTTATTCCTCCATATTTGTAATTTATCGTTCTTCTACAGGCAC
ATATTTACGGCCGACTTCACCGATATAGTTTGCACGCGGACGAATGATACGGTTATCGCT
ATATTGCTCAAGAATATGAGCAATCCAGCCCGATGTACGACTTACCGCAAAGATCGGTGT
AAATAGATCATGCTCGATTCCCATTGAGTGATAAACTGTCGCAGAATAGAAATCGACGTT
TGGTAATAGGCCTTTTTTCTCCTTTAACAAATCAGCGATTTTAACTGATATTTCAAAAAG
TTCCTTCTGTCCAGTTTCATCTGTAATCTTACGAGACATCTCTTTTAAATATTTAGCACG
TGGATCGCCGTTCTTATACACACGGTGGCCAAAGCCCATAATCTTTTCCTTATTTTCAAT
TTTTTTGTTGATATAGTCTTCAACATTATCAATTGAACCGATTTCACTTAACATTTTCAT
AACTTGTTCGTTTGCACCACCGTGAAGCGGCCCCTTTAGTGCACCAGCTGCAGCAACGAC
ACCTGAATACATATCAGATAAAGTAGATACAGCGACACGCGCCGTAAACGTAGAGGCGTT
CAGTTCGTGATCGGCATGAAGAATCAGTGCTTTGTTGAAGCCCTCCTCCTGAACTTCCGT
CGGTTCTTCACCAAATAACATATAAAGGAAGTTCGCTGCATAGCTTAACTCTTTCTTCGG
TTTAACCACTTCTTTACCTTGGCGAACTCGTGCAAATGCTGCAACAAGTGATGCAACTTT
CGCCTGGATACGAATTGCTTTATTCATATGTGCATCTTCATTAAACTCATCCGCACGTGG
ATCAAAATGGGCAAGGTATGACAATGAAGTACGAAGTCCTGTCATTGGATGCACAGCATC
CGCAGTATAATCTTCGAAATGACTATACATTCTAGGATGTAGATTCATATATTCAATAAG
CTGAGACTTTAAATTTTCTAGTTCTTCTTTATTAGGTAATCTGAAGTTCCAAAGTAAGAA
AATCACTTCTTCAAATGATGCATTTTCAGTCAAGTCATCAATTTCATAACCTGCATATGT
CAGTTGATCCCCAACAATCGAACTCACTTTTGTGTTCGAAGCTACGATACCTTCAAGCCC
TTTAACTAATTCTGCCATTTCTATTTCCCCTTTACAACAAAATTTTGCTATGCCCAATGT
AATGGCTTTCACACTTCATATTATAGCTAATTGTCTTTATTTTGTGAATGATTATGAATT
ATAGTAGTTTATTATTGAGCGTGATAAGTTTTAGTTATAGATATATTTCAAAAAAAGTTT
GAGGTTTTTGATAATTCATAACATAATAGAAAAATACTAAGGAAAGAAGGAAAAAATGTG
AATACTCAGTTAAATAACAACAGTCACAATGATTTACAACGCGCGCTCTCAAACAGACAT
ATTCAGCTTATTGCAATTGGTGGAGCTATAGGTACTGGACTATTTTTAGGAGCTGGTAAA
TCTATCAATTTCGCAGGACCTTCAATATTGCTGACATACCTCGTCATAGGATTGTTCTTA
TTCTTATTTATGCGAGGGCTTGGTGAATTATTATTATCCAATACGAATTATCATTCCTTT
ACTGATATTGCAAGAGATTATCTTGGAGATTTCATGGGGTATGTTACAGGTTGGACATAT
TGGTTCTGCTGGGTTGTGACTGGGATGGCAGAAGTGACTGCAGTTGCGAAGTACGTTCAG
TTTTGGTGGCCGGACTTCCCGACATGGGCATCTTCTTTAATCTGTATCGTTGTGCTGATG
GGGTTGAACTTACTTACAGCAAAGCTCTTTGGAGAACTTGAATTCTGGTTTGCTATCATT
AAAGTAGTTACAATCATCGCGCTTATACTTGTTGGTGTTATCCTAATTGTAATCGGATTT
GAAACGAAGTTTGGACATGCATCACTTACTAATCTATGGTCACATAACGGTATTTTTCCG
AATGGTATGAATGGTTTTCTGCTAAGTTTCCAGATGGCAATATTTAGTTTCGTGGGAATT
GAGCTTATCGGTGTTACAGCAGGAGAAGCACAAGATCCAGAGAAAACATTACCTCGTGCA
ATAAATAGTGTACCTATTCGTATCGTTTTATTTTATATTGGCTCATTAATCATCATCATG
AGTGTTACACCGTGGGATAAAATCGATCCGAACGAAAGTCCATTCGTTAAGTTCTTTGGA
CTGATTGGTATTGGATTTGCAGCAAGTTTAATCAATTTTGTCGTTATAACTTCTGCATCA
TCATCTTGTAACAGTGGTATATTCTCAAACAGCCGTATGCTATTCGGATTAAGTAAAAAC
TTCTCAAAAGGAGATAACAGCTTCTTTCAAAGAACGAATAGAGCTGGCGTACCAGCGAAT
GCAGTTGTGTTCTCAAGTGTACTGCTGTTAATCTCCGTATTATTGAACTATATTATTCCG
AATGCAAATGCGGTATTTACACTCGTAACTACAGTTGCTACTGTATTCTTTATCGTTGTA
TGGTCAATTATTATGTTCGCTTATTTGAAGTATTTAAAAACACGACCAGAACTTCATGAA
CATAGTACCTATAAAATGCCTGGCGGTAAAATAGCATCCTACATTGTACTTGCATTCTTT
GCCTTTGTATTCATGCTCTTATTTATAGCAGAAGATACACGTTTAGGATTATTCGTTTCA
CCATTATGGTTTATTCTATTAGCAGTTATGTATTATGTACAGGGTGGATTTAAGAAAGAC
AACTTCGAAAAACATAATTATAGATAAACATAATTATCAAGGGCATTTAGCTTCAAGTAT
ATTTAAAAAAATTTATAGAAATCAAAACTAAGGATGAGCAAATGCTCATCCTTAGTTTAG
TTTACTTTTGCGTGCCCGATATATACTTTATTATGCTGTGCATCTACTGTTACAAGTGTA
CCGTTTTCTAATGTATTCATCACATCCTGGACACCTACGATTGTCGGTTTACCGAGATTA
AGCCCAACGACTGCCGCATGTGATGTTAATCCACCTTCTTCAGTTACAATCGCAACTGCC
TGTTCAAGATAAGGTACCATATCTGCATCTGTCTGCGGTGATACGACAACTTTGTCCGTC
ATATCAATACCTTGTAGTTCTTCTGCACTATTTGCTTTAATGACCTTGCCGTGTGCTGCA
GTTCTACCTATACCAATCCCTGCTGCGATTACATCACCAATGAGATGAATCTTCATTAAG
TTCGTAGTTCCTGCTTCACCTGTTGGGATACCTGCTGTAATAATGATTAAATCTCCATTT
TCAACAGTTCCTACTTCAATTGCTGCCTGTACAGACTTATCTAATAATTCATCAGTTGTA
GATTTACCCGTCTTCACTATAGGTATTACACCCCATACTAATGAAAGATGTCTCGCTGTT
TCTTCATAAGGTGTTACTGCGATAATATGTGCATGTGGACGATATTTAGAAATTGTCTGT
GCTGTTGTACCACTTTCAGTTGCAGCAACAATCGTCTGTACGTCTAAATTTAAAGCAGTA
TGTGCTACAGAGACACCAATCGCATTTACCATAGATGGCTGATTTAATTTTGTGCGGTCT
GAAAGCATACGTTTATAATCTTGTGCTTCTTCTGCAGCAAATGCAATATTGTGCATCGTC
TTAACCGATTCTTCCGGATATAATCCTGCAGCCGTTTCACCTGATAACATTACTGCGTCA
CTTCCATCATAGATGGCGTTGGCCACATCACTTGCTTCTGCACGTGTACAGCGTGGGTTA
CGTTGCATAGAATCGAGCATTTGTGTGGCAGTGATTACAGGTTTTCCAAGAATGTTACAC
TTCTGAATCAATTCCTTTTGTACTAGTGGTACTTGCTCAGCTGGTATTTCTACCCCCATA
TCTCCACGTGCAATCATCAGTCCATCAGAAACTTCCAGAATCTGATCGATATTCTCTATC
CCTTCTTCATTTTCAATTTTAGGGATAATATGAATAAAGTCACATTGATTTTTCTCTAAT
ATTTCACGAATCTCTAATACATCACTCGCGCGACGTACAAATGATGCCGCAATGAAGTCT
ACTTTCTGTTCGATACCGAATAGAATATCTGCAGCATCTTTATCTGTAATTCCAGGCAAA
TTCACTTTAACACCAGGTAAGTTTACACCTTTTTTGTTCTTTAGTTCACCTGCATTGATA
ACTTCACATACAATCTTACCTTCGTCATGCAGAATATCCTTTACTCTAAGCTCGATTAAT
CCATCATCTAACAAAATTGTAGATCCTATATGAATATCATTGATTAATTCAGGATAAGTT
ACAGAGAACTCAGCAGGCGTGCCCAATACTTGTTCCATACTGACTGTAACAGTCGAACCT
TTAACAAGTTCAATCTTATCGTTTTCCATATTATGTGTTCTAATTTCAGGACCTTTCGTA
TCAAGCAAGATTGCTACCGTCTTATTTAAACGTTGCGCGACAGAGCGAATTGTTTCGATA
CGTGCCTGATGTTCCTCGTGTGAACCATGCGAGAAATTAAGACGAGCAACGTTCATACCT
GCATTCATCAATTTCTCTAACATTTCAGGAGATTCTGAAGCCGGTCCGATTGTACATACT
ATTTTAGTTTTTCTCATTTTATGAGCCTCCATTATATTTGTTACGACGCTTATTGCATTA
TATCGATAATTCATTAGATAGTTCATACATCTTCTCATCTAAATGATGGACAGATGTGAA
GATGTCTTCAAACTTAGTCTTAGATAAGCTATTATTCTGAATACCAACTGCAAGACCAGT
TTCATCATTCATCAGTAGTTCTACAGCGTAGCCACCTAGACGACTTGCAAGCACTCTATC
CATTCCAGAAGGTGAGCCTCCACGCTGCATATGACCAAGTACTGATATACGAGTATCAAC
ATTAATATATTTCTTTAGTTCCTGACCACATTCTTCGCCGGTCATAACGCCTTCAGCAAC
AACGATGATAGAATGTTTTTTACCACGCTCGATCCCTTGTTGAATTTTATCTGCAATGAC
CTTGACATCTTTACGATGCTCCGGACATAATACTGTCTCAGCACCTCCTGCAAGACCAGA
CCACAGTGCTAGGTCTCCCGCATCTCTACCCATTACTTCTACGATGAATGTACGTTCATG
ACTCGACGCCGTATCTCTAATCTTATCAATTGCTTCTACAATCGTATTTAAAGCCGTATC
AAATCCTATCGTAAAGTCAGTGCCATTAATATCATTATCAATCGTTCCTGGTATACCGAT
TGTCCTAATGCCTTCTTCATTCAGTCTTTGAGCGCCACGATAACTTCCATCGCCACCAAT
AACCACCAGACCTTCAATACCAAGATTATTTAAATTGGCAATCGCCTGCTTGCGTACTTC
TGGATCTTTAAATTCTGGACAACGTGCCGATTGTAGAAATGTCCCCCCACGCTGTATCTT
ATCCCCTACAGTGCCACGTTCCATCTTCTTGATATTATTATTGATTAATCCCTGATACCC
TTGATATACGCCATAAACTTCTATGCCGTAATACATTGCTTTACGCACAACAGCACGAAC
AGCAGCATTCATTCCAGGTGCATCGCCACCACTCGTTAACACAGCTATCTTTTTCATATC
AATTCCTCACTTTATGTATTCTTTATCTTTAAATTAACACATTACTTTCACATTATCCAT
CAATATCACATGTTCGTAACAATGAAAACGTTTTAAAAAAACATTCAAAAAAACGTCGCC
AACTTATTATTTAGACAACGTTTTCGACTACCTTTTCATATTATATTTATATCTTTTTAT
TTGATTTCACCGATTGCTCTAAACTTATCATAGCGTTGTTGCACAATATCCTCTGCAGAG
CGTTGTGAAAGTTCATGAATAAATGGGGTTAATGCTTTACTGATCAACTGACTTTGTTGC
GCAATATTTCGATGGGCACCTCCAGGTATTTCATGAATCACTTCATCTACGATACCAAGT
TCAAGCAAGTCAGGTGCAGTAATCTTCATCGTTTCTGCCGACAACTGGGCAAGTGTACTA
TCTTTCCACAGTAACGCTGCCGCACCTTCTGGAGAAATGACGGAATACGTTGCGTTTTCT
AACATTAACAATGTATTACATACACCTAAACCAAGCGCTCCGCCACTTCCACCTTCCCCG
ATGACAATCGAGATAACCGGTACTTTAAGTGCAGCCATCTCTACTAGATTACGTGCAATC
GACTCACTCTGCCCACGTTCTTCAGCTGCTTTACCAGGATATGCTCCTTTCGTATCGATA
AAACATATAATCGGACGGTTGAACTTTTCAGCTTGCTTCATCAACCGCATCGCTTTACGA
TAACCTTCTGGATGAGCCATGCCGAAGTTTCTGTATATATTATCTTTCGTCTCTTTTCCT
CTCTGGTGACCAATGACAGTAACTGGGCGGCCTTGGAAAGAAGCAATACCTCCGACGATT
GCAGGATCGTCTCTAAAGTTCCTGTCTCCATGGAATTCCATAAACTCATCAAATAGATGT
GCGATATAATCTAACGTTGTCGGTCTTTCACCTAAACGTGCAATCTGGACTCTTTGCCAA
GGGGACAGATCGGCATAGATTGATTTAAACAGGCTTTCTTTCTTTGCCTTCAGTAATTCT
ACCTCATGTGTTAAATCAACATCGGATGCTTTCATATATTGCTCTATATCTTGAATTTTC
TTTTCGATATCTCTAATAGGTTGTTCAAAATCCAGCACCATTAATTTTCACCCCTTTGAT
GTAATTTCAAGATTGTAGTAAGAACCTCTTTCATCTCTTTACGATGCACAACTTTATCAA
GCTGTCCATGGTCCAGTAGAAATTCAGCAGTCTGGAAATCATCAGGTAGCTTCTCATTGA
TCGTCTGTTCGATGATACGTCGTCCTGCAAATCCAATCAAACTTTCTGGTTCAGCAAGAT
TAATATCTCCGACAGATGCAAAACTTGCAGATACACCGCCTGTCGTAGGATGTGTCATAA
ATGCAATATATAATAATCCTGTTTCACGATATCGGTTCAAAGCCACGCTTACTTTAGCCA
TTTGCATCAGTGATAGTATTCCTTCCTGCATTCTCGCACCACCACTTGCTGTAAAGATAA
TAAAAGGCATCTGCTGTTTTGTCGCATATTCAATTGCACGTGTAATCTTCTCTCCAACTA
CCGTTCCCATAGAACCCATACGAAATCTTGAATCCATTACAGCGATTCCCGTCTTATAAC
CATTGATAGTACCCCATCCGGTTACGACTGCTTCATCAATCTCCGTCTTCATTCTATCTT
TCTCTATTTTCTCTTCATAATTCGGAAAGTTAAGCGGATTGACTGGTTCAACATGTTTAT
CCAGTTCCTTAAATGTACCTTTATCTATCAAAGCATCAATGCGGTCATAGGCGTTCATCG
CCATGTGATGATCACAGTTAAAACAGACATTTAGATTTTCTTGCAGCTCTTTTGTATACA
TGATTTTTTGACATTTTGGACATTTCGCCATTATACCTTCAGGTACTTCTGTATCTGTCA
TATTTTTAACGGTTACATATTTTTTCTTCTTATTCTTTTTAAAGATATCCTTAAACATAT
GCTCACGCCTTCTCATCATAAGTCGCTTCATAGCGCTTTAATAATTTCCAAACTCTAAAC
ATGATTGTGTTGCTTGTATTGATACATTCTTCAATCGTCTTATTCTCTTCAAATATTATA
CTGCTTTCAATCATATGTATAAAATCCTTTATTTCACCTGTTTGTGCCCTTGATGTGATC
AAATATCCGCCTATCAGCTCGAAGAACTGGTTATTATCCATATCGGATAAATAAGTTCCT
TCGCCCCGTCTCGTCTCGATAACACCAAGAATCTCAAGTGCGCGTAATGCTTCTCTTATG
CTTGAGCGACTGATATTCAGTAATTCGCTCAAATGTCTTTCAGATGGAAGTTTGTCACCA
GACTTCAATCCATCATTCTTTATCATGCGGTTGATTTCATCTAAAACATGATTAAAACCT
TTATGCGGGGTATTCACAGTTGCACCTCCAAAAAATCCTTAGTGGTCAGACCACTAAGGA
TTAATATATCATATGTTTAATCTTTAATAAAGTTTATATTATACGAATGTCTTCAGGGTT
GAAATATTCAACCAGTTCTTTAATTTTATCTTTGGACACTGTGCCAATTACATGCTGGGC
ACGATCAAAATAGATGAGCTGTATCTCCCCTTCATCTAGAATGATGCTCTCTGGTAACGG
TTCGCGTATATATATAAATCGAGCTTCCTCGTATATTCTGTTCATAAATGATTCGACAGT
TTCAATCGTTTCAGCGATATAGTTATCTTTCCCTCGGTTATTATCAAATTTCCCTTTGAT
CACAATCATTTGGTGAGATTGAATCACTGTCTCAAACTTACGATAGGTATCCGGAAAACA
TACGATATCAATATCATCTGTACCATCAAAGCCTTTGATAAATGCCATCGGTTGACCTTT
CTTTGTTCTAATCCTTCTCACTTCATCAATGAATATCAGCATATAATGCTGATTCAGTCG
TTGCGCAATCTTGTATAATGGCAGATATTGAAGTGCTTTAAAGCGTGATTCCACCGGATG
ATTCGTTAAATAAAAGCCAAGATATGCTTTTTCATATTCTGCTTTTTTCATATCTGACAT
TTCTTCGTGAATGATATAATCTTTCTTCTTATTTAAACCAAGCGACTCTAGAAAGCTTTC
TTCTCCTTCATTTGTCCTTTCAACATCGATTATCATATCAAGCGATGCAAGTAATGTTGC
GCGCGTGTATCCAAAAGAATCAAAACTACCCGCATGGATTAGAGCTTCTAATAAAGGTTT
ACTAGCAATTCGTGAGGGGATACGCGCACAGAAATCATAGATATCTTTAAATGAACCTTG
TTTTCTTGCATCAATAATATCTTGAACACTTTTGTAGCCTAGTCCTTTAATGACACCTAG
AGCGTTTAATATACCGTCCTTATATGTACGATAATACCAATGTGCCTTATTGATATCGGC
AGCATATATCGGTATACCACGTTTCTTGACTTCATCGATAATCTCTTTAGTCTTGTGCTC
ACTGCCGATTTGATTACTCAGTATAGCTGTATAGAAGATATTTGGATAATGCACTTTCAG
GTATAACATATAGTAAGCGATTTTGGCATATGCAACTGCATGCGCTTTCGGAAACCCATA
GTTCGCGAACTTCAGTATTAGTTCATATATCGCTTCTGCGGTTTGTTTATCATAACCTTT
ATTGACGCTTCCTAGAATAAAATGTTCTTTTTCCGTCAGTAGCACAGACATATCCTTCTT
GCTCATGGCCCGCCTTAATATATCCGCTTCTCCATAACTGAATCCCGCAAATTGATTTGC
AATCTGCATAATTTGTTCTTGATAAATGATGACACCGAATGTATCTTTCAATATCGCTTT
TAGATCGTCATGAATATAATCAACAGATTGAGCACCGTGCCTTCTTTCGATATAGACTGG
AATCTGTTCCATAGGGCCTGGTCGATAAAGTGCCAGCACGGCAACAATATCGTTGAAATG
ACTGGGTTTCAGATTACGCAGTACATTTCGAATACCATCCGATTCGAGCTGGAATATACC
AGTAGTGTCACCTTGAGCCAGTAGTGCATAGACTTTAGGGTCATCAAGCGGCAATGTATT
CAGGTCAAGCTGCTGATTAAACTGTATCCTAACCTGATCCATCACATTACGTATGATTGA
CAGATTCCTTAGTCCTAAAAAGTCTATTTTCAGTAAACCGATAGATTCAACTTCTGTCAT
CGTCCACTGCGTAAGTGACACTGAATCTCCTTCTATAATCGGCACGTAATCTGTCAGTAG
CTGATCATGAATAATTACGCCAGCAGCATGTGTCGATGTGTTACGCGGGAGTCCTTCGAG
CGCATAAGCAATGTCAAACCATTGCTTTCGACGATCATTCTCATTGATGAACCGCATAAA
ATCCTCATCCGTCTTCATATCATCAAGTGTGATACCGACACGTTTTGGAATCAAAGTACT
GATTTTCTTTAATTCGGCATCTGAAAACTGTAATATACGACCTGTATCACGCATTACCGC
ACGTGCATTTAAATGTCCGAATGTAACGATACCACTGACATTATATTTACCATATTTGTT
GACCGCATACTGAATCACCTGATCACGCTTCGTGTCTTCAAAATCAATATCAATATCTGG
CATAGTCACACGTTCTGGGTTTAAGAACCGTTCAAAGAGCAGATTATATTGAACAGGATC
TACCTCGGTAATTCCAAGCACATAGCTGATTAATGAGCCGCTTGATGAACCACGACCCGG
GCCGACAAGAATATCGTGTTCCTTTGCATACTGAATTAAATCACCGACAATCAGAAAGTA
ATCGGCATACCCCATCTGCGTTATAACATCATATTCATAACGCAGACGTTGCTCATAGCG
TTCATCAAAGTGTGGTATCTCTCTCTTCTTTTCTTGTAGCAGTTTCATTAGATACGCGTC
ACTCGAATAACCTTCGACTGGAAATTTCGGCATAGTTGCATGATGCTTTGTAATGTCTAC
ATTACATTGGTCCGCAATTTCGTGTGTGCGGTCTAAATACTCCTGTGGAATCTTTAAATC
AATGAGTTGCACATCATCCTTCATATATGCTGTGCCGGCTTTGATTCGTACCATTTCTAA
TGGCAGCTTCTTATTCTCCTCTATCGCATTGAGTACTTCCAGATGCTGTACACCACTGGA
TTCCAGATAAAGTACATCTTCTATATATACTTTTTTTGCATCAAGAGAACTGTTATGGCA
AATATAATAAGATTCGATACCCTGTGTAAAATGTGATTCAGATTCCGTAATCGACTTGAA
GATTACAATTATTCCAGATTGATATTGTGACAGCCATTTTAAAGGTGTGAGCTCTACCCC
TTTAAGCTGTATTCTCGACGAAAGTTTAATCAGGTTCACATATCCTGTATTATTGCGTGC
AAGACATACCGCACGTAGTTGTTTCAGTCCATCCGTCACACATATCTCCATCCCAATTAT
CGGTTTAATGTCAGCAGCAATACATGCCTTATAAAATGATTGCACACCAAATAATACATT
AAAGTCTGTCAAGGCAACTGCATGTTCTTTTAATTCTGTAACACGTGTCACTAACGCATC
AATTTCAACTGTAGAATGCAAAAGATCATATGCCGAATGCACATTTAAATGAACAACCAT
CTGTTTCACCTACCCGTTTACAAGTTTCTTTAGTTCAGTTAACAACTGCTCGTATTCCGA
TATGCTATATACAGAAGCACCGCTTGCCAATGGATGGCCTCCACCATTATATTTAGCAGC
GAGCGTGTTAATAACAACGTCTTTACTTCTAAGTCTTACGCGAATAGTATCGCCTTCGTC
TACAGCATAAGCCCATGCTTTAATTCCTTTCATATCGGAAAAAGCGTTAACAAATAACGA
AGCCTCTGAAGCAGTAATATTGAATGTTTCGAGCACCTCCTTAGAAATGAAAATATTGCC
GACTCCATTATCAAAGTCAAAGTTTTGCAGCACAAAACCTTGAAACTTCATACTTGAAGC
CTCTCGTTGCTGCATTTGATTAATCATCTTCGTATGATCTATATCAAACTTAAGTAATTC
AGCAGCAACTTCCATCGTTCGCGATGTTGTATTATTAAAGAGAAATCTTCCAGTATCCCC
AACAATCCCGATATAAAGACACTTTGCTACTGCGCTATCGATATAATCACTTCCATATCC
TAGCGAAGTCAATATTTCATAGATGATTTCACTTGTTGACGATGCAGTCGTATCCACAAT
GTTAAGTTCTCCATACTGATCTTCAGGTGGATGATGATCGATTTTAATTATCTTATCACA
AAGCATGTATCTACTATCATCAATACGCGGTGCATTCGCAGTATCCAGAACGAGCGCTAA
CGCACTTTTAAACTGTTTATCAGTTAAAGTATCCATGTCACCGATAAACTTTAAACTTTC
AACTTCAGTACCAATCGCATATACACGTTTATTGGGATATAAACGCTTAATCGCATGTTT
TAATCCTATTTGTGAACCTAATGCATCTGGGTCCGGTCGGACATGTCTAAAAATAATAAC
TGTCTCGTAAGCATTGATTTCATTAATCAGTGTATTTATTTCTTGTTTATTCATATATTC
TCCTTTATTTACTAAAATTCATTTCGTTGATATAATCGATAAGACTGGAGGTTAATTCAA
ATGGAAGTTATTTTTCCCTATATTATATCAGCACTTGTTGCTGTTATGCTATTTTCATTT
ATATTTACTATATTTAATATCGCTAAATACTTCAGAACGGTGAAAGATGTTCGTCGCGCC
TGGTATCGCGCTCGAGCACGTCAATGTTTCGCTATCTTTATGTTTGCCTTCGCTTTGAAT
CAGATGCTGTTATTCCCACAGTGGTTTACTTTTGTAGTATGCGCGATACTGATTGTCTTT
GCAGTAGCCAACTATCAATATGCGATTAGAGCAAAGCATCATTTTGAGTCTCACTTTGCA
GATGAAGACGCTGCTTGGGCTGAGCTTGAAAAGAAACAGCGCCAACGATAGCTTATTAAT
AACAAAACCCGTACGCATTTACACGTATGGGTTTTGTTATTTAATAGAAATGTTCGATCA
CCTGTATCGCACAAAGTGATTTAGCAACGATTTGATTGCGGACAGATAATGCCACCTCTA
CTTTCGCTGCCTTTCTACCAAGATCGAGCAACGTAAATGTCACATTCACTTCACTGTCCA
TCTGTACGGTCTTAACAAATATAATATCGATATTATCTATTAGAATATCGCCTTTAATAT
GTTTCTTCATTTCATGATTTATCGTCTCTTCAATAATCGCTAAATAGACAGATTTACTCA
GCATGCCAAACTGATTGGACATTTGAGGTGAGATTTTCACTGAAATTTCACCTTCTTTAA
ATGTCATCTTCTTAAGTACCTGGTCATTAATCGTATCACCAATATGAGGCTGACGATCAA
CAACCTGCATCGCCTTCAGCACATCTTCTCGCGATACGATTCCAAGTAGATTATTATATC
TAGAAACAACTGGCAGCAGTTCAATGCTTTCCCAGATCATAATATGCGCACAGCTTGCGA
CAGTAGAATTTAAATTCACTGATACAGGATTTTTCGTCATCACCTTTTTAATCTTCTCGT
TAGGGTTCTTTCCTAACACATCTTTACTTGTTACGATTCCACTCAATTTATTATTATCAT
CCAGTACAGGAAATCTCGTGTGCTTCGATGATTCTGAAAGATGATTCCATTCACTGACAG
TATCGTTTTCTCTTAAATAGATTGTATCCTCTATCTTTATCAATATATCTTGTGCTGTGA
GCACTTCTTTTTTGATTAGCTGATCATAGATTGCACGATTGATCATATTTGCGACAGCAT
ACGTATCAAAATTAGAAGAGATGATGGGCAATTCTAAGTTATCTGCCATCTGCTTTACTT
CCTCAGTAGTAGCAAACCCACCTGTAACAAGTACAGCAGAGCCTTTTGACAAAGCAAGCT
TCTGTACTTCTGAACGGTTACCGACAATAAGCAAAGTATTCTCACCGATATACTTCTCCA
CTTCGTTTAGTTCCATTGCACCAATTGCAAACCTGGTCAATGATTTATGCAAGCCCTCAC
GCCCACCAATAACATGGCCGTCAATAATATTGACAATTTCTGCAAACGTCAGATTATCTA
TTGCATTGCGCTTCTTCTTTTCGATACGAATTGTTCCAACGCGTTCAATCGTTGAAACGA
TACCATTATTCTCAGCTTCTTTAATTGCACGATACGCAGTACCTTCAGATACACGGAGTA
TCTTTGCAATTTGTCTTACGGATATCTTTGAACCCACGGGTAAATTGCTGATATGCTCTA
TAATTTGTTCGTGTTTTGTCAATGTTCCACCTATTCTCTTACTTATTTAATTAAATTGAA
ACAGATTGACCGCTCTGCAATATTTTAACCTTCGTATGCACCTTATCAGCAAACGCATTC
ACATCAACTTCAATATACGGGAATGTGTTGTAATGAATTGGAACAGCAATAGCCGGTTTG
ATGAATTCATTAACAGCATAAGCTGCATCGTCAATTCCCATCGTAAAATTATCACCGATC
GGAACAAAGCAGACATCAGCAGGGTGGCGCTCTGCGATTAATTTCATGTCAGAGAATAAT
CCCGTGTCGCCACAATGATAAATGACTTTTTCTCCTAGTGTAAAGACAAGACCACAAGGC
ATACCTAAATAAATGATTTCACCCGCTTCAGTAATAGAATTACTATGGAATGCCTGCACA
TATTTCACCTTACCAAAATCAAATGCTACATTCCCGCCGATATTCATCGGATGTGTATTT
TCAACACCTTTACCTGCTAAATAATCACAAAGTTCTGGTGTTCCGATTACTTTTGCTCCT
GTGCGTTTTGCAATTGTTTCAGTATCTCCTAGATGATCTCCATGCCCATGTGTAAGTACA
ATATAATCTACTTCAAGTGTTTCACTATCTAAGTCTGACAGTTTATTCCCATTAATAAAA
GGATCTACAATGACTTTCTTTCCATTATGTTCAAATGTAATACAAGATTGACCGTGAAAA
AAGATTTCCATTATAACACCTCTCTCCTATTGTTAACTTCTATTATACAATAATTAAAGT
GTATTTAAAAAGCTGACACATGAAAATTGAATTCTCAATTAATCTAATTTACACTAGAAG
TACTATGAAAAAGGAGCAATGATATGAAAAATCTAGAAAAATTGACAGCTTATATGACTG
AACAGAATATTACACATGTTTTTATTACAACGCCAGAAAATATCAATTATTTCAGTGGCT
TCCTTTCTGACCCCCACGAACGACTTACAGCTTTATACGTAACACAGCACAAAGCATCAT
TGATCGTGCCCGCAATGGAAGTGAACGATGCGATAAACGCGTCAAATTTAAATACAATTG
GCTATTCAGATACAGAAGATGCATTTCAAGTAGCGAAACGTCAGCTTGAAATACCGGATG
GAGCTGTGATATTTATCGAAGAGGAACATGTAACAGTAAAGCGCGAGAAAGCAATCCAGC
TGCACTTCAAACCAAGTGCATTACAGTCAATCGATCAGATCATTAAAGACATGCGAAATA
TTAAATCAGAAGATGAGATTGCTTTATTAAAACAAGCGGCACGCTACGCAGACCAAGCAG
TTAAAACTGGAGTAGCAGCATTAAAAATCGGGATCACTGAAGCGGAAGTTGTGCAGATTA
TCGAAAGTGAAATGAAACGTATTGAAGGTATTTCTGATATGAGTTTCAGTACGATGGTAC
TCTTCGGTGATCACGCAGCAAGTCCACACGGCACACCTGGTGGAAGAACGTTGAACGAGG
ACGAATATGTACTATTTGATCTTGGCGTTATATACAAAGGTTATTGTTCCGATATTACAC
GTACAGTAGCATTCGGTACACCCCCTCAATTCCATCAAGATATTCACAGTATCGTTACAG
AAGCAAATAAACGTGCGATAGCACTTGTAAAGCCCGGCGTACCTATTAAAGACATAGACG
CAGCTGCACGTGATTATATCACCTCTAAAGGTTATGGAGACTATTTCCCACACCGCCTAG
GTCACGGTCTCGGCATCAGTGTACATGAATTCCCAGATATCTCCTCATCAAATGAAAACA
CATTACAAGCTGGTATGGTATTTACAATCGAACCGGGTATTTACTATCCTGAAACAGTTG
GTGTTCGCGTTGAAGATGATATTCTAGTAACAGAAGATGGATACGAAGTACTCACGAGCT
ATGTAAAATGACCACATACAATGGCGTCGAAACTTTTCATGATCTATACGCAGCAGTGAA
TCATGGGGCAACACATATTGTTATCAATCAGACCGGGATGACAGCAAGTTACGGATTCGC
AAAAATAGCGATAGAATACTGTCATCCCTTAAACGTCAGAGTATACGCCCTCATCAATCC
ATCTTTTCAAAGTTATCATTATACTTTATTTGATGTCGAAATAATGCGGGAAGATATTAG
GCAATTGAACCGGATGGAGATAGATGGCTTTATATTCGGTGCACTGGGCTCTGATAATGA
TCTTGATATCCCCGTGATGCAGACATTGATTCAAGCTGCTGAATCAACACCTGTGATCAT
GCATTCTCAATTTGATAAGATTCCGCTCCGCGCACAACTGAAAGCGATGGATGCATTAAT
TGAGATAAATGTATCAGCAATCATCACGCATGGAGATGTTTCTTACTTGAAACCTATCCT
TGATAATACGCATCAGCTTGGTCGTCTGTTACGACATTCCAAAGGTAAGATTGAGATTAT
TCCGGAAGTAGCAGACAGCGATGAATTCACTGAACTTAAAAAATGGATTCCATTCCAGCA
TGCATATGGCAGAGATATTTATCATTAATGTGTATGCGTTAGTAGTCAGATAATCATGCT
CAAAATTACAAAAATCGAGGCTCACATCAATATGCGGGCCTCGATTTTATTCTTTCATTA
ATTATTCAACAATGATTTTGCATCAAAGTATTCTAAACCTTGATCCTGCGCTACAGCTTG
GAAAGTAACATGTCCATCAAGCGTATTGAAACCTTTTAGGATTGCTTCGTTATCTAAAGC
TGCTTGCTTATACCCTTTATTTGCAATCTGGATTGCATAAGGAATTGTTGCATTGGATAA
TGCCATCGTTGAAGTACGTGGTACAGCACCTGGCATGTTCGCAACTGAATAATGCACAAC
ATCATGTTTCACGAATGTTGGGTCATCATGCGTTGTAATACGGTCTGATGTTTCGAATAT
ACCACCTTGGTCAATTGCAATATCAATGACTACTGAACCTGGGCTCATTGACTTGATCAT
TTCTTCAGTTACAAGTTTTGGAGCTTTCGCACCTGGAATTAATACTGCACCGATAACGAG
ATCACTTTCACGTACACTGTCAGCAATGTTTAATGGTGTAGACATTAAAGTCTGAACTTG
ATTTCCGAATAAATCATCTAACTGCTGTAAACGTACTGGGCTTAAGTCTAAGATTGTGAC
TTCAGCACCTAGACCGACCGCCATTTTCGCAGCGTTTGTTCCAGCTTGTCCTCCACCGAT
AATTGTTACACGACCTTTTTGAACACCTGGTACACCCGCTAATAAGATTCCTTTACCACC
ATGAATCTTCTGTAAGAACTGTGCACCGATCTGGGTTGCCATACGACCTGCAACCTCACT
CATCGGAGATAATAATGGCAGCCCACCTGTCGGTAACTGAACTGTTTCATATGCTATCCC
TACCACTTTATTATCTAATAAAGCTTTCGTTAACGCTGGTTCTGGAGCTAAATGTAAATA
TGTAAATAAAATTAGACCTTCTTTGAAATATTTAAATTCAGGCTCTAAAGGTTCTTTAAC
TTTCATTACCATATCTACATTCCATGCTTCTTCAACTGAGCCAATGCGTGCGCCTACTTC
GATGTAATCCTCATCTGTGAAGTAAGAACCAAGTCCTGCACCTTTTTCGACGATAACCTC
ATGTCCGTTATCAACCAATGCATGAACCCCACCTGGCGTTAAAGCAATACGATTCTCATT
GTTTTTAATTTCTTTTGGAATACCTATTAACATGTCATACACTCCCCTTAATTTATCCTT
ACAAGAATATAGTAACATTTACAAATGAAAACGCAATCATTTAATTTGGTAAGAGTATTC
AGAATATATAAAATGTTTACAATTCTATTATTACATTTTAAACATTAGTGATATAATAAA
AGTGTAATAAAGATCGTAAATGGAGGGATTTTTATGTTAGTGTATAAAAATATCTTAATC
GCAGTCGATGGATCAAGTGAAGCGGAATGGGCCTTCAATAAAGCTGTGGAAGTTGCTAAG
CGTAACAATGCAACATTATCGATTATCAATGTTATCGATACAAGAAGCTATGCAAGTGTC
GAAGCTTATGATCGCTCTATTTCAGAACGCGCAACACAGTTTGCAGAGTCATTGCTTGAT
GGTTACAAAAGAGTAGCACAAAGCCGTGGTGTATCAAACGTCGATACTTTAATCGAATAC
GGTTCACCTAAGACGATTATTCCTAAGAAAATCGCACAAAAATTAGGAGCAGACTTAATC
ATGTGTGGTTCAACTGGACTTAATGCGGTTGAACGTTTCATTATCGGATCAGTATCAGAG
GCCATCGTACGTCATGCAGAATGTGACGTATTAGTTGTCAGAACTGAAACAATGCCACAT
AACTTCCAGCCAGAAGTTGCTACAAAAGAACTGCTAGAAGAACATAAACAGTAGATAAAG
CTGTTAGTTCATATCATTATCTATAAGATAATCTATTATTGTAAAAAAAGGTCGGAACAA
TAGTTCCGACCTTTTTTATATATTATTTTAAGTTACCGAAAGTCATCGTGTCACGTGCAA
TCATAACTTCTTCATCTGTTGGAATTACCATAACTTTAACCGGTGAATGTGGATAGTTGA
TAAATGCTTCTTTTCCACGAAGACCCGCATTTAGTTTTGGATCCCAGTAAACGCCCATGA
ATTCTAATCCTTCTAATACACGTGCACGCACGATATCAGAGTTTTCACCAACACCTGCAG
TGAATACGATTGCATCGAGACCTTTCATACGTGTTGCATATGACCCGATGTATTTATGGA
TACGACTAGCAAATACATCTAATGCTAAGATGGCACGTTCGTCACCTTCTTCAGCTTTTT
GTTCGATATCACGTAAGTCACTAGAAATTCCTGAAATTCCTAGTAATCCAGATTCTTTAT
TTAATACATTAATAACTTCTTGAGCTGTCTTACCAGTCTTCTCCATTAAGAACGGAATAA
TTGCAGGATCAAGGTTACCTGAACGTGTTCCCATTGTAACTCCAGCAAGTGGTGTGAATC
CCATAGATGTATCTACAGATTTACCACCTTCTACTGCAGCAATTGAAGCTCCATTACCGA
TATGGCAAGTAATGATACGTAATTGTTCAATAGGACGATCTAATAATTCTGCAGCACGTT
CTGCTACGAATTTATGGCTTGTACCGTGTGCACCATATTTACGAATACCATAATCTTGAT
AATATTTGTAAGGTAAGCTATAAAGAAATGCTTCTTCAGGCATTGTTGTATGGAATGAAG
TATCAAAGATTGCTACGTGCGGAATATTTGGTAGCATCTTACGGAATGCACGGATACCCA
TTAAGTTTGCAGGGTTGTGTAATGGTGCTAATTCACATAATTCTTCAATTTGCTTTTCTA
CTTCATCCGTTACAAGCGCACTTGTTTCAAAGATGTCTCCACCTTGTACCACACGGTGAC
CTGTACCATCTAAATCATTAATGTCTTGGATGATACCATGTTTTTTCATTTCATCAAGCA
TCATATCAACCGCTTGCTCATGATTTTTAATATCTAAAGTTTGAGTGACCTTCTCACCAT
TGACTGAAATTGTAAAGATTGAATTCGGTAATCCAATTCTTTCTACTAATCCTTTAGTCA
ATACTTTCTCTTCAGGCATTTCAAATAACTGAAATTTTAAAGATGAACTACCTGCATTAA
TTGCCATAATTTTTTTCATGGTCTTCCTCCTAAGTAATTGAATACTTATATTTAATCATT
AATACAGATTATTATCAAGAATAATACAGAATTATTTGTTACGATTTTCTGAATGCCACA
CTTCTAATTCATCGATAAATAATTTCATATTTCTTTCATCTTTGAAATCGGGAATATTTG
CGAGTAAAACTTCAACTGTTTTGGATTTCGAACCATCTTTTCGTTCTAATACGAGCAAGC
TTTTTCGACGTGCTTCAGTCTTGAACAAACTCGAAGGGAAATTCAAAAAGGCTTGCATTA
TTGTTTCTGTAGCAACAAATTTTTGTAACTGTTCCACATTGTCACCTTCAAAGAGTTGGG
TTGGAACAATTAAAAATGCGAGACCTCCTGGCTTTAGGCTATTTATCGCCTGTTCAATTA
ATAAATGATGACTAAAACTATGTCCTTCTTTAAATCCAAGTTTCATTTCATGACTTCTTA
TATCATTCGGGTAGTAGCCTACTGGAAAGTCACCAGTAACAACATCGAAATCGCCTTCTG
GTAATGGCATAATTGCATCTTGAGGAAAGACATCAAAGGGTATCTCTAAAAAGTTTGCTA
AATGTACGCTGAGTCTTGATAATACAGGATCGACTTCTACAAGTACGTGGTCAAAAGTCT
TGCCTGGATTCTGTTCATGTATTGTAGCTGAGAGATGTCCTGTACCACTCGTAAGATCTA
ATATCTTAACCTGTTTATCTTGAACAAACAAATTCATTACATACGCAGTCATATATCCAA
TACTATCTGGTGTCATCTGATGATTCGGCTGTATCATCTCTTCTTTCAATAAACTTAGAT
AACTGAACTGGAAAGCCTTTCTACGATCGATACTCGTACTTCTTTCAAGCAGATCTCTTT
GGTTGATATAAATATCTTCGAGACTTAATCCTAAATTCTCAATAAAACTATGTCCATTTT
CTTTTTGGAGTGCTTTCGCCTTACTATCAATAACCTTAAATAATTCTTCTATCATATATG
ATCCTTTCAAATAAAAACTGCCCCAAGTCAAGGGCAGTAGTTAATACGTTTAATTAAATT
GATTTTAACGCTTCAATTGCTTTATCATAATCTGGGTGATCCGTACCTTCTGGAACAACT
TCGGTATAGACTACTTCATTTGCATCGTTGAGAACAAATACCGAACGCGCAAGTAAACGT
AAGTCTTCCATTACGACACCATAGTTCGTACCAAATGATAGGTCTTTATGGTCACTTAAA
GTAATCACGTTCTCTAATCCTTCTGCGGCACACCATTTTGCCTGAGCAAATGGTAAATCT
GCAGAGATAGTTAAAACAACAGCATTATCAATACCTGCTGCTTCTTCGTTAAATTTACGT
GTTTGTGTGCTGCACACACCAGTATCAATTGATGGAACAACGCTGATTAATTTCTTCTTA
CCTTCGTAATCGGCTAATGTTCTTACCGTTAGATCATTTGCTAATACTGTAAAGTCAGGT
GCTGCAGTTCCAACTGTAACAGGCTCACCTGATAATTTCATTGGATTGTTTTTAAATGTA
ACTTGTGCCATTATGATACCTCCTAAATTGGTTTACACTATTAATTTAACATGTTTATAA
GAGAAAACGAATTAATTCGACTGATTAAATTCTGATTTCTTGCTTCACAAGCTTTTCTCT
TAATAACGCACTCTCTTCCTTAACAACGAGTGTATCGCTTAACAGATCGTGTATACCACG
CTTATTTGGATTGAATAGTATAACGAGATAAAGTAAATAAGCGAAGAAGTTAGAAATATA
TCGTCCAAAGAATTCTCGAGTAATAACCGTTCCTATAGAAAGTTTGCGGCCATCTTCATG
AACTACTTTTAATTTTAAGATCATCTTACCAAGCGTTGCATTAAAGAAATACGTAAGTAA
AATAAAATAGCCAAAGTAGATTAATGCACTAAATACATTATAGACCGAAAAGAGCGGTGT
CATAATGTATATATCACTTAAACCGTATGAGGCATCAAATGGATTTAATACAATATTTTT
AATCGAACCAATAACGATTAAATCAATGATAAACGCTACAAACCGAATACCAAATCCAGC
TTCTGTCGCATGAATTAACTGCTGTGTAAGTTTATCATTCACATTGTGCGAATTCATTGG
AACAGCTAAGTCACTTTCAATATGTTGCTCATATTTTTCTTCATACATTACATCCACCTA
CTCCCCATACAAGTACATTGGTTGAATGCCTTGACGTTTACTCAATAATTCTTTAATTGC
AGCTACATCATTCTTGCCCATTAAGTGACCTACAAAAGAATCTGCTGCAAAGAATTTAGA
ATTGAAGAAGTCATCTGGCTCTGAAAATTCAATGACTTCAGCGTTTTTCGCTTTAATTTC
TTTCTTCAGTGCTTTCATCGCATCTGCCTCAGTACCTATCTCATCTACAAGATCCAACTT
TTGTGCTTGTTGACCCGAATAGATTCTACCATCAGCAATTTTCTTCACTTGAGCTTTATC
CATATGTCTTCCATTACTAATGACATTTACAAAACCTTCATAACTTTCATCGACAAACTT
TTGCAAGATTGCACGTTCTGTTTCATCCATCTCTTTTGTAGGGCTCATAATGTCTTTATG
TGGTCCACTCTTAATCGTGTTGAATTTAACCCCGTACTTATCTGCAAGCTCTTTATAATT
CATAGATTGCATAATTACACCTAATGACCCCGTCAACGTTTCTTTAGAAGCATAAATTTT
ATCAGCTGGTGCTGAAATATAATAACCTCCGGAAGCTGCCGTATTTTTCATTGTTACATA
AACTTTTTTACCTGCTTCTTTGACCGCTTCAATCTTATCATGAATTTCTGCACTCTCATA
AACACCACCACCCGGTGAATTCACAACTAACATCAATGCTTTAATATCACCGTTGTCTTT
CACCTCATCTAATGAATCCAATATCAGCTGGTGATTGTAACTTTCACCCGAGAAGGGCGA
AGGCGTCCCCGTGTCCATAATTGTTCCGTCTATTTCAATACGTGCAATTTGATTTGTCGT
GTCGCTGCCATCAACAGTAGATGAAGTAAGTCCTTCTTCGTCTAGTGCCTTCATGCTTGA
AGCGAAATCTGTAGATAACACGTTTGTGAAGAAGCTTAATGTAGACCCAACAATAAATAA
TCCTAAAGCCAATAATATTGCTATCACTCTTTTACTCATCATATCTTCCTTTCTAATATA
ATAGTTAGACCTTATAATATATAGTATCAGAAATATCTATCAGTGAACAATAAGGAGTGG
TAAAAAAATGGTAAAAAGAAATAAAATTTACTTTTTTGCAAACGGTGAACCTGCTGGATT
GAACTCTAAAGCACAAATTGAAACGTTAATTCAACATTATGACTTTGAAGTAGCTGATAA
TCACGAAACTGCAAATATCATCGCTTCTATCGGTGGCGACGGGGAATTTCTCCAAGCAGT
ACGTAAAACAAAGTTTCGTCAAGATGCGATATATGTTGGCATTGCGACAGATAATAAGAA
ACACTTCTATACTGATTTCCATATTGATGATCCAGAACTTCTAGATAAAGCTTTAAATAA
CGAGGATGATTTAATCGAAGTACGCAAATATCCTTTGTTAGATGTAAATATTAATAACGA
GATGCACTACCTATGTCTAAATGATTTCTATATTAAATCTTCAATTATTAAATCGATGTC
TTTAGATGTCTTAATCGATGATCAGAAATTCGAGACCTTCCGAGGGGATGGGATGCTGAT
TTCTACACCGACCGGGTCAACTGGATACAGCAAATCACTGGATGGTGCCATTATCGATCC
GCTTACACGTTGCTTCCAGATGACTGAAATCGCATCTTTCAACAACAACAACTACAGAAC
TATTGGTAATGCGATTATTTTAGATGAAGGTCGTAAACTTTCTTTAATACTAGATAAATT
AGAAGACTATTATCCAATAATGGGACTAGATAACGAGGCATTATCCATACAGAATACAGA
TACAATCGATATTACATTAAGTAAACAGATCATTAAAACTGTCAAAGTGAAAGAAAACTC
ATTCTGGAATAAAGTTGAGCGCACATTTCTATAAGATATAAAGAACTGCACAGCGTATAA
CTACGATGTGCAGTTCTTTATATTTGAATATGTATAATCACCAAACTATTTCACAAGATA
ATTCTGAACGTAGTCCACAATATTTTTTCCAATCAACAGCACCGTCACTACGATAAAGAG
TATACGCACATATGATACACCATGCTTAATCGCAAATTGACTGCCAGTGTAACTTCCCGC
TATCATTGCCGCTCCCATACTCAGCCCATACATATAATTTACTTGTCCGAGTGCCATGAA
TAAGAGCAGAGCTCCTAAGTTGCTTGCAAAGTTAAGAAATTTTGCATTACCTGCTGCTCT
TAAGAAATCAAAACCGATGATAAGTAAGGTGAACAGCAGGAAACTTCCTGTCCCTCCCCC
TAAGAACCCATCGTAAAAGCCGATAAATGTAATAGCAAAAATGAATAATGCTGACTTTTT
CTTATCTAATTTCTTATAGGTCGAAATGCTTCCCCAGTCTTTCTTAAATAGCGTATACAC
AAGTACCAGACTCAGACAGATGATGGCAATAGGCTTCAGATATTCAGGCGGCATCTTCGT
GGCAGTAAATGCACCGAGAATCGAACCGAAAAATGATAACGGAAATAATTTACCAACAAT
ATTTAAATCGACTTTCTTCGAACGTAAAAATGATAACGTTGATGTAAATGATCCGAAAGA
AGAAGCAAGCTTATTCGTTCCAAGCGCGATGGATGGCGGCATACCAGTTGCAAGCAGGGC
GGGAATACTGATGAGTCCGCCGCCACCAACAACTGAATCTATAAATGCCGCTAAGAATCC
GAAAAATATTAAAATGAGTAATATATTTAAATCCATGTTGCCCTCCTTATAAGTTGCTAT
GATACACTTTGTAGTGTCCTATAATTAGTTATTCAAATATTTCTCCGTTATCTATTCTAA
ACTGCTTACGAAGCAGATCAGGGAAATTTGTAAATGCTCCGTCAATACCTGCATTGATTA
AGCGTTCCATATCCGCTTCTTTATTGAGCGTATATGGAAAGACTAAATATCCAAGGTCAT
GCATTCTGCTGATTAATATTTCATCTAAGTCAGCAATGCTTGGTCCAACGGCATACACAA
ATGCATGAATCTGCTTTAAATCTTCATCCGGCATTTCACGCAGCACACCTTTTTTAGCGA
GCAGTAAGAGCGGCATATCGGGAACGAGCTGATTCACTTTGATTAAACTTTCTAAACTAA
ATGACTGTATAACCGTCTGACGATTCTTTAGGCGCGTGTCACTGATCAGGCTGTATGCAT
CTAGCGTATCGATTAATATTGATTCCATCCCCGGATAGATGTCCGGAGATTTCGTTTCTA
TATAATAATTTGCATCTTTATAACGTTCAAATATGTCTTTCAGTGTCGGTACAATCTGTT
CAGCATAATAGTCTGCCTTTAATTCAGGGAACTTTTCATTGAACCATTTCCCAATTGTCA
GCTGTTTAATTTCTTGAAGGGTCATCTCTTTAATAATCCCTGGCGTCAGTGCAGTGCGTT
CGATTGATTCATCATGCATGACAATGATTTCTCCATCTAATGTCATATGAACATCGAGCT
CAATATAGTCTGCATGCATATCGTAATGACTTTTATCGTACGATGCAAAAGTATGTTCAG
GCGCATAACCACTCGCTCCACGATGCGCTATAACGACATTTTTATCAAGCATAAGAACGC
CTCCTATAACAGCTCGTCGAATTCTTGTTTCGTATCTGTATGCTTAGAAATTGTTAATGT
CTCAATATTCGCGACTGCCTCTTCAATCATCGCATCAAAATCAGTGCCTGCTTCGAAGCT
CTCAACCTTATCAAGTCGAGGATTAGTCTTCGGATTTTTCGGTGTGAAGATTGTACAGCA
GTCTTCAAACGGTTGGATTGATGTGTCGAATGTTCCAATTTCCTTTGCTTTAATAATAAT
CTCATCTTTGTCCAATGTCAGTAACGGACGTAATATTGGTAAGTTTGTAACTGCATTTAT
CGCATACATGCTTCCAAGCGTCTGACTCGCAACTTGTCCTAAATTTTCTCCGTTGACAAG
TGCTTTAGCATCAATTTGACGTGCAAATCGATCTGCAATCTTCAGCATCATTCGACGCGT
TGACGTCATTGTTAAGTTTTCAGGCACTTTCTTATGAATCATCTTCTGGATGTCTGTAAA
CGGAACGAGATGCAGTTTAATTTCTCCAGTAGTTTCTGCCATAATTCTTGTAAGATCAAT
GACCTTCTGTTTCACTTCTTCGCTTGTAAACGGTGGTGAATGAAAATGAATCGCTTCAAT
CGTAACACCACGCTTCATCACTTCAATTCCAGCGACAGGTGAATCAATACCACCTGATAA
CATTAAGAGCGTCTTTCCTCCCGTTCCAACCGGTAGGCCTCCAGCACCTTTAATCACACG
AGAATATAGATACGCTGCATCACTTCTAATTTCAACGAGCAATTTATAGTCTGGGTTTTT
AATGTCTACTGTTAAATGTTCGATATTAGATAAGATTTCTCCCCCGAGTTCTTGCTGTAA
TGCAAAAGTATCATAAGGGAATCCTTTATCTGAGCGTTTCGCATCCACCTTAAATGTAAC
ACCCGGTGCGTCAATATCACGCGCAAGCTTCACTGCACTCGATTTTATCTGATCAATATT
TTTCTCTACTTTCACTACCGGACTCACTGAATGTACTCCGAAAACTTTACTAATTCGTTT
CATAATCTCTTCCACGTCAGCATCTTCAGTGATTTCCACATACATCCTATCTCTATTTGC
ATTTACCTTATAGCCTGTCAAAGGAATTAAAGCATATTTAATATTGGACTTAAGCTGATT
TATAAATGTATTACGATTACCCGATTTTAATGTTAATTCACCATATCTGACTAATATATG
ATCATACTGCATCTTTGATTAACTCCTTCATTTCACGATAGATTTGTTGTAGTACTGTGA
TAAATCGATTGATATCACTTTGTGTTGTATATTTATCAAATGATACTCTGACACTACCTG
CTATGACAGTTTCAGGTACATGAAGCGCATTCAGTGCTTCATTGAACTTTGCTCGCTTTG
ACGAACAGGCACTCGTCGTCGAAATGCAGATATCTTCTTTCGAAAAGGCATTCACGATGA
CCTCCCCTTTTACGCCAGGAAAGCCGATATTTACTATATGTGGTGCACCCTCTTCAAGTG
AATTCACATATAGTCCCGGAAGTTGCTGCACTGCATGTTCTAGCTGTTCTTTAAAGCGCT
GCGTACGTGCGTATAGTTCTGTCCTCTCACTTTCGGCAATACGTACTGCACGACTTAAAG
CAACGTCATTCGCAACATTCACTGTTCCGCTTCTAAATCCATACTCCTGACCTCCACCAA
ATACTGTATGTGTAATGGTCTTCAGTTGATTGAAGACAAGTAAGCCCTGGCCTTTCAGAC
CATTGAACTTATGCCCACTAAGTACAAAGCTATCCATCGCATCAACTGGAAGTTCGAGCT
TCCCAAAAGATTGTACACAATCAACATGAAAATGTACTTTCGGATAATTCTTTAATACTT
CTTTGATAGATGTAATCGGTAATATTGCACCCATGACATTATTCACATGCATTAAACAGA
CTAAAGTCACATCACTGTTTAATAGAGATTTAAAGTGTTCTAAATCTAATCGACCGTCTT
TAAACTGTACATACTTAACTGTGAATCCCTCATCTTCTAGCGCACGTACTGTTTCTAGTA
CTGAAGGATGCTCTAGATGTGAAGTAATAATCGTCTGTCCGAACGGTTTCTTACTCCTTG
CCATACCGGTAATAAGTAGGTTGTTCGATTCAGTGGCGCCACTCGTAAAAATAATAGATT
GATTCTTAAGCTTCAATATATCTTTAATCTGACTTCTCGCCTGTTCTAATAATTTATTTG
TTTCAAGTCCTTTATGATGTGGACTTGATGGATTAAAATAATACTTTTCATTTACCGTAT
GAAATGTCTTCAACACTTCTGAATCTGGCTTTGTTGTTGCACAATTATCTAAATAGATCA
TTCTTTCACCTCAATAAGCAAAACCCGGCAAACTTCACATTGAAGTTGGCTCGGGTTTAT
CATTCGTTTCATTATACTCTATCTGCGCTTTGTATGAAGAATATTCTGCTCAAGACGCTC
AGTCACTCCTGGTTCTACACGTTCAATCGCCGCCTCAGCAACTTCTACTGCGCGTTTATA
TCTATTGTTACTAAACAAGCGTTCTGCTTCGATTAAATCTTTATTAACGTCTGAAGAATC
TTTGCGATAACGGTTTCCATATTGTATTAGTTTTTCTGCATAAAGCGCATGCTCCAGCAC
TTCCATCGCTTCTGACTCAAATGTATTCATGGTTGTCAGTACTTTGTTCACTTTATCTCT
TACTTGCGTTACATTCATTGGACGCTTATTAAAAAGTTGATGCACTTCACGCATCTCAAC
ATCAATTTCATTTTTCATAATAATAAAGCGTTCTGGTACACTTGATAGATTTGAAGCAAG
CAGTTTTCTATATACTTCTTCTTTCTTGCTTTGAATATGCAATACATTATGCTGCGCTTC
CTGCTCATCTTCACGCAAATTCATCAAGTAGTTCTGTATCTTCTCTTGTTTTTCATTGAT
TACTTTAACATGGGATTCAATATACTTTAGATTATCCTCTACCTCTGTATAACGAATGCT
TGATTTCGCAGTTTCCATCAATATTTCATCGTACACTGTTATCAAACTTTGAATCTCATT
ATCGTAGCCACGCACATTTTGTACCGCTTCTTCATCAATATAATAGGTATCTTTAACATA
TTCTATCTCAGTACGAATCATATAGTTCGTATCTTTAGCGTGAAACAGATGATCTGTTAT
CTCTTCTTTTGTTAGTTCTACATTGTTCTTCGCTTTCACTTCAAGTTCAACGAGCTCGAC
CATGTCATCAATAGCATCGTTAATCTCATCGATGATTTCTTCTGCTTTGTCAAGTTCCAG
TCTTGCAATCAGGGGTTCAACGAGATTCAGCTTTCCTTTCAACGTCTGAAGCGTACTGTC
TACTTTAACATGCTCAATGTTATAACCTTCAATCTTAAGGTCTCTGCACCCGAACTTAAT
ATCCTGAAATTGTGCAGGTAATTCTTTTTGCACATCACGGATCAGTTCTGGAATTTCTTC
CATATCTTCTTTCAGTAGGGACATTTCTTCATGTAACCTATTAATATGCATATGTGCATC
GTCATAATTCCCCTCATCAATAAGCGTCTGATATACATTAATCTGAGGTTCGTACTTCTC
AATCTGTGCTTCAAGCGGCTCAGCTGATTCACCATACTGGTGACGGTTAGCAAGAACGTC
GCGCTTTGATTCTCTATAAATGATCTTACACGCATCATACTTGCGCTTATCATCTTCAGT
CTTATTTATAAAGGCTTTAATCTCTTCTACAGACTGTCCATACTTTTTCTCTATGTGATC
AAGCAAATGGTCCGCTTCTTGAACCTTAGTTTCACTTTCTTTAAATTTAAATTTATCAAG
TGCTTCATCCGCATCATTTATAATAAGTTCACAAGCCTTGATATCTTCATTTAATACAGT
CTGCCACTCTTTCTTCCACTTCTCAAAGTGCAGCGCAGCCTGACCTTTTAAGTTTAATGA
TTTTATTTTTACCAGTTCATCTTGAAACGGTAGATGTTTCACTTCATTCTTTCTTGCTTC
AATGCTTTCGATATGCGTGCGTCTTTGATTTCTCATATAAAACAGCACACCGACAGCAAT
CAATATCACTACAATGATTCCAACTATGATATATATCATTATGTAAATTCATTCCCTCCA
AAGTACTACTCATCATTATAACGTAAAATGTACTTTTCAAAAACAATTTCTTGTTAATTC
TTTGTCAAATCAGTTAAACTATTTTTATTCATAAAAATTGATAACTACGGAGGGAATAAT
ATGTTCGATCAAACACCGATTAAAGATTATACGATGCTCGCACAAATGCTGGACGGACTA
CTCACTGATGAACAGGATAATATCAGCAATCTTGCCAATGCAAGCGCACTTCTCAATACA
TTTCTACAGGAAGTAAACTGGGTTGGGTTCTATTTGATGAAAGACGGCCAATTACAGTTA
GGACCTTTTCAGGGATTACCAGCATGTGTTCAAATTCCGGTTGGAAAAGGTGTATGCGGG
AGTGCAGTCAGCGCGCGCAAGACGATGGTTGTCTCTGATGTCCATCAGTTCCCAGGTCAT
ATCGCATGCGATGCAAATTCTCAATCTGAAATCGTAGTACCTATTATAAAGGATGGCGAA
ATATTCGGTGTTCTCGATATCGATGCGCCGATTAAATCTAGATTTACAGAAGAAGATCAG
GCAGGTATCGAACAATTCGTAAAGATTCTCGAAAAACATTTATATTAATATTGACTTCTT
ACACTAAAGTCACTATAATGAAATCTATGTGAATAAACGAAGATAGCAGATAAATATTAA
TACGCGCTATAGTATCCCCTATGTTGGCGTGTTGTGTAACTGAAGCTATAAGGCGAAGGC
ACGGAATGATACTATATCGTATTAGGCATTTATCATATTTTTGTTTTTTACATAAAAAAC
AAAAAAGAGGAGGAGTCACATTATGGCTCGTTTTACAGGTTCAACTTGGAAAAAATCTCG
TCGTTTAGGAATTTCTTTAAGCGGCACTGGTAAAGAATTAGAAAGACGCCCTTACGCACC
AGGACAACACGGTCCTAACCAACGTAAAAAATTATCTGAGTATGGTTTACAATTACAAGA
GAAACAAAAATTACGTTATATGTACGGAATCAACGAACGTCAATTCCGCACTATCTTTGA
CCGTGCTGGTAAAATGAAAGGTATCCACGGTGCTAACTTCATGGCACTTTTAGCATCTCG
TTTAGATGCAGTAGTATACCAATTAGGTTTAGCACGTACACGTCGTCAAGCACGTCAATT
AGTTAACCACGGTCACATCATGGTAGATGGCGCTCGCGTAGACATCCCATCATACCAATT
AAAACCTGGTCAAGTAATTTCAGTTCGTGAAAAATCACAAAAATTAAACATCATCGCTGA
ATCAGTTGAGTTATCGAACCACGTTCCTGAATACTTAACATTCGACGCTGATAAATTAGA
AGGTACATTCGTACGCGTTCCAGAACGTAGCGAATTATCTGCTGAAATTAACGAACAATT
AATCGTTGAGTACTACTCACGTTAATAAGTGCTTTGAAAGACTATCGTCTTTCTACTATT
CCGAACACTTCAGAAACAATGATTCTGAAGTGTTCGTTTTTTTGTTTTATGTGGATATAG
AAGGAGAGTGTAAAATGAAACATACATTTAACTGTACCGCTAAATTTAACGGCGGCTATC
ACGGTGTCGGTACGATAGAAAACAGAAACCTTAAGTCTAAAATATCAATACCGAAAGAAA
TGGATGGACCTGATATCGGTACCAATCCAGATGAGATGCTTTTATCTTCTGCAGTTACAT
GCTTTACAATAACATTAAGTTCTATGTTTGAACGTAATAATATTCCGGTAGAAATAGATT
ATGTGGATGCTAGCGCGTCGATTAATAACGAGAAACAAGTATTAACGTATGAAAGTATTA
CTTACAAAGTCTATTTGATCAGCACAGCACAAATAGACGAGAAAAAAATTGTAAGGTATG
TTAATAAATCTGAAGAAAGTTGTATGATTACACGTGCTCTAAAAGGTAATGTTGAAGTTT
CAATTGAAAATATTTATTTAAATAATAATATATTAATATAGTAATTTGCTTATAAAACTA
TTTCGGTAGCCGGAATAGTTTTTTATAGCATCTAATCAAAGATAAACTATATTAAACAAA
CAATACATTTTGTGATAGCGTTTACAGCTTTTTTCAAAAACGTCACTAAATGTATATTTA
ATATACTTTCAGAGAATATTCTTAAAGTTCACTGAGTGCACAATTACGTCATTATTAAAA
CATAATGACCACTTAAATTTTCTGACAATTAGTAAATAATTAAATTGACAGACTTATCAA
TAACAAATAAAATACATTAGTACGAAAGAAAAGAGGGATGATATGAGTTCAGTTACAGAA
ATTAAAAAACCAAAAAAGAAAAAGTTTATAAGTTTACCGATGCAAATTTTAATTGCATTA
ATATTAGGCGTTGTCGTCGGCGCTCTACTTAATGGTCAGAAAGAATACGTTAACTACTTT
CAGCCATTAGGTGATATCTTCTTACATCTTATTAAAATGATTGTTGTACCGATCGTATTC
TGTTCACTTGTAATTTCCATTGCCGGTACAGGTGACATGAAAACTGTTGGCCGTTACGGC
TGGAAAACGTTACTGTACTTTGAAATTATTACGACATTAGCCATTGGTCTCGGAATTATA
TTTGCAAATATCTTTAAACCAGGTGCCGGTATCAATAAAGATCTATTACCTAAAGGTGAT
GTAACAAAGTATACGACAAATGCAGAAGCTGCTGCAGAGTCAACATATGGTAATCATATG
ATTGATACTATCGTCAATATTATTCCGACGAATATTATTGATTCTATGGCACAAGGTCAG
TTATTACCGGTTATCTTCTTCTCGGTATTCTTCGGTCTTGGGTTAGCTGCAATCGGTAAA
AAGGGTGATCCAGTACGTGCTTTCTTTGACGGCTTCTTAGATGTTATCTTCTGGATGACG
AATCAAATTATGAAGTATGCACCAGTGGGCGTCTTTGCATTTATGGCAGTGACAATCATT
AATTTAGGATTAGGTGCTTTAGTTCCGCTTTTAAAGTTAGCACTTGTTGTCGCAGGTTCT
ATGGTATTCTTTATTATCGTCGTGCTCGGTGCTGTTGCAGCAATGTGTAAGATCAATATC
TTCCACCTATTGCGCATACTAAAGGACGAGTTACTGCTTGCATTCTCAACGTCAAGTTCA
GAGACTGTATTACCTACCATCATGGACAAGATGGAGAAATTTGGTGCACCGAAAGAAATC
GTATCTTTTGTTATACCGACAGGTTATACATTCAACCTTGATGGTTCAGCATTGTATCAA
TCTATTGCAGCACTTACAATCGCTCAAATGTACGGTGTTCATTTATCGGTGACCGAACAA
CTTGTATTATTATTAACATTGATGCTGACATCTAAAGGTATGGCTGCTGTACCAGGTACA
TCAATCGTCGTTTTGATTACGACTTTAACAGCAATGAATATTCACCCTGAGGGCCTAGCA
CTTATCATTGGTATTGACCGTATCTTAGATATGATGCGTACAGTTGTTAACGTAGTCGGC
AACTCTTTATCAACACTTGTCATTGCAAGATGGGAAAATCGTCTTGATTATGAAAAAGGC
CGTAAATATTACGAAACATATGTAAATAAATAAAGTCTGATTATATAAAAAATAGTTCAA
GATGCTCTTGAACTATTTTTTATATGCTGATTGTTTCAAGTAATCGGACACGACTTTGAT
ATCTTTATGGAACTGTCTGTCTTCTGTTATCGATGGTACAAACTCTCGATATTCTTCGTA
TTTCTTCTTCGTTTTCGGTGATAGCTTGTGCTCACCTTTTATTTCAACCGCCTGCAGTGC
AATCACACATTCTATGGCAAGTACATTCCTGACATTCTCTACAATCTGATACCCATGGCG
TGAAGCAATCGTACCCATTGACACATGATCCTCCTGATTGGCAGATGAAGGAATAGAATC
TACACTTGCAGGATGCGCCAATGTCTTATTTTCAGAAACTAGACTTGCAGCAGCATATTG
CATAATCATCGCACCACTCTGCAGACCTGGATGCGGACTTAAAAATGCAGGAAGATCGCC
GTTTAACTGTGGATTGACAAGCCTCTCTATACGACGTTCTGACACATTCGAAAGCTCGCT
TACACCTATTTTCAAGAAATCTAGTGCAAATGCAACGGGCTGACCATGGAAGTTACCTCC
TGAAATAACAAGTGTTTCATCGTCTTTGTCAAAGATGAGCGGATTATCATTCGCAGCATT
CATTTCACATTCCAGCTTTTCTTTAGCATAGTTCAGTACTTGAAAACTCGCACCATGGAT
TTGAGGGATACACCTTAACGAATAGGCATCCTGGACTCTTAATTCGCCTTGACGCGTTGT
TAATGATGAGCCTTCCAGCCAGTCTAGCATTCTATTTGCAACACCTAACTGTTCTTCTGA
ATTTCTAACGATATGCACGTGTTCATTATATGCATCAACGATGCCATTCAATGCTTGGTG
CGTGAGAGCAGCAATCCATTCAGCATCATACGCTAATTGTTCCGCTTCAATATAACTAAT
CACGCCTTGGCTCGTCATCGCCTGTGTCCCGTTAATCAGTGCAAGACCTTCTTTCGCTCG
TAATGTATGCGGTGCACGATTCAATGATTGTAAGACTTTACTACTTTCTTGTCTTACTCC
TTTATAGATTACTTCTCCTTCACCGACTAATGCTAATGCTAAATGTGATAAGGGGGCTAA
GTCTCCCGAAGCTCCTAAAGAACCTTGTGCTGGTATAACTGGGATAATACGTTGATTGAT
GAAAAAGACAAGCTGTTCGACAAGTTCAGTGCTTACTCCGGAATGCCCTTTTAACATCGT
ATTTAATCTTAAGATCATCATCACGAGCGCTACGTCGTCATTAAACGGTTCCCCTACCCC
ACATGCATGTGACCGTATTAAATTTAGCTGCAGATCCTCGTATTTATCCTGATCAATAAG
AACATCGCTAAACAATCCAAACCCCGTAGTAATACCATAGATCGTCTCTTCATTGACAAT
AATATCATCAACAATTTTCCTGCTTTGTTTAACGCGTGATAACGCTTCTTCACAAATTTC
AACATTCTGATTTCCAGCAATTAAAGCCTTAATTGATTCAATCGTTAGATTTCGGCCATT
TAAAACTAAATTCATTACACCATCCCCTTTGTTATAATTTTCTAATAATTCTAACAAATG
AATTATATCCAATAAACATTAGGAGCACAATAGATTTTCTGAAAGTTATGCTTAGGTATC
AAGCTACCAATTTAATATGTTATCTCTTTAAATAAATAAAGTAAAGACGCCAATTATATT
TGAATACTCTAAAACATCTTTATTTATATGCAAAAGTATTATATAATGAATTAATATAAA
CAATGAGGGTGATTTTATGCAAATATTGCCACAACTTTTTAAAGGTAAATTAACTGCGTA
TCAGATTTCTACGGCAACAGATATTGATATTGCAACGATTGAATCCCTTTTTGAAGATGA
AGCAGCTGTTTCATCATTGGATGAAGCCACATATCTTACATTAAAACAATTAGAAGATGA
ACTTTTCAATAACGACCATAGAACAGGAGAAACAACTGCATAGCTTGTTTCTTTTTTTGT
TTGATTATTTTGTTTAACGGGTATGTTCTTATTATAGATACAAAAAGGAAGAAGGTGTGA
ATCATGGGAGTTATATTGCTTAAAACTTCTTATCCTGACACATCTCAAGAACATGCAGAA
TATAAAATAATCCAGAACGAGTGTGAGAAGGTTCGTTATATCAATCAAGCGAGAAATGAA
TTCTATAAACGAATGCATAGATCAGATGACGAACAGGTGATTAAGCTAGAATTTATTTAT
CCAGATGATGTTGAAACTCATTATTATAAAGCTTAGGTCGTAACACAAATGCGGAATGAT
CTATAGATCATTCCGCTTTTGTGTTATTTCATTGTTGCTATAATCGATTTTGTGCTGTTT
TCAAGTTGCTGAGTAATCTTTTCTATTGCTTCAGTTTTATTGTACTGGGATAAATATGTA
GTGCTATCAATGGGTGCTCCAAACTTAATCCAGCACTTTCTTCTCTTAAATATAACATCA
CGAAATTTAAGTGGTCCTGTATAAGCCGCAGGAACAATCTTACTTTTTGATAGTACAGCA
ATCGTCGCCGCTCCTTTTTTCATCGGTGCTGCATTATTGCGTTGTCCACTCGGGAAGATA
CCAACAACCTTACCTTCTTTTATCAGCTTAACAGGTATCTTTAACGTAGATGGTCCTGGG
TTTTCTCTATTCACAGGAAATGCATTAACTGATCTAAAAAATCGATTTAATAGCGGTGTC
TTAAATAGTTCCTGCTTCGCCATATAATGAACTTCTAACGGATATAGACTCATCGCGAGC
ATTATAATCTCCACCATACTCTCATGGTTACATGTCACGAGAAATGCTTCATCTTCAGGA
AGATGATGTTTGTCTGAAACCTTTAACTTGTTTAATATTTTAACAAAGAAGAAGATGATA
CGAGAAATGAATTGATACATATGGCACTCCTTTTATATAGAATATTTATATTTTATCATA
ACCTAATATATTTTGAAGAGTGCATTTGCTTGAACTCTGATTTTAATGGGATTATACTTT
TTGTATCGCAGCAAATGGAGGTAGCTATGGAACAAAATAATGAATATTATAATGAAAACT
CTCATCTACAAACACAACACCCAAAGAAACAAAAAACTGGCTTCTTAAAGATGGTGCTTG
CTGGTGTCGTTGGATCTGTACTCACGCTTGGTGTGACTGAATTACCAGAGTATTTCTCAC
ATGATAAGACAGAAACAATTTCTCCAGTCACAGTTGATAATACAACAACTTCCAAATCAA
CTTCAAATCTCTCTCAAATGCTGGAACAAGTTTCTCCTGCAATTGTCGGCGTTATCAATA
TGCAGCAGGCACCTAGCAGTATATATGATATCTTATCAGGCAATCGATCTACCGATATTA
CACCTGCAGGAACAGGTTCAGGTGTGATCTATCAAGTTGATGGGAACAATACATATATTG
TTACAAACAACCATGTCGTTGAAGAGGCTAAAGAATTGAAGGTTAAATTATCTAACGGGA
AAACGATAGATGCTGAACTAATGGGTACAGACGCTTTGACCGATATCGCTGTACTCAAAG
TACAAGGTCAGCTAAATATTAAACCCGTGGCCTTTGCCGACTCTTCTAAGATTCGAATTG
GCGAACCTGTCTATGCGATTGGTAATCCATTAGGTCTTGAACTTGCTGGTACAGTAACAG
AAGGTATCGTGAGCTCAAAGGAACGTACAATGAAAGTAGAAACTTCTGCCGGTAACGCTA
GCGTGAAAGTTATTCAGACGGATGCAGCAATTAATCCCGGGAATTCTGGTGGTGCTTTAA
TTAATACAAGTGGACAATTGATTGGTATCAACAGTATGAAGATATCTGCCAATCAAGTGG
AAGGAATCGGCTTTGCCATTCCATCGAATGACACTAAGACGATTATTGAACAGCTTGTTA
AGAACGGGAAAGTTGAACGTCCATATATGGGTCTTGGACTCGTAGGAATTAGCGATGTTC
CTGCTGATTATCTGAAAGAACTTAAAATAACACAAACTAAAGGTGTAGTGGTAGCACAAA
CTGACAGCGTTTCTCGTACAAAGTTCAATAAAGGCGATGTCATCACTGCTATCAATGGAC
ATAAGGTCGAAAGTGACAGCGACGTCAGAAATTATATTTATACACATCATAAAGCAGGCG
ATAATGTGAAATTTACTGTTTACAGAGAAGACAAAAAAACAGAAGTTACAATGACTTTAA
GAAGTACCAATAACAAATAAAAAAATCCGGAAATGTACTGTCCTCTAAAGTTGAATTTAT
TAGGGTTCATGTCATTTCCGAATTTTTTTATTTAGAAGCTACGACCAGCGCCACCGCCGT
CAAAACCGCCACCGCCAAATCCTCCACCTGAGAAACCGCCACCAGAGAAACCTCCAGATG
AAAAGCCTCCACCAGTCGGAAAGAAGATGACAGGACCTTTGGATCGACCACCTCGACCGC
CGCCTCCACGTCCTCCACCACCGAAGAACATTGAAAGAATTAAATACAAGAAGAATAGTG
CGATGATGATTTCAAACACACTGATATTGCCAACGCTATCATCTTGTGTAGCAATGGGTG
TATCTCGTGTATATTTTTCACCATCAAAGCCATAACTCTTACTGATTTCATCAAATATCG
CATTATAAAGTTTAGTCATCGCCTGGGCATAATAGTGTCGAGACGTTTCATTTTTGGCAT
CTGGGTCTGCCTGCATCGCTTTTTGAATGTCAGGCATCGCATATGTATCAATCATACGTC
CAACTTTAGCATCGTTCAGCACACCTTGAAGACCGGGGCCTACCATCACTTCTATACCAC
GATTGTTATTTTCATTATTGTTGTCGAGATTCAGCAGAATAACGATACCATTATCTTTAT
CCTTATCTCCTACACCATATTCACGACCTGCGCGTAATGCATAATCTTCTTTAACTTCCT
GTCCGATACTTGGCATTGTCATCAGCAAGATTTCAGCAGTTGTACCACTGTGAAGCGTCT
CACCTTTTTGGTTTAATGCATCTTTTTCCTGCTGCTTAAAAATACCGATATGATCCTGCA
CGAACCTCGGCTGCTCAAGTTTCGGTAATGGTTCAGCTGCACTAACCGGAAGTGCTGTAA
GAAAGACTAAAAGACTCGCAAAAAATATCGTGAATCTCCTCATTACTCAGAGTCCTTATC
GGAATTGAAATCTACATTTGGTGCATCTTTTGCAGCACTATCAGCTTTAAAGAACTCTTT
CTTTTCAAATCCGAATAATCCAGCAACGATACTACCAGGGAAACGTTTAACGACTTTGTT
GTATTCCGTGACAACATCATTATAGTCATTACGAGCGACTGCAATACGATTTTCAGTACC
TGCAAGTTCATCACGAAGCCCTGTGAACTGCGTATCTGCTTTAAGTTCTGGATAGTTCTC
CTGAATTGCGATTAATCGACTTAAAGCTGAGCTTACTTGTGCATTCGCTTCTGCTTTTTC
TTCCATTGTATTTGCACCTGCTAATTTCGCACGTGCATCAGACACATCTTTGAATACTTT
TTCTTCATGTTTAGCGTACCCTTTAACTGTTTCAACTAAATTAGGAATTAAATCAAGACG
ACGTTGTAACTGTGTATCAATCTTCGCCTGTGATTTTTCAACTTCTGTATCTAGATCAAC
AAGTTTATTATAGGGGCCAATCAACATGCTACCGATTACCAATAATAATACGATAAGACC
TATCACCGGCACTAATAACTTTTTCATTGCATTTCTCCTTTACCTTAAATTACTTAATTT
TACCCTAAGCACAGCGACTGTAAACATGGCCAGTATTAGTGAATAATCATAAAGTATTTC
TTTTTGCCACGTCTAATAATCGTAAACTCATCTTCAATCTTGTCAGTCGCTACGATTTCA
TACGCAACATCCTGAACCTTCTCTCCGTTAATCGATATCGCACCGTTTGTAATATCTTCT
CTTGCCTGACGTTTACTTGGAGAGATGCCCGCTTCTATTAATAATTCAACGAGATTTGTT
GTTGTAACTTTTGCCTGTGGCACATCTTTAAAGCTTGTGCGTAACTGATCCGCTGTTAAA
GCCTTTAAATCCCCTTTGAATAAAGCGTTTGTAATATTAACTGCTTCTTCTAATGCAGAT
TCATCATGGACATATTTCGTTACCTCTTCGGCTAATCGTTTTTGTGCAAGACGCAAGTGT
GGTTCGTTTTCAACGGATGCTTCTAAAGCATCTATCTCTTCTTTACTTAAGAAGGTAAAG
TATTTTAAAAATTTGATAACATCGCTATCTGGTGTATTGATCCAGAACTGGTAGAACTCA
TAAGGTGTCGTCTTTGTGCGATCTAACCAAACTGCTCCTCCTTCCGATTTACCAAACTTC
TTGCCGTCAGATTTTACAACTAAAGGAACTGTCATACCATAAGCTTCAACTTCGCCATAC
ATACGTCGCATGAGTTCCATTCCACTTGTGATATTACCCCACTGGTCACTGCCACCGATC
TGGAGCTTAACGTTCAATGTTTTATTTAAATGTCCAAAGTCAATGGCCTGCAGAATTGTA
TAAGTAAATTCTGTGAAAGAAATCCCTGTTTCAAGACGAGATGCGATACTGTCTTTATTT
AATAAATAGTTTACACCGACATGCTTTCCGTAATCTCTTAAGAACGTCAACAGATCAATT
TCACCAAGCCAGTCTTTATTGTCTACACGAATTGCACCATTTTCAGTACCGAAATCAAAT
AACTGCTCCATCTGTTTGCTGATACCGTCGACATTATGCTGAACTTGCGCTAATGTCTGC
AGTGTACGCTCATCTGTTCTCCCAGACGGGTCACCAATCATTCCTGTAGCGCCACCAATG
AGAACGACAGGGCGATGTCCATGTGCCTGGAATCGTTTTAAAGTCATGAAAGGAAGGAGA
TGGCCGATATGTAGGCTATCTGCAGTCGGGTCCGTTCCACAGTATACGCTTACCGATTCC
TTATTCAGCAAAGCTTCCATTTCTTCAGGATTCGTCTCCTGATAGATTAAACCTCTCCAT
CTTAAATCTTCTAATAATGCACTTGTCATATTAATTTCCTCCTCTTAATTAAAATAAAAA
AGCACCCCTACAAATGTAAGGGTGCTTGAATGCACGGTACCACCAAACTTATGATTACTC
ATCACTTTATTAATGAAAACGCTCATTATGACGTAGACTTACATATCAGGTGTATTCATC
AAAGAACATGCTTAGTTTTCACCACCCACTAAGTCTCTAAATTCAAGTTCAATCATTACT
TGTCCCGAAAAGTCTTTATATTTAGTTTCAAATCAATTATGATACTAGTGTATAAAATTG
GATGAGTGAAGTCAAGAACCTGAAATTATGATATACTAAAAAAATATTCAGGAGGAAAAA
ATATGGCAAACAAAACTTCATACAAAGATAAATTTAAGCGTCAGCTTATAGGCTATAAGG
AAGGATTCAAAAACATTAAATTTACCCCCTACGTTATCTTTAATGGCCTTTATGAAACTG
TTTCAAAAACACTACTCTTTCTAATCACAGCAGGCATTTTATTCGCTACGCTCATGCTTG
GAATCGGTAGTGGCTATTTCCTGGCACTAGTAAAAGATGAGCCGGTAAAGTCTAACAGTG
AACTGAAGAAATCACTTTATGAGATGACACAAAGTACAACTGTATATTTCGGTTCAGGAG
AAACGCTTGGTAATTTAAACGCTGATACACAGCGACAAGTTATTAAGCTTAAAGATATGA
GCCCTCATGTGAAAGATGCATTGATCGCTACTGAAGATGAAAGTTTCTATCGCCATAGAG
GTATCGTACCGAAAGCTTTTATACGAGCAACTGCTCAAGAATTTCTTAATACTGGCGCGA
CGAGTGGGGGCAGTACTTTAACACAGCAGCTTATCAAGAATCAGCTGTTAACAAATGAAA
CTTCCTTCCAAAGAAAAGCAAAAGAAATGATGCTTTCGTTCAAAGTAGAAAAAGCACTGA
CGAAAGATGAAATTATCGAAGCTTATTTAAATGTCGTCAGTTTTGGTCGAAACACGAATG
GTCAGAACATTGCTGGAATCGAAGCAGCTGCTCAAGGGATTTTCGGAGTTAAAGCAAATG
ATCTTAACATCGCTCAAGCTGCATATATCGCAGGCCTTCCACAAAACCCTTATACATATA
CACCATTTTTGCAGGACGGCTCAGTCAAGTCCAAAGATGATCTTGCATATGGACTGACAA
GACAGCAATATGTTCTGTCACGTATGTATCAGGAAAATAAGATCAGTAAAGCAGAGTATG
ATAAAGCAAAATCATTTAACATCGTTAAGTCATTTACGAAAGATGTGGAGACGCCAAACG
AAAAGTATCCTTTCCTGACCCAAGAAGTAGAAGATGAAGCTGTAGATATTCTGAAATATC
ACTTTGCTTCAAAAGATAATGTTTCAAAGACAGAACTTGATGAAACACCCGTTCTTCAAG
AAAAGTATACAAATATCGCAGAACGTGCTGTACGTAACGATGGGTATATCGTCGAAACTA
CAATTAACAAACCAATTTTCGATGCCATGAATGCAGTTAAAGATAATCCGAACTATTATT
CCTACGACCGACAAGTAGAGGTTGGCGGAAAGACAAAGTCATTGAGCCAAGAAGTCGGTG
TCCTTTTAAAAGAAAATAAAACGGGTAAAATTATCGCGTTTGTTGGTGGCCGAGATCACG
ATAAGTCACAAAACAACCATGCAATGAAAACGAAGCGTTCTCCAGGATCTACAATCAAAC
CATTATTAACTTATGCTCCTGCAATGGAGTATGGGATTACGGCGCCAGAGACGATGCTGC
TCGATAAAAAGTTTAATTACAATGGTTATGAACCACAAAACTATGCGCGTATGGAATATG
GGAATGTAACAACCCGTTATGCGTTAGAGAACTCTTTAAACTTAAGTACTTTAAGACTAT
ATTCTAGTATTCAGGATAAGAAGCCTTGGGAATTATTAAACAAGATGGACTTTAACATTC
CAGAATCTGAACAGGAAAACTTATCATTAGCACTCGGTGCGACAGATATCACGCTAAAAA
ATGATGTCGATGGTTTCTCAACTTTAGCGAATGGAGGAAACTATCAAGAAAGCTATATGA
TCGAACGTATTAAAGCTAAAGATGGCAAAGTCATCTATCAGCATGAAACAAAACCAGAGC
GAATTTATAGTGCTTCTACCGCTTATATGACGACTGATATGTTACGTGGTGTTCTCGATA
CGGGTAGTGCTTATTCATTGAAAGGTACCTTCCTATATAATCAGGACTGGGCCGGCAAGA
CAGGTACGACTCAGGATGCAAAAGACAGTCTATTTATTGCTTATAACCCTAAAGTAACAA
TGGGTATCTGGATGGGCTATGATGTTCCAACTACATTTGATGAAGAAAATCATTACCAGC
TCAAGTTATGGCGTGATATCGTCAACCAGATTTCATCAATCGATCAATCTCAGATGGGTG
TCGGTGAACGATTTAACCAGCCAAAGAGCGTAACAAAACAAAGCATCTGTCAATTTACGA
ATAACACATCCGGCTGTGTGTCTGGTGAATCTACAAAAGAAAGTCTTGTATCTGACAAAA
CTGATTTAACTCAGAAAACACTAGATACTCCTGATGTATTGAATAGACTTGGTATTAAAC
TAGACCCTACAACAAAGAGTAAGATTTTTACAAAATCGAAACAAAATACTCAAAAGAAAA
AAAGAAACTAAAAAGAACCGATCAGTATAGAAATGCATGCTTCCTATACTAATCGGTTCT
[truncated: 1,987,336 more chars]
