# Supplementary material for: A prevalence and molecular characterization of novel pathogenic strains of Macrococcus caseolyticus isolated from external wounds of donkeys in Khartoum State –Sudan
Source: BMC Vet Res. 2022 May 25;18:197. doi: 10.1186/s12917-022-03297-2 (PMC9131596; doi:10.1186/s12917-022-03297-2)
Supplement: Supplementary file 4 — Additional file 4. [file 12917_2022_3297_MOESM4_ESM.xlsx]

## Sheet: Sheet1
injection	Day 1	Day 2	Day 3	Day 4	Day 5	Day 6	Day7
sup-cutaneous low	38	39.2	39.3	40.6	41.5	40.3	39.4
intra-peritoneum low	38.8	38.9	40.1	40.6	39.5	39.9	39.3
sup-cutaneous high	39	39.1	39.9	40.3	41.2	40.5	39.6
intra-peritoneum high	39.2	39.5	39,7	41.8	41.4	41	39.2
toxin	39	39.5	39.8	40	41.3	41	38.8
Injered mice	39	39.1	39.9	40	40.8	40.4	39.4

## Sheet: Sheet3
Location		Investigated donkes	Wounded donkeys
Khartoum North-Winter		76	12
Omdurman-Winter		70	33
Khartoum North-Summer		60	21
Omdurman-Summer		45	25
Khartoum North-Raining		35	18
Omdurman-Raining		26	13
