# Supplementary material for: A prevalence and molecular characterization of novel pathogenic strains of Macrococcus caseolyticus isolated from external wounds of donkeys in Khartoum State –Sudan
Source: BMC Vet Res. 2022 May 25;18:197. doi: 10.1186/s12917-022-03297-2 (PMC9131596; doi:10.1186/s12917-022-03297-2)
Supplement: Supplementary file 5 — Additional file 5. [file 12917_2022_3297_MOESM5_ESM.xlsx]

## Sheet: Sheet1
	G1	G2	G3	G4	G5	G6
Liver	0	7	6	7	0	7
Lung	0	6	7	7	7	6
Kidney	7	6	5	0	6	6
Spleen	0	5	0	0	0	0
Skin	0	7	7	7	7	7
Muscle	7	6	0	6	0	0

## Sheet: Sheet3
	G2	G3	G4	G5	G6
Liver	7	6	7	0	7
Lung	6	7	7	7	6
Kidney	6	5	0	6	6
Spleen	5	0	0	0	0
Skin	7	7	7	7	7
Muscle	6	0	6	0	0
